# Supplementary material for: The scion-driven transcriptomic changes guide the resilience of grafted near-isohydric grapevines under water deficit
Source: Hortic Res. 2024 Oct 23;12(2):uhae291. doi: 10.1093/hr/uhae291 (PMC11789524; doi:10.1093/hr/uhae291)
Supplement: Web_Material_uhae291 [file web_material_uhae291.zip]

Archive with 6 entries (6 files):
- Supplementary_Material_1.pdf
- Supplementary_Material_2.pdf
- Supplementary_Material_3.pdf
- Supplementary_Table_1.xlsx
- Supplementary_Table_2.xlsx
- Supplementary_Table_3.xlsx
