# Supplementary material for: The scion-driven transcriptomic changes guide the resilience of grafted near-isohydric grapevines under water deficit
Source: Hortic Res. 2024 Oct 23;12(2):uhae291. doi: 10.1093/hr/uhae291 (PMC11789524; doi:10.1093/hr/uhae291)
Supplement: Web_Material_uhae291 [file web_material_uhae291.zip › Supplementary_Table_1.xlsx]

## Sheet: Index
Supplementary Table 1
The sensitivity to ABA in grapevine scion guides the coordination with rootstock under drought conditions
Rodriguez Izquierdo et al., 2024
Index of Contents:
Table 1: Collection of samples for this experiment in 2020 and 2022.
Table 2A: Results of the correlation Log2FoldChange coming from the selected DEG from RNA-seq and Log2FoldChange coming from the RT-qPCR results
Table 2B: Primer design of the genes involved in DEG analysis.
Table 3A: Tukey honesty test results on ANOVA one-way results by Variety (Callet and Merlot) for each Condition case (Control or CTR, Mild, High or Extreme)
Table 3B: Tukey honesty test results on ANOVA one-way results by Condition (Control or CTR, Mild, High or Extreme) for each variety Varieties (Callet and Merlot)

## Sheet: 1
Table 1: Collection of samples for this experiment in 2020 and 2022.
Year	Variety	Stage	Day	Nb Plants - Water Stem Potential	Nb Plants - Physiology	Nb Plants - Metabolomics	Nb Plants - Hormones	Nb Plants - Transcriptomics Leaves and Roots
2020	CALLET	CTR 1	Day 1	9	9	3	3	3
2020	CALLET	MILD	Day 1	9	9	3	3	3
2020	CALLET	CTR 2	Day 2	9	9	3	3	3
2020	CALLET	HIGH	Day 2	9	9	3	3	3
2020	CALLET	CTR 3	Day 3	9	9	3	3	3
2020	CALLET	EXTREME	Day 3	9	9	3	3	3
2020	MERLOT	CTR 1	Day 1	9	9	3	3	3
2020	MERLOT	MILD	Day 1	9	9	3	3	3
2020	MERLOT	CTR 2	Day 2	9	9	3	3	3
2020	MERLOT	HIGH	Day 2	9	9	3	3	3
2020	MERLOT	CTR 3	Day 3	9	9	3	3	3
2020	MERLOT	EXTREME	Day 3	9	9	3	3	3
2022	CALLET	CTR 1	Day 1	9	9	3	3	3
2022	CALLET	MILD	Day 1	9	9	3	3	3
2022	CALLET	CTR 2	Day 2	9	9	3	3	3
2022	CALLET	HIGH	Day 2	9	9	3	3	3
2022	CALLET	CTR 3	Day 3	9	9	3	3	3
2022	CALLET	EXTREME	Day 3	9	9	3	3	3
2022	MERLOT	CTR 1	Day 1	9	9	3	3	3
2022	MERLOT	MILD	Day 1	9	9	3	3	3
2022	MERLOT	CTR 2	Day 2	9	9	3	3	3
2022	MERLOT	HIGH	Day 2	9	9	3	3	3
2022	MERLOT	CTR 3	Day 3	9	9	3	3	3
2022	MERLOT	EXTREME	Day 3	9	9	3	3	3

## Sheet: 2A
Table 1A: Results of the correlation Log2FoldChange coming from the selected DEG from RNA-seq and Log2FoldChange coming from the RT-qPCR results
geneName	gene_ID	Condition	log2foldChange_DEG_RNAseq	log2foldChange_DEG_RT-qPCR
-	Vitvi04g00442	MERLOT_HIGH_LEAF	1.5947	0.00812738
-	Vitvi19g01391	CALLET_HIGH_LEAF	-0.384741	0.0102
-	Vitvi06g00149	CALLET_HIGH_LEAF	-0.385289	-0.00708293
BURP_RD22b	Vitvi11g00340	MERLOT_HIGH_LEAF	-7.04168	-2.06022
BURP_RD22b	Vitvi11g00340	MERLOT_EXTREME_LEAF	-8.25212	-2.35054
BURP_RD22b	Vitvi11g00340	CALLET_HIGH_LEAF	-4.44571	-2.27119
MYBs_MYBA1	Vitvi02g01015	CALLET_EXTREME_LEAF	3.40238	1.23542
MYBs_MYBA1	Vitvi02g01015	CALLET_HIGH_LEAF	-6.53526	-1.77574
MYBs_MYBA1	Vitvi02g01015	CALLET_EXTREME_LEAF	-3.451	-1.10177
MYBs_MYBA1	Vitvi02g01015	MERLOT_EXTREME_LEAF	-8.12476	-2.35288
MYBs_MYBA2	Vitvi02g01019	CALLET_HIGH_LEAF	-5.06502	-1.62442
MYBs_MYBA2	Vitvi02g01019	CALLET_EXTREME_LEAF	-3.51243	-1.06933
MYBs_MYBA2	Vitvi02g01019	MERLOT_EXTREME_LEAF	-8.31919	-2.1925
FLAV_FLS4	Vitvi02g01473	CALLET_HIGH_LEAF	-2.15725	-0.899745

## Sheet: 2B
Table 1B: Primer design of the genes involved in DEG analysis.
geneName	gene_ID	FW	RV	Tms FW	Tms RV
-	Vitvi04g00442	GGCCCATATGTGTTCCCCAA	GACTCCACCATCCAACCAGG	60	60
-	Vitvi19g01391	CTGTAAGAGAGCGTCGCCTT	TGTGGCGAGAATAGCAGCAA	58.4	58
-	Vitvi06g00149	AAGCCGATTAACGCGAATGC	GAACTGCACCAATCTCCCCA	57.8	57.8
BURP_RD22b	Vitvi11g00340	TGCCCGACCCAAAACCACTGCTTC	GAATAACCCACATCTCCAGCC	60	60.4
MYBs_MYBA1	Vitvi02g01015	TTA TCG CAA GCC TCA GGA CAG	TCC CAG AAG CCC ACA TCA A	57	56.4
MYBs_MYBA2	Vitvi02g01019	GAT GTG GGG TTC TGG GAT AC	AGG GAG TAG AGT ATG AAT GCA	55.2	55.1
FLAV_FLS4	Vitvi02g01473	AAA CCA CCT ACT TAC AGA GC	ACC TAA CCC CAG TGA CAG AC	51.8	56.3

## Sheet: 3
Table 3: Tukey honesty test results on ANOVA two-way results by Variety (Callet and Merlot) for each Condition case (Control or CTR, Mild, High or Extreme)
conditions_two_way	factor_anova	type_analysis	measure	conditions	diff	lwr	upr	p adj
Variety*Conditions	Variety	ANOVA_two_way_HSD	GABA	MERLOT-CALLET	-0.00718487	-0.00842346	-0.00594628	3.0046e-12
Variety*Conditions	Conditions	ANOVA_two_way_HSD	GABA	EXTREME-CTR	-0.0010184	-0.00348763	0.00145083	0.675409
Variety*Conditions	Conditions	ANOVA_two_way_HSD	GABA	HIGH-CTR	0.00256778	0.000265209	0.00487035	0.0245439
Variety*Conditions	Conditions	ANOVA_two_way_HSD	GABA	MILD-CTR	-4.88889e-05	-0.00235146	0.00225368	0.999928
Variety*Conditions	Conditions	ANOVA_two_way_HSD	GABA	HIGH-EXTREME	0.00358618	0.000628476	0.00654388	0.0130425
Variety*Conditions	Conditions	ANOVA_two_way_HSD	GABA	MILD-EXTREME	0.000969513	-0.00198819	0.00392722	0.806426
Variety*Conditions	Conditions	ANOVA_two_way_HSD	GABA	MILD-HIGH	-0.00261667	-0.00543673	0.000203393	0.0761717
Variety*Conditions	Variety:Conditions	ANOVA_two_way_HSD	GABA	MERLOT:CTR-CALLET:CTR	-0.00638444	-0.00914379	-0.0036251	9.43418e-07
Variety*Conditions	Variety:Conditions	ANOVA_two_way_HSD	GABA	CALLET:EXTREME-CALLET:CTR	-0.00171111	-0.00628697	0.00286475	0.91677
Variety*Conditions	Variety:Conditions	ANOVA_two_way_HSD	GABA	MERLOT:EXTREME-CALLET:CTR	-0.00707444	-0.0109768	-0.00317214	5.98543e-05
Variety*Conditions	Variety:Conditions	ANOVA_two_way_HSD	GABA	CALLET:HIGH-CALLET:CTR	0.00532556	0.00142325	0.00922786	0.00273429
Variety*Conditions	Variety:Conditions	ANOVA_two_way_HSD	GABA	MERLOT:HIGH-CALLET:CTR	-0.00657444	-0.0104768	-0.00267214	0.000178735
Variety*Conditions	Variety:Conditions	ANOVA_two_way_HSD	GABA	CALLET:MILD-CALLET:CTR	-0.000294444	-0.00419675	0.00360786	0.999996
Variety*Conditions	Variety:Conditions	ANOVA_two_way_HSD	GABA	MERLOT:MILD-CALLET:CTR	-0.00618778	-0.0100901	-0.00228547	0.000417592
Variety*Conditions	Variety:Conditions	ANOVA_two_way_HSD	GABA	CALLET:EXTREME-MERLOT:CTR	0.00467333	9.74708e-05	0.0092492	0.0427422
Variety*Conditions	Variety:Conditions	ANOVA_two_way_HSD	GABA	MERLOT:EXTREME-MERLOT:CTR	-0.00069	-0.00459231	0.00321231	0.998865
Variety*Conditions	Variety:Conditions	ANOVA_two_way_HSD	GABA	CALLET:HIGH-MERLOT:CTR	0.01171	0.00780769	0.0156123	5.28504e-09
Variety*Conditions	Variety:Conditions	ANOVA_two_way_HSD	GABA	MERLOT:HIGH-MERLOT:CTR	-0.00019	-0.00409231	0.00371231	1
Variety*Conditions	Variety:Conditions	ANOVA_two_way_HSD	GABA	CALLET:MILD-MERLOT:CTR	0.00609	0.00218769	0.00999231	0.000517485
Variety*Conditions	Variety:Conditions	ANOVA_two_way_HSD	GABA	MERLOT:MILD-MERLOT:CTR	0.000196667	-0.00370564	0.00409898	1
Variety*Conditions	Variety:Conditions	ANOVA_two_way_HSD	GABA	MERLOT:EXTREME-CALLET:EXTREME	-0.00536333	-0.0107068	-1.98771e-05	0.048657
Variety*Conditions	Variety:Conditions	ANOVA_two_way_HSD	GABA	CALLET:HIGH-CALLET:EXTREME	0.00703667	0.00169321	0.0123801	0.00408044
Variety*Conditions	Variety:Conditions	ANOVA_two_way_HSD	GABA	MERLOT:HIGH-CALLET:EXTREME	-0.00486333	-0.0102068	0.000480123	0.094309
Variety*Conditions	Variety:Conditions	ANOVA_two_way_HSD	GABA	CALLET:MILD-CALLET:EXTREME	0.00141667	-0.00392679	0.00676012	0.98647
Variety*Conditions	Variety:Conditions	ANOVA_two_way_HSD	GABA	MERLOT:MILD-CALLET:EXTREME	-0.00447667	-0.00982012	0.00086679	0.151448
Variety*Conditions	Variety:Conditions	ANOVA_two_way_HSD	GABA	CALLET:HIGH-MERLOT:EXTREME	0.0124	0.00762067	0.0171793	1.04929e-07
Variety*Conditions	Variety:Conditions	ANOVA_two_way_HSD	GABA	MERLOT:HIGH-MERLOT:EXTREME	0.0005	-0.00427933	0.00527933	0.999965
Variety*Conditions	Variety:Conditions	ANOVA_two_way_HSD	GABA	CALLET:MILD-MERLOT:EXTREME	0.00678	0.00200067	0.0115593	0.00173538
Variety*Conditions	Variety:Conditions	ANOVA_two_way_HSD	GABA	MERLOT:MILD-MERLOT:EXTREME	0.000886667	-0.00389267	0.005666	0.998457
Variety*Conditions	Variety:Conditions	ANOVA_two_way_HSD	GABA	MERLOT:HIGH-CALLET:HIGH	-0.0119	-0.0166793	-0.00712067	2.34945e-07
Variety*Conditions	Variety:Conditions	ANOVA_two_way_HSD	GABA	CALLET:MILD-CALLET:HIGH	-0.00562	-0.0103993	-0.000840667	0.0129313
Variety*Conditions	Variety:Conditions	ANOVA_two_way_HSD	GABA	MERLOT:MILD-CALLET:HIGH	-0.0115133	-0.0162927	-0.006734	4.42667e-07
Variety*Conditions	Variety:Conditions	ANOVA_two_way_HSD	GABA	CALLET:MILD-MERLOT:HIGH	0.00628	0.00150067	0.0110593	0.00417964
Variety*Conditions	Variety:Conditions	ANOVA_two_way_HSD	GABA	MERLOT:MILD-MERLOT:HIGH	0.000386667	-0.00439267	0.005166	0.999994
Variety*Conditions	Variety:Conditions	ANOVA_two_way_HSD	GABA	MERLOT:MILD-CALLET:MILD	-0.00589333	-0.0106727	-0.001114	0.00814435
Variety*Conditions	Variety	ANOVA_two_way_HSD	Alanine	MERLOT-CALLET	-0.000446634	-0.0010267	0.000133429	0.125785
Variety*Conditions	Conditions	ANOVA_two_way_HSD	Alanine	EXTREME-CTR	0.000439441	-0.000716959	0.00159584	0.727855
Variety*Conditions	Conditions	ANOVA_two_way_HSD	Alanine	HIGH-CTR	0.000602778	-0.000475571	0.00168113	0.43446
Variety*Conditions	Conditions	ANOVA_two_way_HSD	Alanine	MILD-CTR	0.000249444	-0.000828905	0.00132779	0.92046
Variety*Conditions	Conditions	ANOVA_two_way_HSD	Alanine	HIGH-EXTREME	0.000163337	-0.00122183	0.0015485	0.988123
Variety*Conditions	Conditions	ANOVA_two_way_HSD	Alanine	MILD-EXTREME	-0.000189997	-0.00157516	0.00119517	0.981586
Variety*Conditions	Conditions	ANOVA_two_way_HSD	Alanine	MILD-HIGH	-0.000353333	-0.00167404	0.000967369	0.883328
Variety*Conditions	Variety:Conditions	ANOVA_two_way_HSD	Alanine	MERLOT:CTR-CALLET:CTR	8.33333e-05	-0.00120894	0.0013756	0.999999
Variety*Conditions	Variety:Conditions	ANOVA_two_way_HSD	Alanine	CALLET:EXTREME-CALLET:CTR	0.00118444	-0.000958543	0.00332743	0.617474
Variety*Conditions	Variety:Conditions	ANOVA_two_way_HSD	Alanine	MERLOT:EXTREME-CALLET:CTR	-6.22222e-05	-0.00188977	0.00176532	1
Variety*Conditions	Variety:Conditions	ANOVA_two_way_HSD	Alanine	CALLET:HIGH-CALLET:CTR	0.00162778	-0.000199768	0.00345532	0.107504
Variety*Conditions	Variety:Conditions	ANOVA_two_way_HSD	Alanine	MERLOT:HIGH-CALLET:CTR	-0.000338889	-0.00216644	0.00148866	0.998462
Variety*Conditions	Variety:Conditions	ANOVA_two_way_HSD	Alanine	CALLET:MILD-CALLET:CTR	0.000267778	-0.00155977	0.00209532	0.999666
Variety*Conditions	Variety:Conditions	ANOVA_two_way_HSD	Alanine	MERLOT:MILD-CALLET:CTR	0.000314444	-0.0015131	0.00214199	0.999047
Variety*Conditions	Variety:Conditions	ANOVA_two_way_HSD	Alanine	CALLET:EXTREME-MERLOT:CTR	0.00110111	-0.00104188	0.0032441	0.696251
Variety*Conditions	Variety:Conditions	ANOVA_two_way_HSD	Alanine	MERLOT:EXTREME-MERLOT:CTR	-0.000145556	-0.0019731	0.00168199	0.999995
Variety*Conditions	Variety:Conditions	ANOVA_two_way_HSD	Alanine	CALLET:HIGH-MERLOT:CTR	0.00154444	-0.000283102	0.00337199	0.144623
Variety*Conditions	Variety:Conditions	ANOVA_two_way_HSD	Alanine	MERLOT:HIGH-MERLOT:CTR	-0.000422222	-0.00224977	0.00140532	0.993987
Variety*Conditions	Variety:Conditions	ANOVA_two_way_HSD	Alanine	CALLET:MILD-MERLOT:CTR	0.000184444	-0.0016431	0.00201199	0.999973
Variety*Conditions	Variety:Conditions	ANOVA_two_way_HSD	Alanine	MERLOT:MILD-MERLOT:CTR	0.000231111	-0.00159644	0.00205866	0.999874
Variety*Conditions	Variety:Conditions	ANOVA_two_way_HSD	Alanine	MERLOT:EXTREME-CALLET:EXTREME	-0.00124667	-0.00374914	0.0012558	0.726743
Variety*Conditions	Variety:Conditions	ANOVA_two_way_HSD	Alanine	CALLET:HIGH-CALLET:EXTREME	0.000443333	-0.00205914	0.0029458	0.998851
Variety*Conditions	Variety:Conditions	ANOVA_two_way_HSD	Alanine	MERLOT:HIGH-CALLET:EXTREME	-0.00152333	-0.0040258	0.000979137	0.502377
Variety*Conditions	Variety:Conditions	ANOVA_two_way_HSD	Alanine	CALLET:MILD-CALLET:EXTREME	-0.000916667	-0.00341914	0.0015858	0.924576
Variety*Conditions	Variety:Conditions	ANOVA_two_way_HSD	Alanine	MERLOT:MILD-CALLET:EXTREME	-0.00087	-0.00337247	0.00163247	0.941618
Variety*Conditions	Variety:Conditions	ANOVA_two_way_HSD	Alanine	CALLET:HIGH-MERLOT:EXTREME	0.00169	-0.000548278	0.00392828	0.247628
Variety*Conditions	Variety:Conditions	ANOVA_two_way_HSD	Alanine	MERLOT:HIGH-MERLOT:EXTREME	-0.000276667	-0.00251494	0.00196161	0.999892
Variety*Conditions	Variety:Conditions	ANOVA_two_way_HSD	Alanine	CALLET:MILD-MERLOT:EXTREME	0.00033	-0.00190828	0.00256828	0.999652
Variety*Conditions	Variety:Conditions	ANOVA_two_way_HSD	Alanine	MERLOT:MILD-MERLOT:EXTREME	0.000376667	-0.00186161	0.00261494	0.999174
Variety*Conditions	Variety:Conditions	ANOVA_two_way_HSD	Alanine	MERLOT:HIGH-CALLET:HIGH	-0.00196667	-0.00420494	0.000271611	0.116427
Variety*Conditions	Variety:Conditions	ANOVA_two_way_HSD	Alanine	CALLET:MILD-CALLET:HIGH	-0.00136	-0.00359828	0.000878278	0.504645
Variety*Conditions	Variety:Conditions	ANOVA_two_way_HSD	Alanine	MERLOT:MILD-CALLET:HIGH	-0.00131333	-0.00355161	0.000924944	0.547215
Variety*Conditions	Variety:Conditions	ANOVA_two_way_HSD	Alanine	CALLET:MILD-MERLOT:HIGH	0.000606667	-0.00163161	0.00284494	0.984647
Variety*Conditions	Variety:Conditions	ANOVA_two_way_HSD	Alanine	MERLOT:MILD-MERLOT:HIGH	0.000653333	-0.00158494	0.00289161	0.976738
Variety*Conditions	Variety:Conditions	ANOVA_two_way_HSD	Alanine	MERLOT:MILD-CALLET:MILD	4.66667e-05	-0.00219161	0.00228494	1
Variety*Conditions	Variety	ANOVA_two_way_HSD	Arginine	MERLOT-CALLET	0	0	0	NaN
Variety*Conditions	Conditions	ANOVA_two_way_HSD	Arginine	EXTREME-CTR	0	0	0	NaN
Variety*Conditions	Conditions	ANOVA_two_way_HSD	Arginine	HIGH-CTR	0	0	0	NaN
Variety*Conditions	Conditions	ANOVA_two_way_HSD	Arginine	MILD-CTR	0	0	0	NaN
Variety*Conditions	Conditions	ANOVA_two_way_HSD	Arginine	HIGH-EXTREME	0	0	0	NaN
Variety*Conditions	Conditions	ANOVA_two_way_HSD	Arginine	MILD-EXTREME	0	0	0	NaN
Variety*Conditions	Conditions	ANOVA_two_way_HSD	Arginine	MILD-HIGH	0	0	0	NaN
Variety*Conditions	Variety:Conditions	ANOVA_two_way_HSD	Arginine	MERLOT:CTR-CALLET:CTR	0	0	0	NaN
Variety*Conditions	Variety:Conditions	ANOVA_two_way_HSD	Arginine	CALLET:EXTREME-CALLET:CTR	0	0	0	NaN
Variety*Conditions	Variety:Conditions	ANOVA_two_way_HSD	Arginine	MERLOT:EXTREME-CALLET:CTR	0	0	0	NaN
Variety*Conditions	Variety:Conditions	ANOVA_two_way_HSD	Arginine	CALLET:HIGH-CALLET:CTR	0	0	0	NaN
Variety*Conditions	Variety:Conditions	ANOVA_two_way_HSD	Arginine	MERLOT:HIGH-CALLET:CTR	0	0	0	NaN
Variety*Conditions	Variety:Conditions	ANOVA_two_way_HSD	Arginine	CALLET:MILD-CALLET:CTR	0	0	0	NaN
Variety*Conditions	Variety:Conditions	ANOVA_two_way_HSD	Arginine	MERLOT:MILD-CALLET:CTR	0	0	0	NaN
Variety*Conditions	Variety:Conditions	ANOVA_two_way_HSD	Arginine	CALLET:EXTREME-MERLOT:CTR	0	0	0	NaN
Variety*Conditions	Variety:Conditions	ANOVA_two_way_HSD	Arginine	MERLOT:EXTREME-MERLOT:CTR	0	0	0	NaN
Variety*Conditions	Variety:Conditions	ANOVA_two_way_HSD	Arginine	CALLET:HIGH-MERLOT:CTR	0	0	0	NaN
Variety*Conditions	Variety:Conditions	ANOVA_two_way_HSD	Arginine	MERLOT:HIGH-MERLOT:CTR	0	0	0	NaN
Variety*Conditions	Variety:Conditions	ANOVA_two_way_HSD	Arginine	CALLET:MILD-MERLOT:CTR	0	0	0	NaN
Variety*Conditions	Variety:Conditions	ANOVA_two_way_HSD	Arginine	MERLOT:MILD-MERLOT:CTR	0	0	0	NaN
Variety*Conditions	Variety:Conditions	ANOVA_two_way_HSD	Arginine	MERLOT:EXTREME-CALLET:EXTREME	0	0	0	NaN
Variety*Conditions	Variety:Conditions	ANOVA_two_way_HSD	Arginine	CALLET:HIGH-CALLET:EXTREME	0	0	0	NaN
Variety*Conditions	Variety:Conditions	ANOVA_two_way_HSD	Arginine	MERLOT:HIGH-CALLET:EXTREME	0	0	0	NaN
Variety*Conditions	Variety:Conditions	ANOVA_two_way_HSD	Arginine	CALLET:MILD-CALLET:EXTREME	0	0	0	NaN
Variety*Conditions	Variety:Conditions	ANOVA_two_way_HSD	Arginine	MERLOT:MILD-CALLET:EXTREME	0	0	0	NaN
Variety*Conditions	Variety:Conditions	ANOVA_two_way_HSD	Arginine	CALLET:HIGH-MERLOT:EXTREME	0	0	0	NaN
Variety*Conditions	Variety:Conditions	ANOVA_two_way_HSD	Arginine	MERLOT:HIGH-MERLOT:EXTREME	0	0	0	NaN
Variety*Conditions	Variety:Conditions	ANOVA_two_way_HSD	Arginine	CALLET:MILD-MERLOT:EXTREME	0	0	0	NaN
Variety*Conditions	Variety:Conditions	ANOVA_two_way_HSD	Arginine	MERLOT:MILD-MERLOT:EXTREME	0	0	0	NaN
Variety*Conditions	Variety:Conditions	ANOVA_two_way_HSD	Arginine	MERLOT:HIGH-CALLET:HIGH	0	0	0	NaN
Variety*Conditions	Variety:Conditions	ANOVA_two_way_HSD	Arginine	CALLET:MILD-CALLET:HIGH	0	0	0	NaN
Variety*Conditions	Variety:Conditions	ANOVA_two_way_HSD	Arginine	MERLOT:MILD-CALLET:HIGH	0	0	0	NaN
Variety*Conditions	Variety:Conditions	ANOVA_two_way_HSD	Arginine	CALLET:MILD-MERLOT:HIGH	0	0	0	NaN
Variety*Conditions	Variety:Conditions	ANOVA_two_way_HSD	Arginine	MERLOT:MILD-MERLOT:HIGH	0	0	0	NaN
Variety*Conditions	Variety:Conditions	ANOVA_two_way_HSD	Arginine	MERLOT:MILD-CALLET:MILD	0	0	0	NaN
Variety*Conditions	Variety	ANOVA_two_way_HSD	Glutamine	MERLOT-CALLET	-0.00446062	-0.00729919	-0.00162205	0.00329248
Variety*Conditions	Conditions	ANOVA_two_way_HSD	Glutamine	EXTREME-CTR	0.0206415	0.0149826	0.0263004	8.67185e-10
Variety*Conditions	Conditions	ANOVA_two_way_HSD	Glutamine	HIGH-CTR	0.00851778	0.00324082	0.0137947	0.000794327
Variety*Conditions	Conditions	ANOVA_two_way_HSD	Glutamine	MILD-CTR	0.00181611	-0.00346085	0.00709307	0.782785
Variety*Conditions	Conditions	ANOVA_two_way_HSD	Glutamine	HIGH-EXTREME	-0.0121237	-0.0189021	-0.00534535	0.000224796
Variety*Conditions	Conditions	ANOVA_two_way_HSD	Glutamine	MILD-EXTREME	-0.0188254	-0.0256038	-0.012047	2.0695e-07
Variety*Conditions	Conditions	ANOVA_two_way_HSD	Glutamine	MILD-HIGH	-0.00670167	-0.0131646	-0.000238739	0.0399933
Variety*Conditions	Variety:Conditions	ANOVA_two_way_HSD	Glutamine	MERLOT:CTR-CALLET:CTR	-0.00118111	-0.0075049	0.00514268	0.99839
Variety*Conditions	Variety:Conditions	ANOVA_two_way_HSD	Glutamine	CALLET:EXTREME-CALLET:CTR	0.0288439	0.0183571	0.0393307	3.24349e-08
Variety*Conditions	Variety:Conditions	ANOVA_two_way_HSD	Glutamine	MERLOT:EXTREME-CALLET:CTR	0.0134456	0.00450236	0.0223887	0.000843544
Variety*Conditions	Variety:Conditions	ANOVA_two_way_HSD	Glutamine	CALLET:HIGH-CALLET:CTR	0.0140289	0.00508569	0.0229721	0.000483028
Variety*Conditions	Variety:Conditions	ANOVA_two_way_HSD	Glutamine	MERLOT:HIGH-CALLET:CTR	0.00182556	-0.00711764	0.0107687	0.997185
Variety*Conditions	Variety:Conditions	ANOVA_two_way_HSD	Glutamine	CALLET:MILD-CALLET:CTR	0.00278222	-0.00616097	0.0117254	0.967126
Variety*Conditions	Variety:Conditions	ANOVA_two_way_HSD	Glutamine	MERLOT:MILD-CALLET:CTR	-0.000331111	-0.00927431	0.00861208	1
Variety*Conditions	Variety:Conditions	ANOVA_two_way_HSD	Glutamine	CALLET:EXTREME-MERLOT:CTR	0.030025	0.0195382	0.0405118	1.41862e-08
Variety*Conditions	Variety:Conditions	ANOVA_two_way_HSD	Glutamine	MERLOT:EXTREME-MERLOT:CTR	0.0146267	0.00568347	0.0235699	0.000272505
Variety*Conditions	Variety:Conditions	ANOVA_two_way_HSD	Glutamine	CALLET:HIGH-MERLOT:CTR	0.01521	0.00626681	0.0241532	0.000155893
Variety*Conditions	Variety:Conditions	ANOVA_two_way_HSD	Glutamine	MERLOT:HIGH-MERLOT:CTR	0.00300667	-0.00593653	0.0119499	0.950705
Variety*Conditions	Variety:Conditions	ANOVA_two_way_HSD	Glutamine	CALLET:MILD-MERLOT:CTR	0.00396333	-0.00497986	0.0129065	0.824292
Variety*Conditions	Variety:Conditions	ANOVA_two_way_HSD	Glutamine	MERLOT:MILD-MERLOT:CTR	0.00085	-0.00809319	0.00979319	0.999982
Variety*Conditions	Variety:Conditions	ANOVA_two_way_HSD	Glutamine	MERLOT:EXTREME-CALLET:EXTREME	-0.0153983	-0.0276443	-0.00315236	0.00667341
Variety*Conditions	Variety:Conditions	ANOVA_two_way_HSD	Glutamine	CALLET:HIGH-CALLET:EXTREME	-0.014815	-0.027061	-0.00256903	0.00984281
Variety*Conditions	Variety:Conditions	ANOVA_two_way_HSD	Glutamine	MERLOT:HIGH-CALLET:EXTREME	-0.0270183	-0.0392643	-0.0147724	2.24628e-06
Variety*Conditions	Variety:Conditions	ANOVA_two_way_HSD	Glutamine	CALLET:MILD-CALLET:EXTREME	-0.0260617	-0.0383076	-0.0138157	4.25761e-06
Variety*Conditions	Variety:Conditions	ANOVA_two_way_HSD	Glutamine	MERLOT:MILD-CALLET:EXTREME	-0.029175	-0.041421	-0.016929	5.46061e-07
Variety*Conditions	Variety:Conditions	ANOVA_two_way_HSD	Glutamine	CALLET:HIGH-MERLOT:EXTREME	0.000583333	-0.0103698	0.0115365	1
Variety*Conditions	Variety:Conditions	ANOVA_two_way_HSD	Glutamine	MERLOT:HIGH-MERLOT:EXTREME	-0.01162	-0.0225731	-0.000666869	0.0317562
Variety*Conditions	Variety:Conditions	ANOVA_two_way_HSD	Glutamine	CALLET:MILD-MERLOT:EXTREME	-0.0106633	-0.0216165	0.000289798	0.0605584
Variety*Conditions	Variety:Conditions	ANOVA_two_way_HSD	Glutamine	MERLOT:MILD-MERLOT:EXTREME	-0.0137767	-0.0247298	-0.00282354	0.00665353
Variety*Conditions	Variety:Conditions	ANOVA_two_way_HSD	Glutamine	MERLOT:HIGH-CALLET:HIGH	-0.0122033	-0.0231565	-0.0012502	0.0210723
Variety*Conditions	Variety:Conditions	ANOVA_two_way_HSD	Glutamine	CALLET:MILD-CALLET:HIGH	-0.0112467	-0.0221998	-0.000293536	0.0410318
Variety*Conditions	Variety:Conditions	ANOVA_two_way_HSD	Glutamine	MERLOT:MILD-CALLET:HIGH	-0.01436	-0.0253131	-0.00340687	0.00428353
Variety*Conditions	Variety:Conditions	ANOVA_two_way_HSD	Glutamine	CALLET:MILD-MERLOT:HIGH	0.000956667	-0.00999646	0.0119098	0.99999
Variety*Conditions	Variety:Conditions	ANOVA_two_way_HSD	Glutamine	MERLOT:MILD-MERLOT:HIGH	-0.00215667	-0.0131098	0.00879646	0.997753
Variety*Conditions	Variety:Conditions	ANOVA_two_way_HSD	Glutamine	MERLOT:MILD-CALLET:MILD	-0.00311333	-0.0140665	0.0078398	0.979925
Variety*Conditions	Variety	ANOVA_two_way_HSD	Isoleucine	MERLOT-CALLET	-0.00159412	-0.00237775	-0.000810489	0.000278898
Variety*Conditions	Conditions	ANOVA_two_way_HSD	Isoleucine	EXTREME-CTR	0.00421941	0.00265719	0.00578164	3.46396e-07
Variety*Conditions	Conditions	ANOVA_two_way_HSD	Isoleucine	HIGH-CTR	0.00392833	0.00247155	0.00538512	3.56686e-07
Variety*Conditions	Conditions	ANOVA_two_way_HSD	Isoleucine	MILD-CTR	6.33333e-05	-0.00139345	0.00152012	0.999382
Variety*Conditions	Conditions	ANOVA_two_way_HSD	Isoleucine	HIGH-EXTREME	-0.000291078	-0.00216235	0.00158019	0.973583
Variety*Conditions	Conditions	ANOVA_two_way_HSD	Isoleucine	MILD-EXTREME	-0.00415608	-0.00602735	-0.00228481	9.85637e-06
Variety*Conditions	Conditions	ANOVA_two_way_HSD	Isoleucine	MILD-HIGH	-0.003865	-0.00564919	-0.00208081	1.45894e-05
Variety*Conditions	Variety:Conditions	ANOVA_two_way_HSD	Isoleucine	MERLOT:CTR-CALLET:CTR	-6.44444e-05	-0.00181022	0.00168133	1
Variety*Conditions	Variety:Conditions	ANOVA_two_way_HSD	Isoleucine	CALLET:EXTREME-CALLET:CTR	0.00694278	0.00404773	0.00983782	4.82138e-07
Variety*Conditions	Variety:Conditions	ANOVA_two_way_HSD	Isoleucine	MERLOT:EXTREME-CALLET:CTR	0.00208444	-0.000384458	0.00455335	0.145369
Variety*Conditions	Variety:Conditions	ANOVA_two_way_HSD	Isoleucine	CALLET:HIGH-CALLET:CTR	0.00684778	0.00437888	0.00931668	2.73313e-08
Variety*Conditions	Variety:Conditions	ANOVA_two_way_HSD	Isoleucine	MERLOT:HIGH-CALLET:CTR	0.000944444	-0.00152446	0.00341335	0.907407
Variety*Conditions	Variety:Conditions	ANOVA_two_way_HSD	Isoleucine	CALLET:MILD-CALLET:CTR	0.000151111	-0.00231779	0.00262001	0.999999
Variety*Conditions	Variety:Conditions	ANOVA_two_way_HSD	Isoleucine	MERLOT:MILD-CALLET:CTR	-8.88889e-05	-0.00255779	0.00238001	1
Variety*Conditions	Variety:Conditions	ANOVA_two_way_HSD	Isoleucine	CALLET:EXTREME-MERLOT:CTR	0.00700722	0.00411218	0.00990227	4.04539e-07
Variety*Conditions	Variety:Conditions	ANOVA_two_way_HSD	Isoleucine	MERLOT:EXTREME-MERLOT:CTR	0.00214889	-0.000320013	0.00461779	0.122911
Variety*Conditions	Variety:Conditions	ANOVA_two_way_HSD	Isoleucine	CALLET:HIGH-MERLOT:CTR	0.00691222	0.00444332	0.00938112	2.25483e-08
Variety*Conditions	Variety:Conditions	ANOVA_two_way_HSD	Isoleucine	MERLOT:HIGH-MERLOT:CTR	0.00100889	-0.00146001	0.00347779	0.875209
Variety*Conditions	Variety:Conditions	ANOVA_two_way_HSD	Isoleucine	CALLET:MILD-MERLOT:CTR	0.000215556	-0.00225335	0.00268446	0.99999
Variety*Conditions	Variety:Conditions	ANOVA_two_way_HSD	Isoleucine	MERLOT:MILD-MERLOT:CTR	-2.44444e-05	-0.00249335	0.00244446	1
Variety*Conditions	Variety:Conditions	ANOVA_two_way_HSD	Isoleucine	MERLOT:EXTREME-CALLET:EXTREME	-0.00485833	-0.00823902	-0.00147765	0.0014838
Variety*Conditions	Variety:Conditions	ANOVA_two_way_HSD	Isoleucine	CALLET:HIGH-CALLET:EXTREME	-9.5e-05	-0.00347568	0.00328568	1
Variety*Conditions	Variety:Conditions	ANOVA_two_way_HSD	Isoleucine	MERLOT:HIGH-CALLET:EXTREME	-0.00599833	-0.00937902	-0.00261765	8.31522e-05
Variety*Conditions	Variety:Conditions	ANOVA_two_way_HSD	Isoleucine	CALLET:MILD-CALLET:EXTREME	-0.00679167	-0.0101724	-0.00341098	1.14441e-05
Variety*Conditions	Variety:Conditions	ANOVA_two_way_HSD	Isoleucine	MERLOT:MILD-CALLET:EXTREME	-0.00703167	-0.0104124	-0.00365098	6.34014e-06
Variety*Conditions	Variety:Conditions	ANOVA_two_way_HSD	Isoleucine	CALLET:HIGH-MERLOT:EXTREME	0.00476333	0.00173956	0.00778711	0.000456392
Variety*Conditions	Variety:Conditions	ANOVA_two_way_HSD	Isoleucine	MERLOT:HIGH-MERLOT:EXTREME	-0.00114	-0.00416378	0.00188378	0.913496
Variety*Conditions	Variety:Conditions	ANOVA_two_way_HSD	Isoleucine	CALLET:MILD-MERLOT:EXTREME	-0.00193333	-0.00495711	0.00109044	0.441655
Variety*Conditions	Variety:Conditions	ANOVA_two_way_HSD	Isoleucine	MERLOT:MILD-MERLOT:EXTREME	-0.00217333	-0.00519711	0.000850442	0.301341
Variety*Conditions	Variety:Conditions	ANOVA_two_way_HSD	Isoleucine	MERLOT:HIGH-CALLET:HIGH	-0.00590333	-0.00892711	-0.00287956	1.83992e-05
Variety*Conditions	Variety:Conditions	ANOVA_two_way_HSD	Isoleucine	CALLET:MILD-CALLET:HIGH	-0.00669667	-0.00972044	-0.00367289	2.09848e-06
Variety*Conditions	Variety:Conditions	ANOVA_two_way_HSD	Isoleucine	MERLOT:MILD-CALLET:HIGH	-0.00693667	-0.00996044	-0.00391289	1.10496e-06
Variety*Conditions	Variety:Conditions	ANOVA_two_way_HSD	Isoleucine	CALLET:MILD-MERLOT:HIGH	-0.000793333	-0.00381711	0.00223044	0.98726
Variety*Conditions	Variety:Conditions	ANOVA_two_way_HSD	Isoleucine	MERLOT:MILD-MERLOT:HIGH	-0.00103333	-0.00405711	0.00199044	0.946441
Variety*Conditions	Variety:Conditions	ANOVA_two_way_HSD	Isoleucine	MERLOT:MILD-CALLET:MILD	-0.00024	-0.00326378	0.00278378	0.999995
Variety*Conditions	Variety	ANOVA_two_way_HSD	Leucine	MERLOT-CALLET	-0.00124108	-0.00177541	-0.000706748	5.71649e-05
Variety*Conditions	Conditions	ANOVA_two_way_HSD	Leucine	EXTREME-CTR	0.00289855	0.00183332	0.00396378	3.02205e-07
Variety*Conditions	Conditions	ANOVA_two_way_HSD	Leucine	HIGH-CTR	0.00324278	0.00224945	0.00423611	8.81711e-09
Variety*Conditions	Conditions	ANOVA_two_way_HSD	Leucine	MILD-CTR	1.94444e-05	-0.000973888	0.00101278	0.999943
Variety*Conditions	Conditions	ANOVA_two_way_HSD	Leucine	HIGH-EXTREME	0.000344225	-0.000931733	0.00162018	0.880788
Variety*Conditions	Conditions	ANOVA_two_way_HSD	Leucine	MILD-EXTREME	-0.00287911	-0.00415507	-0.00160315	7.65343e-06
Variety*Conditions	Conditions	ANOVA_two_way_HSD	Leucine	MILD-HIGH	-0.00322333	-0.00443991	-0.00200675	4.91353e-07
Variety*Conditions	Variety:Conditions	ANOVA_two_way_HSD	Leucine	MERLOT:CTR-CALLET:CTR	5.42101e-19	-0.00119039	0.00119039	1
Variety*Conditions	Variety:Conditions	ANOVA_two_way_HSD	Leucine	CALLET:EXTREME-CALLET:CTR	0.00469444	0.00272041	0.00666848	5.65075e-07
Variety*Conditions	Variety:Conditions	ANOVA_two_way_HSD	Leucine	MERLOT:EXTREME-CALLET:CTR	0.00149444	-0.000189019	0.00317791	0.10965
Variety*Conditions	Variety:Conditions	ANOVA_two_way_HSD	Leucine	CALLET:HIGH-CALLET:CTR	0.00580444	0.00412098	0.00748791	2.54507e-10
Variety*Conditions	Variety:Conditions	ANOVA_two_way_HSD	Leucine	MERLOT:HIGH-CALLET:CTR	0.000681111	-0.00100235	0.00236457	0.880571
Variety*Conditions	Variety:Conditions	ANOVA_two_way_HSD	Leucine	CALLET:MILD-CALLET:CTR	9.77778e-05	-0.00158569	0.00178124	0.999999
Variety*Conditions	Variety:Conditions	ANOVA_two_way_HSD	Leucine	MERLOT:MILD-CALLET:CTR	-5.88889e-05	-0.00174235	0.00162457	1
Variety*Conditions	Variety:Conditions	ANOVA_two_way_HSD	Leucine	CALLET:EXTREME-MERLOT:CTR	0.00469444	0.00272041	0.00666848	5.65075e-07
Variety*Conditions	Variety:Conditions	ANOVA_two_way_HSD	Leucine	MERLOT:EXTREME-MERLOT:CTR	0.00149444	-0.000189019	0.00317791	0.10965
Variety*Conditions	Variety:Conditions	ANOVA_two_way_HSD	Leucine	CALLET:HIGH-MERLOT:CTR	0.00580444	0.00412098	0.00748791	2.54507e-10
Variety*Conditions	Variety:Conditions	ANOVA_two_way_HSD	Leucine	MERLOT:HIGH-MERLOT:CTR	0.000681111	-0.00100235	0.00236457	0.880571
Variety*Conditions	Variety:Conditions	ANOVA_two_way_HSD	Leucine	CALLET:MILD-MERLOT:CTR	9.77778e-05	-0.00158569	0.00178124	0.999999
Variety*Conditions	Variety:Conditions	ANOVA_two_way_HSD	Leucine	MERLOT:MILD-MERLOT:CTR	-5.88889e-05	-0.00174235	0.00162457	1
Variety*Conditions	Variety:Conditions	ANOVA_two_way_HSD	Leucine	MERLOT:EXTREME-CALLET:EXTREME	-0.0032	-0.00550518	-0.000894823	0.00224425
Variety*Conditions	Variety:Conditions	ANOVA_two_way_HSD	Leucine	CALLET:HIGH-CALLET:EXTREME	0.00111	-0.00119518	0.00341518	0.758045
Variety*Conditions	Variety:Conditions	ANOVA_two_way_HSD	Leucine	MERLOT:HIGH-CALLET:EXTREME	-0.00401333	-0.00631851	-0.00170816	0.000110479
Variety*Conditions	Variety:Conditions	ANOVA_two_way_HSD	Leucine	CALLET:MILD-CALLET:EXTREME	-0.00459667	-0.00690184	-0.00229149	1.29626e-05
Variety*Conditions	Variety:Conditions	ANOVA_two_way_HSD	Leucine	MERLOT:MILD-CALLET:EXTREME	-0.00475333	-0.00705851	-0.00244816	7.35635e-06
Variety*Conditions	Variety:Conditions	ANOVA_two_way_HSD	Leucine	CALLET:HIGH-MERLOT:EXTREME	0.00431	0.00224819	0.00637181	5.81533e-06
Variety*Conditions	Variety:Conditions	ANOVA_two_way_HSD	Leucine	MERLOT:HIGH-MERLOT:EXTREME	-0.000813333	-0.00287515	0.00124848	0.893378
Variety*Conditions	Variety:Conditions	ANOVA_two_way_HSD	Leucine	CALLET:MILD-MERLOT:EXTREME	-0.00139667	-0.00345848	0.000665146	0.370866
Variety*Conditions	Variety:Conditions	ANOVA_two_way_HSD	Leucine	MERLOT:MILD-MERLOT:EXTREME	-0.00155333	-0.00361515	0.00050848	0.249933
Variety*Conditions	Variety:Conditions	ANOVA_two_way_HSD	Leucine	MERLOT:HIGH-CALLET:HIGH	-0.00512333	-0.00718515	-0.00306152	2.443e-07
Variety*Conditions	Variety:Conditions	ANOVA_two_way_HSD	Leucine	CALLET:MILD-CALLET:HIGH	-0.00570667	-0.00776848	-0.00364485	2.85331e-08
Variety*Conditions	Variety:Conditions	ANOVA_two_way_HSD	Leucine	MERLOT:MILD-CALLET:HIGH	-0.00586333	-0.00792515	-0.00380152	1.63307e-08
Variety*Conditions	Variety:Conditions	ANOVA_two_way_HSD	Leucine	CALLET:MILD-MERLOT:HIGH	-0.000583333	-0.00264515	0.00147848	0.98044
Variety*Conditions	Variety:Conditions	ANOVA_two_way_HSD	Leucine	MERLOT:MILD-MERLOT:HIGH	-0.00074	-0.00280181	0.00132181	0.931676
Variety*Conditions	Variety:Conditions	ANOVA_two_way_HSD	Leucine	MERLOT:MILD-CALLET:MILD	-0.000156667	-0.00221848	0.00190515	0.999996
Variety*Conditions	Variety	ANOVA_two_way_HSD	Proline	MERLOT-CALLET	-0.0104061	-0.0150106	-0.00580162	8.07645e-05
Variety*Conditions	Conditions	ANOVA_two_way_HSD	Proline	EXTREME-CTR	0.0171967	0.0080173	0.0263761	0.000121384
Variety*Conditions	Conditions	ANOVA_two_way_HSD	Proline	HIGH-CTR	0.0207711	0.0122113	0.029331	2.29805e-06
Variety*Conditions	Conditions	ANOVA_two_way_HSD	Proline	MILD-CTR	0.00143278	-0.00712708	0.00999263	0.967465
Variety*Conditions	Conditions	ANOVA_two_way_HSD	Proline	HIGH-EXTREME	0.00357439	-0.00742095	0.0145697	0.81024
Variety*Conditions	Conditions	ANOVA_two_way_HSD	Proline	MILD-EXTREME	-0.0157639	-0.0267593	-0.00476861	0.00287055
Variety*Conditions	Conditions	ANOVA_two_way_HSD	Proline	MILD-HIGH	-0.0193383	-0.029822	-0.00885469	0.000149621
Variety*Conditions	Variety:Conditions	ANOVA_two_way_HSD	Proline	MERLOT:CTR-CALLET:CTR	-0.00123	-0.0114879	0.00902795	0.999912
Variety*Conditions	Variety:Conditions	ANOVA_two_way_HSD	Proline	CALLET:EXTREME-CALLET:CTR	0.0285211	0.0115102	0.045532	0.000191599
Variety*Conditions	Variety:Conditions	ANOVA_two_way_HSD	Proline	MERLOT:EXTREME-CALLET:CTR	0.00688778	-0.00761915	0.0213947	0.770308
Variety*Conditions	Variety:Conditions	ANOVA_two_way_HSD	Proline	CALLET:HIGH-CALLET:CTR	0.0401478	0.0256409	0.0546547	2.85966e-08
Variety*Conditions	Variety:Conditions	ANOVA_two_way_HSD	Proline	MERLOT:HIGH-CALLET:CTR	0.000164444	-0.0143425	0.0146714	1
Variety*Conditions	Variety:Conditions	ANOVA_two_way_HSD	Proline	CALLET:MILD-CALLET:CTR	0.00232778	-0.0121791	0.0168347	0.999394
Variety*Conditions	Variety:Conditions	ANOVA_two_way_HSD	Proline	MERLOT:MILD-CALLET:CTR	-0.000692222	-0.0151991	0.0138147	1
Variety*Conditions	Variety:Conditions	ANOVA_two_way_HSD	Proline	CALLET:EXTREME-MERLOT:CTR	0.0297511	0.0127402	0.046762	0.000103237
Variety*Conditions	Variety:Conditions	ANOVA_two_way_HSD	Proline	MERLOT:EXTREME-MERLOT:CTR	0.00811778	-0.00638915	0.0226247	0.603306
Variety*Conditions	Variety:Conditions	ANOVA_two_way_HSD	Proline	CALLET:HIGH-MERLOT:CTR	0.0413778	0.0268709	0.0558847	1.53498e-08
Variety*Conditions	Variety:Conditions	ANOVA_two_way_HSD	Proline	MERLOT:HIGH-MERLOT:CTR	0.00139444	-0.0131125	0.0159014	0.99998
Variety*Conditions	Variety:Conditions	ANOVA_two_way_HSD	Proline	CALLET:MILD-MERLOT:CTR	0.00355778	-0.0109491	0.0180647	0.991411
Variety*Conditions	Variety:Conditions	ANOVA_two_way_HSD	Proline	MERLOT:MILD-MERLOT:CTR	0.000537778	-0.0139691	0.0150447	1
Variety*Conditions	Variety:Conditions	ANOVA_two_way_HSD	Proline	MERLOT:EXTREME-CALLET:EXTREME	-0.0216333	-0.0414978	-0.0017689	0.0255996
Variety*Conditions	Variety:Conditions	ANOVA_two_way_HSD	Proline	CALLET:HIGH-CALLET:EXTREME	0.0116267	-0.00823776	0.0314911	0.550218
Variety*Conditions	Variety:Conditions	ANOVA_two_way_HSD	Proline	MERLOT:HIGH-CALLET:EXTREME	-0.0283567	-0.0482211	-0.00849224	0.00160933
Variety*Conditions	Variety:Conditions	ANOVA_two_way_HSD	Proline	CALLET:MILD-CALLET:EXTREME	-0.0261933	-0.0460578	-0.0063289	0.00402207
Variety*Conditions	Variety:Conditions	ANOVA_two_way_HSD	Proline	MERLOT:MILD-CALLET:EXTREME	-0.0292133	-0.0490778	-0.0093489	0.00111567
Variety*Conditions	Variety:Conditions	ANOVA_two_way_HSD	Proline	CALLET:HIGH-MERLOT:EXTREME	0.03326	0.0154927	0.0510273	3.62416e-05
Variety*Conditions	Variety:Conditions	ANOVA_two_way_HSD	Proline	MERLOT:HIGH-MERLOT:EXTREME	-0.00672333	-0.0244906	0.011044	0.911978
Variety*Conditions	Variety:Conditions	ANOVA_two_way_HSD	Proline	CALLET:MILD-MERLOT:EXTREME	-0.00456	-0.0223273	0.0132073	0.988787
Variety*Conditions	Variety:Conditions	ANOVA_two_way_HSD	Proline	MERLOT:MILD-MERLOT:EXTREME	-0.00758	-0.0253473	0.0101873	0.849816
Variety*Conditions	Variety:Conditions	ANOVA_two_way_HSD	Proline	MERLOT:HIGH-CALLET:HIGH	-0.0399833	-0.0577506	-0.022216	1.57082e-06
Variety*Conditions	Variety:Conditions	ANOVA_two_way_HSD	Proline	CALLET:MILD-CALLET:HIGH	-0.03782	-0.0555873	-0.0200527	4.24192e-06
Variety*Conditions	Variety:Conditions	ANOVA_two_way_HSD	Proline	MERLOT:MILD-CALLET:HIGH	-0.04084	-0.0586073	-0.0230727	1.06519e-06
Variety*Conditions	Variety:Conditions	ANOVA_two_way_HSD	Proline	CALLET:MILD-MERLOT:HIGH	0.00216333	-0.015604	0.0199306	0.999902
Variety*Conditions	Variety:Conditions	ANOVA_two_way_HSD	Proline	MERLOT:MILD-MERLOT:HIGH	-0.000856667	-0.018624	0.0169106	1
Variety*Conditions	Variety:Conditions	ANOVA_two_way_HSD	Proline	MERLOT:MILD-CALLET:MILD	-0.00302	-0.0207873	0.0147473	0.999119
Variety*Conditions	Variety	ANOVA_two_way_HSD	Valine	MERLOT-CALLET	-0.00193582	-0.00302761	-0.00084402	0.00114353
Variety*Conditions	Conditions	ANOVA_two_way_HSD	Valine	EXTREME-CTR	0.00630436	0.00412778	0.00848094	9.36472e-08
Variety*Conditions	Conditions	ANOVA_two_way_HSD	Valine	HIGH-CTR	0.00521278	0.0031831	0.00724245	8.57827e-07
Variety*Conditions	Conditions	ANOVA_two_way_HSD	Valine	MILD-CTR	0.000206111	-0.00182356	0.00223579	0.99233
Variety*Conditions	Conditions	ANOVA_two_way_HSD	Valine	HIGH-EXTREME	-0.00109158	-0.00369875	0.00151558	0.665098
Variety*Conditions	Conditions	ANOVA_two_way_HSD	Valine	MILD-EXTREME	-0.00609825	-0.00870541	-0.00349108	4.25682e-06
Variety*Conditions	Conditions	ANOVA_two_way_HSD	Valine	MILD-HIGH	-0.00500667	-0.0074925	-0.00252083	4.3727e-05
Variety*Conditions	Variety:Conditions	ANOVA_two_way_HSD	Valine	MERLOT:CTR-CALLET:CTR	-0.000245556	-0.00267787	0.00218676	0.999973
Variety*Conditions	Variety:Conditions	ANOVA_two_way_HSD	Valine	CALLET:EXTREME-CALLET:CTR	0.009095	0.00506146	0.0131285	1.51531e-06
Variety*Conditions	Variety:Conditions	ANOVA_two_way_HSD	Valine	MERLOT:EXTREME-CALLET:CTR	0.00391667	0.00047685	0.00735648	0.0173893
Variety*Conditions	Variety:Conditions	ANOVA_two_way_HSD	Valine	CALLET:HIGH-CALLET:CTR	0.00871667	0.00527685	0.0121565	1.66879e-07
Variety*Conditions	Variety:Conditions	ANOVA_two_way_HSD	Valine	MERLOT:HIGH-CALLET:CTR	0.00146333	-0.00197648	0.00490315	0.851613
Variety*Conditions	Variety:Conditions	ANOVA_two_way_HSD	Valine	CALLET:MILD-CALLET:CTR	0.000376667	-0.00306315	0.00381648	0.999952
Variety*Conditions	Variety:Conditions	ANOVA_two_way_HSD	Valine	MERLOT:MILD-CALLET:CTR	-0.00021	-0.00364982	0.00322982	0.999999
Variety*Conditions	Variety:Conditions	ANOVA_two_way_HSD	Valine	CALLET:EXTREME-MERLOT:CTR	0.00934056	0.00530701	0.0133741	9.28658e-07
Variety*Conditions	Variety:Conditions	ANOVA_two_way_HSD	Valine	MERLOT:EXTREME-MERLOT:CTR	0.00416222	0.000722405	0.00760204	0.00982471
Variety*Conditions	Variety:Conditions	ANOVA_two_way_HSD	Valine	CALLET:HIGH-MERLOT:CTR	0.00896222	0.00552241	0.012402	9.65363e-08
Variety*Conditions	Variety:Conditions	ANOVA_two_way_HSD	Valine	MERLOT:HIGH-MERLOT:CTR	0.00170889	-0.00173093	0.00514871	0.729381
Variety*Conditions	Variety:Conditions	ANOVA_two_way_HSD	Valine	CALLET:MILD-MERLOT:CTR	0.000622222	-0.00281759	0.00406204	0.998687
Variety*Conditions	Variety:Conditions	ANOVA_two_way_HSD	Valine	MERLOT:MILD-MERLOT:CTR	3.55556e-05	-0.00340426	0.00347537	1
Variety*Conditions	Variety:Conditions	ANOVA_two_way_HSD	Valine	MERLOT:EXTREME-CALLET:EXTREME	-0.00517833	-0.0098885	-0.00046817	0.0236323
Variety*Conditions	Variety:Conditions	ANOVA_two_way_HSD	Valine	CALLET:HIGH-CALLET:EXTREME	-0.000378333	-0.0050885	0.00433183	0.999994
Variety*Conditions	Variety:Conditions	ANOVA_two_way_HSD	Valine	MERLOT:HIGH-CALLET:EXTREME	-0.00763167	-0.0123418	-0.0029215	0.000310539
Variety*Conditions	Variety:Conditions	ANOVA_two_way_HSD	Valine	CALLET:MILD-CALLET:EXTREME	-0.00871833	-0.0134285	-0.00400817	4.33103e-05
Variety*Conditions	Variety:Conditions	ANOVA_two_way_HSD	Valine	MERLOT:MILD-CALLET:EXTREME	-0.009305	-0.0140152	-0.00459484	1.51414e-05
Variety*Conditions	Variety:Conditions	ANOVA_two_way_HSD	Valine	CALLET:HIGH-MERLOT:EXTREME	0.0048	0.000587102	0.0090129	0.0172892
Variety*Conditions	Variety:Conditions	ANOVA_two_way_HSD	Valine	MERLOT:HIGH-MERLOT:EXTREME	-0.00245333	-0.00666623	0.00175956	0.556318
Variety*Conditions	Variety:Conditions	ANOVA_two_way_HSD	Valine	CALLET:MILD-MERLOT:EXTREME	-0.00354	-0.0077529	0.000672898	0.149092
Variety*Conditions	Variety:Conditions	ANOVA_two_way_HSD	Valine	MERLOT:MILD-MERLOT:EXTREME	-0.00412667	-0.00833956	8.62313e-05	0.0580069
Variety*Conditions	Variety:Conditions	ANOVA_two_way_HSD	Valine	MERLOT:HIGH-CALLET:HIGH	-0.00725333	-0.0114662	-0.00304044	0.000130305
Variety*Conditions	Variety:Conditions	ANOVA_two_way_HSD	Valine	CALLET:MILD-CALLET:HIGH	-0.00834	-0.0125529	-0.0041271	1.46274e-05
Variety*Conditions	Variety:Conditions	ANOVA_two_way_HSD	Valine	MERLOT:MILD-CALLET:HIGH	-0.00892667	-0.0131396	-0.00471377	4.59622e-06
Variety*Conditions	Variety:Conditions	ANOVA_two_way_HSD	Valine	CALLET:MILD-MERLOT:HIGH	-0.00108667	-0.00529956	0.00312623	0.988456
Variety*Conditions	Variety:Conditions	ANOVA_two_way_HSD	Valine	MERLOT:MILD-MERLOT:HIGH	-0.00167333	-0.00588623	0.00253956	0.890019
Variety*Conditions	Variety:Conditions	ANOVA_two_way_HSD	Valine	MERLOT:MILD-CALLET:MILD	-0.000586667	-0.00479956	0.00362623	0.999761
Variety*Conditions	Variety	ANOVA_two_way_HSD	Acetate	MERLOT-CALLET	0.000377288	0.000153148	0.000601427	0.00183918
Variety*Conditions	Conditions	ANOVA_two_way_HSD	Acetate	EXTREME-CTR	-3.61765e-06	-0.000450457	0.000443221	0.999996
Variety*Conditions	Conditions	ANOVA_two_way_HSD	Acetate	HIGH-CTR	0.000354444	-6.22352e-05	0.000771124	0.116638
Variety*Conditions	Conditions	ANOVA_two_way_HSD	Acetate	MILD-CTR	-9.72222e-05	-0.000513902	0.000319457	0.918599
Variety*Conditions	Conditions	ANOVA_two_way_HSD	Acetate	HIGH-EXTREME	0.000358062	-0.000177173	0.000893297	0.281417
Variety*Conditions	Conditions	ANOVA_two_way_HSD	Acetate	MILD-EXTREME	-9.36046e-05	-0.000628839	0.00044163	0.96318
Variety*Conditions	Conditions	ANOVA_two_way_HSD	Acetate	MILD-HIGH	-0.000451667	-0.000961993	5.86596e-05	0.096795
Variety*Conditions	Variety:Conditions	ANOVA_two_way_HSD	Acetate	MERLOT:CTR-CALLET:CTR	0.000605556	0.000106216	0.0011049	0.00961213
Variety*Conditions	Variety:Conditions	ANOVA_two_way_HSD	Acetate	CALLET:EXTREME-CALLET:CTR	0.000518889	-0.000309173	0.00134695	0.466585
Variety*Conditions	Variety:Conditions	ANOVA_two_way_HSD	Acetate	MERLOT:EXTREME-CALLET:CTR	0.000215556	-0.000490618	0.000921729	0.970312
Variety*Conditions	Variety:Conditions	ANOVA_two_way_HSD	Acetate	CALLET:HIGH-CALLET:CTR	0.000585556	-0.000120618	0.00129173	0.159799
Variety*Conditions	Variety:Conditions	ANOVA_two_way_HSD	Acetate	MERLOT:HIGH-CALLET:CTR	0.000728889	2.27157e-05	0.00143506	0.0394225
Variety*Conditions	Variety:Conditions	ANOVA_two_way_HSD	Acetate	CALLET:MILD-CALLET:CTR	-3.77778e-05	-0.000743951	0.000668395	1
Variety*Conditions	Variety:Conditions	ANOVA_two_way_HSD	Acetate	MERLOT:MILD-CALLET:CTR	0.000448889	-0.000257284	0.00115506	0.448864
Variety*Conditions	Variety:Conditions	ANOVA_two_way_HSD	Acetate	CALLET:EXTREME-MERLOT:CTR	-8.66667e-05	-0.000914728	0.000741395	0.999965
Variety*Conditions	Variety:Conditions	ANOVA_two_way_HSD	Acetate	MERLOT:EXTREME-MERLOT:CTR	-0.00039	-0.00109617	0.000316173	0.618369
Variety*Conditions	Variety:Conditions	ANOVA_two_way_HSD	Acetate	CALLET:HIGH-MERLOT:CTR	-2e-05	-0.000726173	0.000686173	1
Variety*Conditions	Variety:Conditions	ANOVA_two_way_HSD	Acetate	MERLOT:HIGH-MERLOT:CTR	0.000123333	-0.00058284	0.000829507	0.998951
Variety*Conditions	Variety:Conditions	ANOVA_two_way_HSD	Acetate	CALLET:MILD-MERLOT:CTR	-0.000643333	-0.00134951	6.28399e-05	0.0937556
Variety*Conditions	Variety:Conditions	ANOVA_two_way_HSD	Acetate	MERLOT:MILD-MERLOT:CTR	-0.000156667	-0.00086284	0.000549507	0.995297
Variety*Conditions	Variety:Conditions	ANOVA_two_way_HSD	Acetate	MERLOT:EXTREME-CALLET:EXTREME	-0.000303333	-0.0012703	0.000663634	0.965638
Variety*Conditions	Variety:Conditions	ANOVA_two_way_HSD	Acetate	CALLET:HIGH-CALLET:EXTREME	6.66667e-05	-0.000900301	0.00103363	0.999998
Variety*Conditions	Variety:Conditions	ANOVA_two_way_HSD	Acetate	MERLOT:HIGH-CALLET:EXTREME	0.00021	-0.000756968	0.00117697	0.995872
Variety*Conditions	Variety:Conditions	ANOVA_two_way_HSD	Acetate	CALLET:MILD-CALLET:EXTREME	-0.000556667	-0.00152363	0.000410301	0.570046
Variety*Conditions	Variety:Conditions	ANOVA_two_way_HSD	Acetate	MERLOT:MILD-CALLET:EXTREME	-7e-05	-0.00103697	0.000896968	0.999997
Variety*Conditions	Variety:Conditions	ANOVA_two_way_HSD	Acetate	CALLET:HIGH-MERLOT:EXTREME	0.00037	-0.000494882	0.00123488	0.848066
Variety*Conditions	Variety:Conditions	ANOVA_two_way_HSD	Acetate	MERLOT:HIGH-MERLOT:EXTREME	0.000513333	-0.000351549	0.00137822	0.533322
Variety*Conditions	Variety:Conditions	ANOVA_two_way_HSD	Acetate	CALLET:MILD-MERLOT:EXTREME	-0.000253333	-0.00111822	0.000611549	0.976287
Variety*Conditions	Variety:Conditions	ANOVA_two_way_HSD	Acetate	MERLOT:MILD-MERLOT:EXTREME	0.000233333	-0.000631549	0.00109822	0.985048
Variety*Conditions	Variety:Conditions	ANOVA_two_way_HSD	Acetate	MERLOT:HIGH-CALLET:HIGH	0.000143333	-0.000721549	0.00100822	0.999252
Variety*Conditions	Variety:Conditions	ANOVA_two_way_HSD	Acetate	CALLET:MILD-CALLET:HIGH	-0.000623333	-0.00148822	0.000241549	0.29825
Variety*Conditions	Variety:Conditions	ANOVA_two_way_HSD	Acetate	MERLOT:MILD-CALLET:HIGH	-0.000136667	-0.00100155	0.000728215	0.999451
Variety*Conditions	Variety:Conditions	ANOVA_two_way_HSD	Acetate	CALLET:MILD-MERLOT:HIGH	-0.000766667	-0.00163155	9.82154e-05	0.110585
Variety*Conditions	Variety:Conditions	ANOVA_two_way_HSD	Acetate	MERLOT:MILD-MERLOT:HIGH	-0.00028	-0.00114488	0.000584882	0.95943
Variety*Conditions	Variety:Conditions	ANOVA_two_way_HSD	Acetate	MERLOT:MILD-CALLET:MILD	0.000486667	-0.000378215	0.00135155	0.596869
Variety*Conditions	Variety	ANOVA_two_way_HSD	Ascorbate	MERLOT-CALLET	-0.0124878	-0.0176429	-0.00733267	3.2981e-05
Variety*Conditions	Conditions	ANOVA_two_way_HSD	Ascorbate	EXTREME-CTR	-0.0216273	-0.0319045	-0.0113502	2.27653e-05
Variety*Conditions	Conditions	ANOVA_two_way_HSD	Ascorbate	HIGH-CTR	-0.0345028	-0.0440863	-0.0249193	1.14659e-09
Variety*Conditions	Conditions	ANOVA_two_way_HSD	Ascorbate	MILD-CTR	0.00201222	-0.00757129	0.0115957	0.938821
Variety*Conditions	Conditions	ANOVA_two_way_HSD	Ascorbate	HIGH-EXTREME	-0.0128754	-0.0251857	-0.000565206	0.0378538
Variety*Conditions	Conditions	ANOVA_two_way_HSD	Ascorbate	MILD-EXTREME	0.0236396	0.0113293	0.0359498	8.63236e-05
Variety*Conditions	Conditions	ANOVA_two_way_HSD	Ascorbate	MILD-HIGH	0.036515	0.0247776	0.0482524	2.3248e-08
Variety*Conditions	Variety:Conditions	ANOVA_two_way_HSD	Ascorbate	MERLOT:CTR-CALLET:CTR	-0.0196433	-0.031128	-0.00815866	0.000143527
Variety*Conditions	Variety:Conditions	ANOVA_two_way_HSD	Ascorbate	CALLET:EXTREME-CALLET:CTR	-0.0550428	-0.074088	-0.0359976	1.16651e-08
Variety*Conditions	Variety:Conditions	ANOVA_two_way_HSD	Ascorbate	MERLOT:EXTREME-CALLET:CTR	-0.0178011	-0.0340429	-0.00155933	0.0242604
Variety*Conditions	Variety:Conditions	ANOVA_two_way_HSD	Ascorbate	CALLET:HIGH-CALLET:CTR	-0.0280411	-0.0442829	-0.0117993	0.000125084
Variety*Conditions	Variety:Conditions	ANOVA_two_way_HSD	Ascorbate	MERLOT:HIGH-CALLET:CTR	-0.0606078	-0.0768496	-0.044366	4.24666e-11
Variety*Conditions	Variety:Conditions	ANOVA_two_way_HSD	Ascorbate	CALLET:MILD-CALLET:CTR	-0.00460778	-0.0208496	0.011634	0.980138
Variety*Conditions	Variety:Conditions	ANOVA_two_way_HSD	Ascorbate	MERLOT:MILD-CALLET:CTR	-0.0110111	-0.0272529	0.00523067	0.369883
Variety*Conditions	Variety:Conditions	ANOVA_two_way_HSD	Ascorbate	CALLET:EXTREME-MERLOT:CTR	-0.0353994	-0.0544446	-0.0163543	4.05556e-05
Variety*Conditions	Variety:Conditions	ANOVA_two_way_HSD	Ascorbate	MERLOT:EXTREME-MERLOT:CTR	0.00184222	-0.0143996	0.018084	0.99994
Variety*Conditions	Variety:Conditions	ANOVA_two_way_HSD	Ascorbate	CALLET:HIGH-MERLOT:CTR	-0.00839778	-0.0246396	0.007844	0.689853
Variety*Conditions	Variety:Conditions	ANOVA_two_way_HSD	Ascorbate	MERLOT:HIGH-MERLOT:CTR	-0.0409644	-0.0572062	-0.0247227	1.82924e-07
Variety*Conditions	Variety:Conditions	ANOVA_two_way_HSD	Ascorbate	CALLET:MILD-MERLOT:CTR	0.0150356	-0.00120622	0.0312773	0.0847679
Variety*Conditions	Variety:Conditions	ANOVA_two_way_HSD	Ascorbate	MERLOT:MILD-MERLOT:CTR	0.00863222	-0.00760956	0.024874	0.660872
Variety*Conditions	Variety:Conditions	ANOVA_two_way_HSD	Ascorbate	MERLOT:EXTREME-CALLET:EXTREME	0.0372417	0.0150017	0.0594816	0.000195078
Variety*Conditions	Variety:Conditions	ANOVA_two_way_HSD	Ascorbate	CALLET:HIGH-CALLET:EXTREME	0.0270017	0.0047617	0.0492416	0.00950416
Variety*Conditions	Variety:Conditions	ANOVA_two_way_HSD	Ascorbate	MERLOT:HIGH-CALLET:EXTREME	-0.005565	-0.027805	0.016675	0.990331
Variety*Conditions	Variety:Conditions	ANOVA_two_way_HSD	Ascorbate	CALLET:MILD-CALLET:EXTREME	0.050435	0.028195	0.072675	1.3652e-06
Variety*Conditions	Variety:Conditions	ANOVA_two_way_HSD	Ascorbate	MERLOT:MILD-CALLET:EXTREME	0.0440317	0.0217917	0.0662716	1.46018e-05
Variety*Conditions	Variety:Conditions	ANOVA_two_way_HSD	Ascorbate	CALLET:HIGH-MERLOT:EXTREME	-0.01024	-0.030132	0.00965203	0.694355
Variety*Conditions	Variety:Conditions	ANOVA_two_way_HSD	Ascorbate	MERLOT:HIGH-MERLOT:EXTREME	-0.0428067	-0.0626987	-0.0229146	3.50231e-06
Variety*Conditions	Variety:Conditions	ANOVA_two_way_HSD	Ascorbate	CALLET:MILD-MERLOT:EXTREME	0.0131933	-0.0066987	0.0330854	0.39652
Variety*Conditions	Variety:Conditions	ANOVA_two_way_HSD	Ascorbate	MERLOT:MILD-MERLOT:EXTREME	0.00679	-0.013102	0.026682	0.946752
Variety*Conditions	Variety:Conditions	ANOVA_two_way_HSD	Ascorbate	MERLOT:HIGH-CALLET:HIGH	-0.0325667	-0.0524587	-0.0126746	0.00026865
Variety*Conditions	Variety:Conditions	ANOVA_two_way_HSD	Ascorbate	CALLET:MILD-CALLET:HIGH	0.0234333	0.0035413	0.0433254	0.0127126
Variety*Conditions	Variety:Conditions	ANOVA_two_way_HSD	Ascorbate	MERLOT:MILD-CALLET:HIGH	0.01703	-0.00286203	0.036922	0.134796
Variety*Conditions	Variety:Conditions	ANOVA_two_way_HSD	Ascorbate	CALLET:MILD-MERLOT:HIGH	0.056	0.036108	0.075892	2.01256e-08
Variety*Conditions	Variety:Conditions	ANOVA_two_way_HSD	Ascorbate	MERLOT:MILD-MERLOT:HIGH	0.0495967	0.0297046	0.0694887	2.28807e-07
Variety*Conditions	Variety:Conditions	ANOVA_two_way_HSD	Ascorbate	MERLOT:MILD-CALLET:MILD	-0.00640333	-0.0262954	0.0134887	0.960621
Variety*Conditions	Variety	ANOVA_two_way_HSD	Caffeic.acid	MERLOT-CALLET	-0.0135621	-0.0220703	-0.00505385	0.00293034
Variety*Conditions	Conditions	ANOVA_two_way_HSD	Caffeic.acid	EXTREME-CTR	-0.00983013	-0.0267919	0.00713166	0.403138
Variety*Conditions	Conditions	ANOVA_two_way_HSD	Caffeic.acid	HIGH-CTR	-0.0138383	-0.0296553	0.00197861	0.102327
Variety*Conditions	Conditions	ANOVA_two_way_HSD	Caffeic.acid	MILD-CTR	-0.0107667	-0.0265836	0.00505028	0.267419
Variety*Conditions	Conditions	ANOVA_two_way_HSD	Caffeic.acid	HIGH-EXTREME	-0.00400821	-0.0243254	0.016309	0.94846
Variety*Conditions	Conditions	ANOVA_two_way_HSD	Caffeic.acid	MILD-EXTREME	-0.000936539	-0.0212538	0.0193807	0.999264
Variety*Conditions	Conditions	ANOVA_two_way_HSD	Caffeic.acid	MILD-HIGH	0.00307167	-0.0163001	0.0224434	0.972098
Variety*Conditions	Variety:Conditions	ANOVA_two_way_HSD	Caffeic.acid	MERLOT:CTR-CALLET:CTR	-0.03513	-0.0540847	-0.0161753	4.24354e-05
Variety*Conditions	Variety:Conditions	ANOVA_two_way_HSD	Caffeic.acid	CALLET:EXTREME-CALLET:CTR	-0.0460683	-0.0775011	-0.0146355	0.00116439
Variety*Conditions	Variety:Conditions	ANOVA_two_way_HSD	Caffeic.acid	MERLOT:EXTREME-CALLET:CTR	-0.0172067	-0.0440126	0.00959931	0.436791
Variety*Conditions	Variety:Conditions	ANOVA_two_way_HSD	Caffeic.acid	CALLET:HIGH-CALLET:CTR	-0.03419	-0.060996	-0.00738402	0.00575228
Variety*Conditions	Variety:Conditions	ANOVA_two_way_HSD	Caffeic.acid	MERLOT:HIGH-CALLET:CTR	-0.0286167	-0.0554226	-0.00181069	0.0301864
Variety*Conditions	Variety:Conditions	ANOVA_two_way_HSD	Caffeic.acid	CALLET:MILD-CALLET:CTR	-0.0280667	-0.0548726	-0.00126069	0.0352642
Variety*Conditions	Variety:Conditions	ANOVA_two_way_HSD	Caffeic.acid	MERLOT:MILD-CALLET:CTR	-0.0285967	-0.0554026	-0.00179069	0.0303585
Variety*Conditions	Variety:Conditions	ANOVA_two_way_HSD	Caffeic.acid	CALLET:EXTREME-MERLOT:CTR	-0.0109383	-0.0423711	0.0204945	0.941337
Variety*Conditions	Variety:Conditions	ANOVA_two_way_HSD	Caffeic.acid	MERLOT:EXTREME-MERLOT:CTR	0.0179233	-0.00888264	0.0447293	0.386654
Variety*Conditions	Variety:Conditions	ANOVA_two_way_HSD	Caffeic.acid	CALLET:HIGH-MERLOT:CTR	0.00094	-0.025866	0.027746	1
Variety*Conditions	Variety:Conditions	ANOVA_two_way_HSD	Caffeic.acid	MERLOT:HIGH-MERLOT:CTR	0.00651333	-0.0202926	0.0333193	0.991871
Variety*Conditions	Variety:Conditions	ANOVA_two_way_HSD	Caffeic.acid	CALLET:MILD-MERLOT:CTR	0.00706333	-0.0197426	0.0338693	0.98694
Variety*Conditions	Variety:Conditions	ANOVA_two_way_HSD	Caffeic.acid	MERLOT:MILD-MERLOT:CTR	0.00653333	-0.0202726	0.0333393	0.991722
Variety*Conditions	Variety:Conditions	ANOVA_two_way_HSD	Caffeic.acid	MERLOT:EXTREME-CALLET:EXTREME	0.0288617	-0.00784393	0.0655673	0.207069
Variety*Conditions	Variety:Conditions	ANOVA_two_way_HSD	Caffeic.acid	CALLET:HIGH-CALLET:EXTREME	0.0118783	-0.0248273	0.0485839	0.959517
Variety*Conditions	Variety:Conditions	ANOVA_two_way_HSD	Caffeic.acid	MERLOT:HIGH-CALLET:EXTREME	0.0174517	-0.0192539	0.0541573	0.769122
Variety*Conditions	Variety:Conditions	ANOVA_two_way_HSD	Caffeic.acid	CALLET:MILD-CALLET:EXTREME	0.0180017	-0.0187039	0.0547073	0.741458
Variety*Conditions	Variety:Conditions	ANOVA_two_way_HSD	Caffeic.acid	MERLOT:MILD-CALLET:EXTREME	0.0174717	-0.0192339	0.0541773	0.768136
Variety*Conditions	Variety:Conditions	ANOVA_two_way_HSD	Caffeic.acid	CALLET:HIGH-MERLOT:EXTREME	-0.0169833	-0.0498138	0.0158471	0.689344
Variety*Conditions	Variety:Conditions	ANOVA_two_way_HSD	Caffeic.acid	MERLOT:HIGH-MERLOT:EXTREME	-0.01141	-0.0442405	0.0214205	0.941713
Variety*Conditions	Variety:Conditions	ANOVA_two_way_HSD	Caffeic.acid	CALLET:MILD-MERLOT:EXTREME	-0.01086	-0.0436905	0.0219705	0.954637
Variety*Conditions	Variety:Conditions	ANOVA_two_way_HSD	Caffeic.acid	MERLOT:MILD-MERLOT:EXTREME	-0.01139	-0.0442205	0.0214405	0.942222
Variety*Conditions	Variety:Conditions	ANOVA_two_way_HSD	Caffeic.acid	MERLOT:HIGH-CALLET:HIGH	0.00557333	-0.0272571	0.0384038	0.999126
Variety*Conditions	Variety:Conditions	ANOVA_two_way_HSD	Caffeic.acid	CALLET:MILD-CALLET:HIGH	0.00612333	-0.0267071	0.0389538	0.998404
Variety*Conditions	Variety:Conditions	ANOVA_two_way_HSD	Caffeic.acid	MERLOT:MILD-CALLET:HIGH	0.00559333	-0.0272371	0.0384238	0.999106
Variety*Conditions	Variety:Conditions	ANOVA_two_way_HSD	Caffeic.acid	CALLET:MILD-MERLOT:HIGH	0.00055	-0.0322805	0.0333805	1
Variety*Conditions	Variety:Conditions	ANOVA_two_way_HSD	Caffeic.acid	MERLOT:MILD-MERLOT:HIGH	2e-05	-0.0328105	0.0328505	1
Variety*Conditions	Variety:Conditions	ANOVA_two_way_HSD	Caffeic.acid	MERLOT:MILD-CALLET:MILD	-0.00053	-0.0333605	0.0323005	1
Variety*Conditions	Variety	ANOVA_two_way_HSD	Citrate	MERLOT-CALLET	-0.00146712	-0.00256497	-0.000369283	0.0107046
Variety*Conditions	Conditions	ANOVA_two_way_HSD	Citrate	EXTREME-CTR	0.00804749	0.00585886	0.0102361	7.3028e-10
Variety*Conditions	Conditions	ANOVA_two_way_HSD	Citrate	HIGH-CTR	0.00438778	0.00234687	0.00642869	1.64064e-05
Variety*Conditions	Conditions	ANOVA_two_way_HSD	Citrate	MILD-CTR	0.000441111	-0.0015998	0.00248202	0.933793
Variety*Conditions	Conditions	ANOVA_two_way_HSD	Citrate	HIGH-EXTREME	-0.00365971	-0.00628131	-0.00103812	0.0037374
Variety*Conditions	Conditions	ANOVA_two_way_HSD	Citrate	MILD-EXTREME	-0.00760638	-0.010228	-0.00498478	9.06205e-08
Variety*Conditions	Conditions	ANOVA_two_way_HSD	Citrate	MILD-HIGH	-0.00394667	-0.00644626	-0.00144707	0.00102304
Variety*Conditions	Variety:Conditions	ANOVA_two_way_HSD	Citrate	MERLOT:CTR-CALLET:CTR	3.88889e-05	-0.00240689	0.00248467	1
Variety*Conditions	Variety:Conditions	ANOVA_two_way_HSD	Citrate	CALLET:EXTREME-CALLET:CTR	0.0122472	0.00819135	0.0163031	4.62625e-09
Variety*Conditions	Variety:Conditions	ANOVA_two_way_HSD	Citrate	MERLOT:EXTREME-CALLET:CTR	0.00503556	0.0015767	0.00849442	0.00126529
Variety*Conditions	Variety:Conditions	ANOVA_two_way_HSD	Citrate	CALLET:HIGH-CALLET:CTR	0.00627222	0.00281336	0.00973108	5.96044e-05
Variety*Conditions	Variety:Conditions	ANOVA_two_way_HSD	Citrate	MERLOT:HIGH-CALLET:CTR	0.00254222	-0.000916637	0.00600108	0.276434
Variety*Conditions	Variety:Conditions	ANOVA_two_way_HSD	Citrate	CALLET:MILD-CALLET:CTR	0.00103556	-0.0024233	0.00449442	0.973268
Variety*Conditions	Variety:Conditions	ANOVA_two_way_HSD	Citrate	MERLOT:MILD-CALLET:CTR	-0.000114444	-0.0035733	0.00334442	1
Variety*Conditions	Variety:Conditions	ANOVA_two_way_HSD	Citrate	CALLET:EXTREME-MERLOT:CTR	0.0122083	0.00815246	0.0162642	4.95029e-09
Variety*Conditions	Variety:Conditions	ANOVA_two_way_HSD	Citrate	MERLOT:EXTREME-MERLOT:CTR	0.00499667	0.00153781	0.00845553	0.00139212
Variety*Conditions	Variety:Conditions	ANOVA_two_way_HSD	Citrate	CALLET:HIGH-MERLOT:CTR	0.00623333	0.00277447	0.00969219	6.55902e-05
Variety*Conditions	Variety:Conditions	ANOVA_two_way_HSD	Citrate	MERLOT:HIGH-MERLOT:CTR	0.00250333	-0.000955526	0.00596219	0.293528
Variety*Conditions	Variety:Conditions	ANOVA_two_way_HSD	Citrate	CALLET:MILD-MERLOT:CTR	0.000996667	-0.00246219	0.00445553	0.97834
Variety*Conditions	Variety:Conditions	ANOVA_two_way_HSD	Citrate	MERLOT:MILD-MERLOT:CTR	-0.000153333	-0.00361219	0.00330553	1
Variety*Conditions	Variety:Conditions	ANOVA_two_way_HSD	Citrate	MERLOT:EXTREME-CALLET:EXTREME	-0.00721167	-0.0119479	-0.00247543	0.000715895
Variety*Conditions	Variety:Conditions	ANOVA_two_way_HSD	Citrate	CALLET:HIGH-CALLET:EXTREME	-0.005975	-0.0107112	-0.00123876	0.00645074
Variety*Conditions	Variety:Conditions	ANOVA_two_way_HSD	Citrate	MERLOT:HIGH-CALLET:EXTREME	-0.009705	-0.0144412	-0.00496876	8.19063e-06
Variety*Conditions	Variety:Conditions	ANOVA_two_way_HSD	Citrate	CALLET:MILD-CALLET:EXTREME	-0.0112117	-0.0159479	-0.00647543	6.1603e-07
Variety*Conditions	Variety:Conditions	ANOVA_two_way_HSD	Citrate	MERLOT:MILD-CALLET:EXTREME	-0.0123617	-0.0170979	-0.00762543	9.32259e-08
Variety*Conditions	Variety:Conditions	ANOVA_two_way_HSD	Citrate	CALLET:HIGH-MERLOT:EXTREME	0.00123667	-0.00299955	0.00547289	0.976723
Variety*Conditions	Variety:Conditions	ANOVA_two_way_HSD	Citrate	MERLOT:HIGH-MERLOT:EXTREME	-0.00249333	-0.00672955	0.00174289	0.543486
Variety*Conditions	Variety:Conditions	ANOVA_two_way_HSD	Citrate	CALLET:MILD-MERLOT:EXTREME	-0.004	-0.00823622	0.000236221	0.0745398
Variety*Conditions	Variety:Conditions	ANOVA_two_way_HSD	Citrate	MERLOT:MILD-MERLOT:EXTREME	-0.00515	-0.00938622	-0.000913779	0.00938152
Variety*Conditions	Variety:Conditions	ANOVA_two_way_HSD	Citrate	MERLOT:HIGH-CALLET:HIGH	-0.00373	-0.00796622	0.000506221	0.115017
Variety*Conditions	Variety:Conditions	ANOVA_two_way_HSD	Citrate	CALLET:MILD-CALLET:HIGH	-0.00523667	-0.00947289	-0.00100045	0.00794233
Variety*Conditions	Variety:Conditions	ANOVA_two_way_HSD	Citrate	MERLOT:MILD-CALLET:HIGH	-0.00638667	-0.0106229	-0.00215045	0.00081389
Variety*Conditions	Variety:Conditions	ANOVA_two_way_HSD	Citrate	CALLET:MILD-MERLOT:HIGH	-0.00150667	-0.00574289	0.00272955	0.934649
Variety*Conditions	Variety:Conditions	ANOVA_two_way_HSD	Citrate	MERLOT:MILD-MERLOT:HIGH	-0.00265667	-0.00689289	0.00157955	0.465597
Variety*Conditions	Variety:Conditions	ANOVA_two_way_HSD	Citrate	MERLOT:MILD-CALLET:MILD	-0.00115	-0.00538622	0.00308622	0.984509
Variety*Conditions	Variety	ANOVA_two_way_HSD	Lactate	MERLOT-CALLET	-0.00078219	-0.00121084	-0.000353537	0.00086745
Variety*Conditions	Conditions	ANOVA_two_way_HSD	Lactate	EXTREME-CTR	0.00258455	0.00173	0.00343911	4.05666e-08
Variety*Conditions	Conditions	ANOVA_two_way_HSD	Lactate	HIGH-CTR	0.001915	0.00111813	0.00271187	2.70889e-06
Variety*Conditions	Conditions	ANOVA_two_way_HSD	Lactate	MILD-CTR	0.000403333	-0.000393541	0.00120021	0.519143
Variety*Conditions	Conditions	ANOVA_two_way_HSD	Lactate	HIGH-EXTREME	-0.000669552	-0.00169316	0.000354052	0.299852
Variety*Conditions	Conditions	ANOVA_two_way_HSD	Lactate	MILD-EXTREME	-0.00218122	-0.00320482	-0.00115761	1.88075e-05
Variety*Conditions	Conditions	ANOVA_two_way_HSD	Lactate	MILD-HIGH	-0.00151167	-0.00248763	-0.000535698	0.00126846
Variety*Conditions	Variety:Conditions	ANOVA_two_way_HSD	Lactate	MERLOT:CTR-CALLET:CTR	-0.000381111	-0.00133607	0.000573846	0.887642
Variety*Conditions	Variety:Conditions	ANOVA_two_way_HSD	Lactate	CALLET:EXTREME-CALLET:CTR	0.00358278	0.00199916	0.0051664	1.42557e-06
Variety*Conditions	Variety:Conditions	ANOVA_two_way_HSD	Lactate	MERLOT:EXTREME-CALLET:CTR	0.00147111	0.000120597	0.00282162	0.0255506
Variety*Conditions	Variety:Conditions	ANOVA_two_way_HSD	Lactate	CALLET:HIGH-CALLET:CTR	0.00270778	0.00135726	0.00405829	1.18296e-05
Variety*Conditions	Variety:Conditions	ANOVA_two_way_HSD	Lactate	MERLOT:HIGH-CALLET:CTR	0.000741111	-0.000609403	0.00209162	0.625589
Variety*Conditions	Variety:Conditions	ANOVA_two_way_HSD	Lactate	CALLET:MILD-CALLET:CTR	0.000384444	-0.000966069	0.00173496	0.979757
Variety*Conditions	Variety:Conditions	ANOVA_two_way_HSD	Lactate	MERLOT:MILD-CALLET:CTR	4.11111e-05	-0.0013094	0.00139162	1
Variety*Conditions	Variety:Conditions	ANOVA_two_way_HSD	Lactate	CALLET:EXTREME-MERLOT:CTR	0.00396389	0.00238027	0.00554751	2.12098e-07
Variety*Conditions	Variety:Conditions	ANOVA_two_way_HSD	Lactate	MERLOT:EXTREME-MERLOT:CTR	0.00185222	0.000501709	0.00320274	0.00258288
Variety*Conditions	Variety:Conditions	ANOVA_two_way_HSD	Lactate	CALLET:HIGH-MERLOT:CTR	0.00308889	0.00173838	0.0044394	1.16745e-06
Variety*Conditions	Variety:Conditions	ANOVA_two_way_HSD	Lactate	MERLOT:HIGH-MERLOT:CTR	0.00112222	-0.000228291	0.00247274	0.158055
Variety*Conditions	Variety:Conditions	ANOVA_two_way_HSD	Lactate	CALLET:MILD-MERLOT:CTR	0.000765556	-0.000584958	0.00211607	0.588265
Variety*Conditions	Variety:Conditions	ANOVA_two_way_HSD	Lactate	MERLOT:MILD-MERLOT:CTR	0.000422222	-0.000928291	0.00177274	0.96625
Variety*Conditions	Variety:Conditions	ANOVA_two_way_HSD	Lactate	MERLOT:EXTREME-CALLET:EXTREME	-0.00211167	-0.00396093	-0.0002624	0.0169466
Variety*Conditions	Variety:Conditions	ANOVA_two_way_HSD	Lactate	CALLET:HIGH-CALLET:EXTREME	-0.000875	-0.00272427	0.000974267	0.773243
Variety*Conditions	Variety:Conditions	ANOVA_two_way_HSD	Lactate	MERLOT:HIGH-CALLET:EXTREME	-0.00284167	-0.00469093	-0.0009924	0.000635234
Variety*Conditions	Variety:Conditions	ANOVA_two_way_HSD	Lactate	CALLET:MILD-CALLET:EXTREME	-0.00319833	-0.0050476	-0.00134907	0.000121882
Variety*Conditions	Variety:Conditions	ANOVA_two_way_HSD	Lactate	MERLOT:MILD-CALLET:EXTREME	-0.00354167	-0.00539093	-0.0016924	2.51547e-05
Variety*Conditions	Variety:Conditions	ANOVA_two_way_HSD	Lactate	CALLET:HIGH-MERLOT:EXTREME	0.00123667	-0.000417368	0.0028907	0.257972
Variety*Conditions	Variety:Conditions	ANOVA_two_way_HSD	Lactate	MERLOT:HIGH-MERLOT:EXTREME	-0.00073	-0.00238403	0.000924035	0.827201
Variety*Conditions	Variety:Conditions	ANOVA_two_way_HSD	Lactate	CALLET:MILD-MERLOT:EXTREME	-0.00108667	-0.0027407	0.000567368	0.408156
Variety*Conditions	Variety:Conditions	ANOVA_two_way_HSD	Lactate	MERLOT:MILD-MERLOT:EXTREME	-0.00143	-0.00308403	0.000224035	0.12766
Variety*Conditions	Variety:Conditions	ANOVA_two_way_HSD	Lactate	MERLOT:HIGH-CALLET:HIGH	-0.00196667	-0.0036207	-0.000312632	0.0116396
Variety*Conditions	Variety:Conditions	ANOVA_two_way_HSD	Lactate	CALLET:MILD-CALLET:HIGH	-0.00232333	-0.00397737	-0.000669299	0.00195296
Variety*Conditions	Variety:Conditions	ANOVA_two_way_HSD	Lactate	MERLOT:MILD-CALLET:HIGH	-0.00266667	-0.0043207	-0.00101263	0.000332667
Variety*Conditions	Variety:Conditions	ANOVA_two_way_HSD	Lactate	CALLET:MILD-MERLOT:HIGH	-0.000356667	-0.0020107	0.00129737	0.996048
Variety*Conditions	Variety:Conditions	ANOVA_two_way_HSD	Lactate	MERLOT:MILD-MERLOT:HIGH	-0.0007	-0.00235403	0.000954035	0.854837
Variety*Conditions	Variety:Conditions	ANOVA_two_way_HSD	Lactate	MERLOT:MILD-CALLET:MILD	-0.000343333	-0.00199737	0.0013107	0.996876
Variety*Conditions	Variety	ANOVA_two_way_HSD	Malate	MERLOT-CALLET	0.039124	0.0124302	0.0658178	0.00564401
Variety*Conditions	Conditions	ANOVA_two_way_HSD	Malate	EXTREME-CTR	0.0603255	0.00710924	0.113542	0.0218197
Variety*Conditions	Conditions	ANOVA_two_way_HSD	Malate	HIGH-CTR	0.0946372	0.0450128	0.144262	9.50416e-05
Variety*Conditions	Conditions	ANOVA_two_way_HSD	Malate	MILD-CTR	-0.00354611	-0.0531705	0.0460783	0.997284
Variety*Conditions	Conditions	ANOVA_two_way_HSD	Malate	HIGH-EXTREME	0.0343117	-0.029432	0.0980554	0.467011
Variety*Conditions	Conditions	ANOVA_two_way_HSD	Malate	MILD-EXTREME	-0.0638716	-0.127615	-0.000127893	0.0494035
Variety*Conditions	Conditions	ANOVA_two_way_HSD	Malate	MILD-HIGH	-0.0981833	-0.158961	-0.0374061	0.000786835
Variety*Conditions	Variety:Conditions	ANOVA_two_way_HSD	Malate	MERLOT:CTR-CALLET:CTR	0.0760322	0.0165634	0.135501	0.00560876
Variety*Conditions	Variety:Conditions	ANOVA_two_way_HSD	Malate	CALLET:EXTREME-CALLET:CTR	0.086065	-0.0125529	0.184683	0.121055
Variety*Conditions	Variety:Conditions	ANOVA_two_way_HSD	Malate	MERLOT:EXTREME-CALLET:CTR	0.113047	0.0289451	0.197148	0.00324873
Variety*Conditions	Variety:Conditions	ANOVA_two_way_HSD	Malate	CALLET:HIGH-CALLET:CTR	0.150027	0.0659251	0.234128	7.66312e-05
Variety*Conditions	Variety:Conditions	ANOVA_two_way_HSD	Malate	MERLOT:HIGH-CALLET:CTR	0.11528	0.0311784	0.199382	0.0025997
Variety*Conditions	Variety:Conditions	ANOVA_two_way_HSD	Malate	CALLET:MILD-CALLET:CTR	0.0344933	-0.0496083	0.118595	0.873189
Variety*Conditions	Variety:Conditions	ANOVA_two_way_HSD	Malate	MERLOT:MILD-CALLET:CTR	0.0344467	-0.0496549	0.118548	0.873939
Variety*Conditions	Variety:Conditions	ANOVA_two_way_HSD	Malate	CALLET:EXTREME-MERLOT:CTR	0.0100328	-0.0885851	0.108651	0.999971
Variety*Conditions	Variety:Conditions	ANOVA_two_way_HSD	Malate	MERLOT:EXTREME-MERLOT:CTR	0.0370144	-0.0470872	0.121116	0.829151
Variety*Conditions	Variety:Conditions	ANOVA_two_way_HSD	Malate	CALLET:HIGH-MERLOT:CTR	0.0739944	-0.0101072	0.158096	0.115533
Variety*Conditions	Variety:Conditions	ANOVA_two_way_HSD	Malate	MERLOT:HIGH-MERLOT:CTR	0.0392478	-0.0448538	0.123349	0.784765
Variety*Conditions	Variety:Conditions	ANOVA_two_way_HSD	Malate	CALLET:MILD-MERLOT:CTR	-0.0415389	-0.12564	0.0425627	0.734877
Variety*Conditions	Variety:Conditions	ANOVA_two_way_HSD	Malate	MERLOT:MILD-MERLOT:CTR	-0.0415856	-0.125687	0.0425161	0.733822
Variety*Conditions	Variety:Conditions	ANOVA_two_way_HSD	Malate	MERLOT:EXTREME-CALLET:EXTREME	0.0269817	-0.0881792	0.142143	0.993457
Variety*Conditions	Variety:Conditions	ANOVA_two_way_HSD	Malate	CALLET:HIGH-CALLET:EXTREME	0.0639617	-0.0511992	0.179123	0.611903
Variety*Conditions	Variety:Conditions	ANOVA_two_way_HSD	Malate	MERLOT:HIGH-CALLET:EXTREME	0.029215	-0.0859459	0.144376	0.989521
Variety*Conditions	Variety:Conditions	ANOVA_two_way_HSD	Malate	CALLET:MILD-CALLET:EXTREME	-0.0515717	-0.166733	0.0635892	0.816754
Variety*Conditions	Variety:Conditions	ANOVA_two_way_HSD	Malate	MERLOT:MILD-CALLET:EXTREME	-0.0516183	-0.166779	0.0635425	0.816091
Variety*Conditions	Variety:Conditions	ANOVA_two_way_HSD	Malate	CALLET:HIGH-MERLOT:EXTREME	0.03698	-0.066023	0.139983	0.931573
Variety*Conditions	Variety:Conditions	ANOVA_two_way_HSD	Malate	MERLOT:HIGH-MERLOT:EXTREME	0.00223333	-0.10077	0.105236	1
Variety*Conditions	Variety:Conditions	ANOVA_two_way_HSD	Malate	CALLET:MILD-MERLOT:EXTREME	-0.0785533	-0.181556	0.0244497	0.237299
Variety*Conditions	Variety:Conditions	ANOVA_two_way_HSD	Malate	MERLOT:MILD-MERLOT:EXTREME	-0.0786	-0.181603	0.024403	0.236692
Variety*Conditions	Variety:Conditions	ANOVA_two_way_HSD	Malate	MERLOT:HIGH-CALLET:HIGH	-0.0347467	-0.13775	0.0682563	0.949847
Variety*Conditions	Variety:Conditions	ANOVA_two_way_HSD	Malate	CALLET:MILD-CALLET:HIGH	-0.115533	-0.218536	-0.0125303	0.0198712
Variety*Conditions	Variety:Conditions	ANOVA_two_way_HSD	Malate	MERLOT:MILD-CALLET:HIGH	-0.11558	-0.218583	-0.012577	0.0198008
Variety*Conditions	Variety:Conditions	ANOVA_two_way_HSD	Malate	CALLET:MILD-MERLOT:HIGH	-0.0807867	-0.18379	0.0222163	0.209492
Variety*Conditions	Variety:Conditions	ANOVA_two_way_HSD	Malate	MERLOT:MILD-MERLOT:HIGH	-0.0808333	-0.183836	0.0221697	0.208938
Variety*Conditions	Variety:Conditions	ANOVA_two_way_HSD	Malate	MERLOT:MILD-CALLET:MILD	-4.66667e-05	-0.10305	0.102956	1
Variety*Conditions	Variety	ANOVA_two_way_HSD	Pyruvate	MERLOT-CALLET	-0.000522778	-0.000785355	-0.0002602	0.000353241
Variety*Conditions	Conditions	ANOVA_two_way_HSD	Pyruvate	EXTREME-CTR	0.000677722	0.000154253	0.00120119	0.00751125
Variety*Conditions	Conditions	ANOVA_two_way_HSD	Pyruvate	HIGH-CTR	0.000222778	-0.00026536	0.000710915	0.60215
Variety*Conditions	Conditions	ANOVA_two_way_HSD	Pyruvate	MILD-CTR	-0.000157222	-0.00064536	0.000330915	0.814422
Variety*Conditions	Conditions	ANOVA_two_way_HSD	Pyruvate	HIGH-EXTREME	-0.000454944	-0.00108197	0.000172079	0.218271
Variety*Conditions	Conditions	ANOVA_two_way_HSD	Pyruvate	MILD-EXTREME	-0.000834944	-0.00146197	-0.000207921	0.00583599
Variety*Conditions	Conditions	ANOVA_two_way_HSD	Pyruvate	MILD-HIGH	-0.00038	-0.000977844	0.000217844	0.323825
Variety*Conditions	Variety:Conditions	ANOVA_two_way_HSD	Pyruvate	MERLOT:CTR-CALLET:CTR	-0.000132222	-0.000717196	0.000452751	0.994732
Variety*Conditions	Variety:Conditions	ANOVA_two_way_HSD	Pyruvate	CALLET:EXTREME-CALLET:CTR	0.00183333	0.000863265	0.0028034	3.11411e-05
Variety*Conditions	Variety:Conditions	ANOVA_two_way_HSD	Pyruvate	MERLOT:EXTREME-CALLET:CTR	-0.00029	-0.00111728	0.000537277	0.939161
Variety*Conditions	Variety:Conditions	ANOVA_two_way_HSD	Pyruvate	CALLET:HIGH-CALLET:CTR	0.00061	-0.000217277	0.00143728	0.272917
Variety*Conditions	Variety:Conditions	ANOVA_two_way_HSD	Pyruvate	MERLOT:HIGH-CALLET:CTR	-0.000296667	-0.00112394	0.000530611	0.931956
Variety*Conditions	Variety:Conditions	ANOVA_two_way_HSD	Pyruvate	CALLET:MILD-CALLET:CTR	-0.000113333	-0.000940611	0.000713944	0.999786
Variety*Conditions	Variety:Conditions	ANOVA_two_way_HSD	Pyruvate	MERLOT:MILD-CALLET:CTR	-0.000333333	-0.00116061	0.000493944	0.882732
Variety*Conditions	Variety:Conditions	ANOVA_two_way_HSD	Pyruvate	CALLET:EXTREME-MERLOT:CTR	0.00196556	0.000995487	0.00293562	9.91045e-06
Variety*Conditions	Variety:Conditions	ANOVA_two_way_HSD	Pyruvate	MERLOT:EXTREME-MERLOT:CTR	-0.000157778	-0.000985055	0.000669499	0.998162
Variety*Conditions	Variety:Conditions	ANOVA_two_way_HSD	Pyruvate	CALLET:HIGH-MERLOT:CTR	0.000742222	-8.5055e-05	0.0015695	0.102933
Variety*Conditions	Variety:Conditions	ANOVA_two_way_HSD	Pyruvate	MERLOT:HIGH-MERLOT:CTR	-0.000164444	-0.000991722	0.000662833	0.997615
Variety*Conditions	Variety:Conditions	ANOVA_two_way_HSD	Pyruvate	CALLET:MILD-MERLOT:CTR	1.88889e-05	-0.000808388	0.000846166	1
Variety*Conditions	Variety:Conditions	ANOVA_two_way_HSD	Pyruvate	MERLOT:MILD-MERLOT:CTR	-0.000201111	-0.00102839	0.000626166	0.991847
Variety*Conditions	Variety:Conditions	ANOVA_two_way_HSD	Pyruvate	MERLOT:EXTREME-CALLET:EXTREME	-0.00212333	-0.00325613	-0.000990537	3.55009e-05
Variety*Conditions	Variety:Conditions	ANOVA_two_way_HSD	Pyruvate	CALLET:HIGH-CALLET:EXTREME	-0.00122333	-0.00235613	-9.05373e-05	0.0274606
Variety*Conditions	Variety:Conditions	ANOVA_two_way_HSD	Pyruvate	MERLOT:HIGH-CALLET:EXTREME	-0.00213	-0.0032628	-0.000997204	3.37754e-05
Variety*Conditions	Variety:Conditions	ANOVA_two_way_HSD	Pyruvate	CALLET:MILD-CALLET:EXTREME	-0.00194667	-0.00307946	-0.000813871	0.00013396
Variety*Conditions	Variety:Conditions	ANOVA_two_way_HSD	Pyruvate	MERLOT:MILD-CALLET:EXTREME	-0.00216667	-0.00329946	-0.00103387	2.56913e-05
Variety*Conditions	Variety:Conditions	ANOVA_two_way_HSD	Pyruvate	CALLET:HIGH-MERLOT:EXTREME	0.0009	-0.000113204	0.0019132	0.109249
Variety*Conditions	Variety:Conditions	ANOVA_two_way_HSD	Pyruvate	MERLOT:HIGH-MERLOT:EXTREME	-6.66667e-06	-0.00101987	0.00100654	1
Variety*Conditions	Variety:Conditions	ANOVA_two_way_HSD	Pyruvate	CALLET:MILD-MERLOT:EXTREME	0.000176667	-0.000836537	0.00118987	0.998962
Variety*Conditions	Variety:Conditions	ANOVA_two_way_HSD	Pyruvate	MERLOT:MILD-MERLOT:EXTREME	-4.33333e-05	-0.00105654	0.00096987	1
Variety*Conditions	Variety:Conditions	ANOVA_two_way_HSD	Pyruvate	MERLOT:HIGH-CALLET:HIGH	-0.000906667	-0.00191987	0.000106537	0.104557
Variety*Conditions	Variety:Conditions	ANOVA_two_way_HSD	Pyruvate	CALLET:MILD-CALLET:HIGH	-0.000723333	-0.00173654	0.00028987	0.309034
Variety*Conditions	Variety:Conditions	ANOVA_two_way_HSD	Pyruvate	MERLOT:MILD-CALLET:HIGH	-0.000943333	-0.00195654	6.98702e-05	0.0817162
Variety*Conditions	Variety:Conditions	ANOVA_two_way_HSD	Pyruvate	CALLET:MILD-MERLOT:HIGH	0.000183333	-0.00082987	0.00119654	0.998684
Variety*Conditions	Variety:Conditions	ANOVA_two_way_HSD	Pyruvate	MERLOT:MILD-MERLOT:HIGH	-3.66667e-05	-0.00104987	0.000976537	1
Variety*Conditions	Variety:Conditions	ANOVA_two_way_HSD	Pyruvate	MERLOT:MILD-CALLET:MILD	-0.00022	-0.0012332	0.000793204	0.995876
Variety*Conditions	Variety	ANOVA_two_way_HSD	Succinate	MERLOT-CALLET	9.70915e-05	-0.000343091	0.000537274	0.654471
Variety*Conditions	Conditions	ANOVA_two_way_HSD	Succinate	EXTREME-CTR	1.37353e-05	-0.000863804	0.000891275	0.999971
Variety*Conditions	Conditions	ANOVA_two_way_HSD	Succinate	HIGH-CTR	-0.000615556	-0.00143387	0.000202754	0.192353
Variety*Conditions	Conditions	ANOVA_two_way_HSD	Succinate	MILD-CTR	-0.000152222	-0.000970532	0.000666088	0.956225
Variety*Conditions	Conditions	ANOVA_two_way_HSD	Succinate	HIGH-EXTREME	-0.000629291	-0.00168043	0.000421847	0.375018
Variety*Conditions	Conditions	ANOVA_two_way_HSD	Succinate	MILD-EXTREME	-0.000165958	-0.0012171	0.00088518	0.972438
Variety*Conditions	Conditions	ANOVA_two_way_HSD	Succinate	MILD-HIGH	0.000463333	-0.000538887	0.00146555	0.59221
Variety*Conditions	Variety:Conditions	ANOVA_two_way_HSD	Succinate	MERLOT:CTR-CALLET:CTR	0.000405556	-0.000575089	0.0013862	0.868516
Variety*Conditions	Variety:Conditions	ANOVA_two_way_HSD	Succinate	CALLET:EXTREME-CALLET:CTR	0.000577222	-0.00104899	0.00220344	0.935292
Variety*Conditions	Variety:Conditions	ANOVA_two_way_HSD	Succinate	MERLOT:EXTREME-CALLET:CTR	-7.77778e-06	-0.00139462	0.00137906	1
Variety*Conditions	Variety:Conditions	ANOVA_two_way_HSD	Succinate	CALLET:HIGH-CALLET:CTR	-0.000401111	-0.00178795	0.00098573	0.977888
Variety*Conditions	Variety:Conditions	ANOVA_two_way_HSD	Succinate	MERLOT:HIGH-CALLET:CTR	-0.000424444	-0.00181129	0.000962397	0.969887
Variety*Conditions	Variety:Conditions	ANOVA_two_way_HSD	Succinate	CALLET:MILD-CALLET:CTR	0.000155556	-0.00123129	0.0015424	0.999944
Variety*Conditions	Variety:Conditions	ANOVA_two_way_HSD	Succinate	MERLOT:MILD-CALLET:CTR	-5.44444e-05	-0.00144129	0.0013324	1
Variety*Conditions	Variety:Conditions	ANOVA_two_way_HSD	Succinate	CALLET:EXTREME-MERLOT:CTR	0.000171667	-0.00145455	0.00179788	0.999963
Variety*Conditions	Variety:Conditions	ANOVA_two_way_HSD	Succinate	MERLOT:EXTREME-MERLOT:CTR	-0.000413333	-0.00180017	0.000973508	0.97392
Variety*Conditions	Variety:Conditions	ANOVA_two_way_HSD	Succinate	CALLET:HIGH-MERLOT:CTR	-0.000806667	-0.00219351	0.000580174	0.557721
Variety*Conditions	Variety:Conditions	ANOVA_two_way_HSD	Succinate	MERLOT:HIGH-MERLOT:CTR	-0.00083	-0.00221684	0.000556841	0.523197
Variety*Conditions	Variety:Conditions	ANOVA_two_way_HSD	Succinate	CALLET:MILD-MERLOT:CTR	-0.00025	-0.00163684	0.00113684	0.998715
Variety*Conditions	Variety:Conditions	ANOVA_two_way_HSD	Succinate	MERLOT:MILD-MERLOT:CTR	-0.00046	-0.00184684	0.000926841	0.953998
Variety*Conditions	Variety:Conditions	ANOVA_two_way_HSD	Succinate	MERLOT:EXTREME-CALLET:EXTREME	-0.000585	-0.00248401	0.00131401	0.968811
Variety*Conditions	Variety:Conditions	ANOVA_two_way_HSD	Succinate	CALLET:HIGH-CALLET:EXTREME	-0.000978333	-0.00287734	0.000920677	0.693559
Variety*Conditions	Variety:Conditions	ANOVA_two_way_HSD	Succinate	MERLOT:HIGH-CALLET:EXTREME	-0.00100167	-0.00290068	0.000897344	0.668987
Variety*Conditions	Variety:Conditions	ANOVA_two_way_HSD	Succinate	CALLET:MILD-CALLET:EXTREME	-0.000421667	-0.00232068	0.00147734	0.995272
Variety*Conditions	Variety:Conditions	ANOVA_two_way_HSD	Succinate	MERLOT:MILD-CALLET:EXTREME	-0.000631667	-0.00253068	0.00126734	0.953324
Variety*Conditions	Variety:Conditions	ANOVA_two_way_HSD	Succinate	CALLET:HIGH-MERLOT:EXTREME	-0.000393333	-0.00209186	0.00130519	0.993901
Variety*Conditions	Variety:Conditions	ANOVA_two_way_HSD	Succinate	MERLOT:HIGH-MERLOT:EXTREME	-0.000416667	-0.00211519	0.00128186	0.991398
Variety*Conditions	Variety:Conditions	ANOVA_two_way_HSD	Succinate	CALLET:MILD-MERLOT:EXTREME	0.000163333	-0.00153519	0.00186186	0.99998
Variety*Conditions	Variety:Conditions	ANOVA_two_way_HSD	Succinate	MERLOT:MILD-MERLOT:EXTREME	-4.66667e-05	-0.00174519	0.00165186	1
Variety*Conditions	Variety:Conditions	ANOVA_two_way_HSD	Succinate	MERLOT:HIGH-CALLET:HIGH	-2.33333e-05	-0.00172186	0.00167519	1
Variety*Conditions	Variety:Conditions	ANOVA_two_way_HSD	Succinate	CALLET:MILD-CALLET:HIGH	0.000556667	-0.00114186	0.00225519	0.95676
Variety*Conditions	Variety:Conditions	ANOVA_two_way_HSD	Succinate	MERLOT:MILD-CALLET:HIGH	0.000346667	-0.00135186	0.00204519	0.997187
Variety*Conditions	Variety:Conditions	ANOVA_two_way_HSD	Succinate	CALLET:MILD-MERLOT:HIGH	0.00058	-0.00111853	0.00227853	0.94665
Variety*Conditions	Variety:Conditions	ANOVA_two_way_HSD	Succinate	MERLOT:MILD-MERLOT:HIGH	0.00037	-0.00132853	0.00206853	0.995794
Variety*Conditions	Variety:Conditions	ANOVA_two_way_HSD	Succinate	MERLOT:MILD-CALLET:MILD	-0.00021	-0.00190853	0.00148853	0.999892
Variety*Conditions	Variety	ANOVA_two_way_HSD	Tartrate	MERLOT-CALLET	-0.0205029	-0.0716254	0.0306196	0.417776
Variety*Conditions	Conditions	ANOVA_two_way_HSD	Tartrate	EXTREME-CTR	0.0471324	-0.0547843	0.149049	0.591952
Variety*Conditions	Conditions	ANOVA_two_way_HSD	Tartrate	HIGH-CTR	0.0844778	-0.01056	0.179516	0.0947736
Variety*Conditions	Conditions	ANOVA_two_way_HSD	Tartrate	MILD-CTR	0.0842444	-0.0107933	0.179282	0.0960647
Variety*Conditions	Conditions	ANOVA_two_way_HSD	Tartrate	HIGH-EXTREME	0.0373454	-0.0847329	0.159424	0.836327
Variety*Conditions	Conditions	ANOVA_two_way_HSD	Tartrate	MILD-EXTREME	0.037112	-0.0849662	0.15919	0.838838
Variety*Conditions	Conditions	ANOVA_two_way_HSD	Tartrate	MILD-HIGH	-0.000233333	-0.11663	0.116164	1
Variety*Conditions	Variety:Conditions	ANOVA_two_way_HSD	Tartrate	MERLOT:CTR-CALLET:CTR	-0.0290411	-0.142932	0.0848501	0.989203
Variety*Conditions	Variety:Conditions	ANOVA_two_way_HSD	Tartrate	CALLET:EXTREME-CALLET:CTR	0.00676056	-0.182107	0.195628	1
Variety*Conditions	Variety:Conditions	ANOVA_two_way_HSD	Tartrate	MERLOT:EXTREME-CALLET:CTR	0.0464289	-0.114638	0.207495	0.978294
Variety*Conditions	Variety:Conditions	ANOVA_two_way_HSD	Tartrate	CALLET:HIGH-CALLET:CTR	0.0847122	-0.0763543	0.245779	0.672054
Variety*Conditions	Variety:Conditions	ANOVA_two_way_HSD	Tartrate	MERLOT:HIGH-CALLET:CTR	0.0552022	-0.105864	0.216269	0.945651
Variety*Conditions	Variety:Conditions	ANOVA_two_way_HSD	Tartrate	CALLET:MILD-CALLET:CTR	0.0886456	-0.072421	0.249712	0.622292
Variety*Conditions	Variety:Conditions	ANOVA_two_way_HSD	Tartrate	MERLOT:MILD-CALLET:CTR	0.0508022	-0.110264	0.211869	0.964629
Variety*Conditions	Variety:Conditions	ANOVA_two_way_HSD	Tartrate	CALLET:EXTREME-MERLOT:CTR	0.0358017	-0.153066	0.224669	0.998231
Variety*Conditions	Variety:Conditions	ANOVA_two_way_HSD	Tartrate	MERLOT:EXTREME-MERLOT:CTR	0.07547	-0.0855965	0.236537	0.781429
Variety*Conditions	Variety:Conditions	ANOVA_two_way_HSD	Tartrate	CALLET:HIGH-MERLOT:CTR	0.113753	-0.0473132	0.27482	0.321451
Variety*Conditions	Variety:Conditions	ANOVA_two_way_HSD	Tartrate	MERLOT:HIGH-MERLOT:CTR	0.0842433	-0.0768232	0.24531	0.677902
Variety*Conditions	Variety:Conditions	ANOVA_two_way_HSD	Tartrate	CALLET:MILD-MERLOT:CTR	0.117687	-0.0433798	0.278753	0.282918
Variety*Conditions	Variety:Conditions	ANOVA_two_way_HSD	Tartrate	MERLOT:MILD-MERLOT:CTR	0.0798433	-0.0812232	0.24091	0.731444
Variety*Conditions	Variety:Conditions	ANOVA_two_way_HSD	Tartrate	MERLOT:EXTREME-CALLET:EXTREME	0.0396683	-0.180881	0.260218	0.998734
Variety*Conditions	Variety:Conditions	ANOVA_two_way_HSD	Tartrate	CALLET:HIGH-CALLET:EXTREME	0.0779517	-0.142598	0.298501	0.936633
Variety*Conditions	Variety:Conditions	ANOVA_two_way_HSD	Tartrate	MERLOT:HIGH-CALLET:EXTREME	0.0484417	-0.172108	0.268991	0.995576
Variety*Conditions	Variety:Conditions	ANOVA_two_way_HSD	Tartrate	CALLET:MILD-CALLET:EXTREME	0.081885	-0.138664	0.302434	0.919549
Variety*Conditions	Variety:Conditions	ANOVA_two_way_HSD	Tartrate	MERLOT:MILD-CALLET:EXTREME	0.0440417	-0.176508	0.264591	0.997546
Variety*Conditions	Variety:Conditions	ANOVA_two_way_HSD	Tartrate	CALLET:HIGH-MERLOT:EXTREME	0.0382833	-0.158982	0.235549	0.997948
Variety*Conditions	Variety:Conditions	ANOVA_two_way_HSD	Tartrate	MERLOT:HIGH-MERLOT:EXTREME	0.00877333	-0.188492	0.206039	1
Variety*Conditions	Variety:Conditions	ANOVA_two_way_HSD	Tartrate	CALLET:MILD-MERLOT:EXTREME	0.0422167	-0.155049	0.239482	0.996227
Variety*Conditions	Variety:Conditions	ANOVA_two_way_HSD	Tartrate	MERLOT:MILD-MERLOT:EXTREME	0.00437333	-0.192892	0.201639	1
Variety*Conditions	Variety:Conditions	ANOVA_two_way_HSD	Tartrate	MERLOT:HIGH-CALLET:HIGH	-0.02951	-0.226775	0.167755	0.999617
Variety*Conditions	Variety:Conditions	ANOVA_two_way_HSD	Tartrate	CALLET:MILD-CALLET:HIGH	0.00393333	-0.193332	0.201199	1
Variety*Conditions	Variety:Conditions	ANOVA_two_way_HSD	Tartrate	MERLOT:MILD-CALLET:HIGH	-0.03391	-0.231175	0.163355	0.999053
Variety*Conditions	Variety:Conditions	ANOVA_two_way_HSD	Tartrate	CALLET:MILD-MERLOT:HIGH	0.0334433	-0.163822	0.230709	0.999134
Variety*Conditions	Variety:Conditions	ANOVA_two_way_HSD	Tartrate	MERLOT:MILD-MERLOT:HIGH	-0.0044	-0.201665	0.192865	1
Variety*Conditions	Variety:Conditions	ANOVA_two_way_HSD	Tartrate	MERLOT:MILD-CALLET:MILD	-0.0378433	-0.235109	0.159422	0.998093
Variety*Conditions	Variety	ANOVA_two_way_HSD	Fructose	MERLOT-CALLET	0.000751275	-0.0116006	0.0131031	0.901608
Variety*Conditions	Conditions	ANOVA_two_way_HSD	Fructose	EXTREME-CTR	0.00976809	-0.0148563	0.0343925	0.701139
Variety*Conditions	Conditions	ANOVA_two_way_HSD	Fructose	HIGH-CTR	0.0131606	-0.00980178	0.0361229	0.412784
Variety*Conditions	Conditions	ANOVA_two_way_HSD	Fructose	MILD-CTR	0.0207572	-0.00220511	0.0437196	0.0871621
Variety*Conditions	Conditions	ANOVA_two_way_HSD	Fructose	HIGH-EXTREME	0.00339246	-0.0261032	0.0328881	0.988955
Variety*Conditions	Conditions	ANOVA_two_way_HSD	Fructose	MILD-EXTREME	0.0109891	-0.0185065	0.0404848	0.739562
Variety*Conditions	Conditions	ANOVA_two_way_HSD	Fructose	MILD-HIGH	0.00759667	-0.0205263	0.0357197	0.880395
Variety*Conditions	Variety:Conditions	ANOVA_two_way_HSD	Fructose	MERLOT:CTR-CALLET:CTR	0.00442556	-0.023092	0.0319431	0.999385
Variety*Conditions	Variety:Conditions	ANOVA_two_way_HSD	Fructose	CALLET:EXTREME-CALLET:CTR	0.00747	-0.0381627	0.0531027	0.99931
Variety*Conditions	Variety:Conditions	ANOVA_two_way_HSD	Fructose	MERLOT:EXTREME-CALLET:CTR	0.0151133	-0.0238024	0.054029	0.90071
Variety*Conditions	Variety:Conditions	ANOVA_two_way_HSD	Fructose	CALLET:HIGH-CALLET:CTR	0.0127133	-0.0262024	0.051629	0.957472
Variety*Conditions	Variety:Conditions	ANOVA_two_way_HSD	Fructose	MERLOT:HIGH-CALLET:CTR	0.0180333	-0.0208824	0.056949	0.790487
Variety*Conditions	Variety:Conditions	ANOVA_two_way_HSD	Fructose	CALLET:MILD-CALLET:CTR	0.0335733	-0.00534238	0.072489	0.129185
Variety*Conditions	Variety:Conditions	ANOVA_two_way_HSD	Fructose	MERLOT:MILD-CALLET:CTR	0.0123667	-0.026549	0.0512824	0.963201
Variety*Conditions	Variety:Conditions	ANOVA_two_way_HSD	Fructose	CALLET:EXTREME-MERLOT:CTR	0.00304444	-0.0425883	0.0486772	0.999998
Variety*Conditions	Variety:Conditions	ANOVA_two_way_HSD	Fructose	MERLOT:EXTREME-MERLOT:CTR	0.0106878	-0.0282279	0.0496035	0.983453
Variety*Conditions	Variety:Conditions	ANOVA_two_way_HSD	Fructose	CALLET:HIGH-MERLOT:CTR	0.00828778	-0.0306279	0.0472035	0.996339
Variety*Conditions	Variety:Conditions	ANOVA_two_way_HSD	Fructose	MERLOT:HIGH-MERLOT:CTR	0.0136078	-0.0253079	0.0525235	0.939911
Variety*Conditions	Variety:Conditions	ANOVA_two_way_HSD	Fructose	CALLET:MILD-MERLOT:CTR	0.0291478	-0.00976794	0.0680635	0.256084
Variety*Conditions	Variety:Conditions	ANOVA_two_way_HSD	Fructose	MERLOT:MILD-MERLOT:CTR	0.00794111	-0.0309746	0.0468568	0.997191
Variety*Conditions	Variety:Conditions	ANOVA_two_way_HSD	Fructose	MERLOT:EXTREME-CALLET:EXTREME	0.00764333	-0.0456442	0.0609309	0.999709
Variety*Conditions	Variety:Conditions	ANOVA_two_way_HSD	Fructose	CALLET:HIGH-CALLET:EXTREME	0.00524333	-0.0480442	0.0585309	0.999977
Variety*Conditions	Variety:Conditions	ANOVA_two_way_HSD	Fructose	MERLOT:HIGH-CALLET:EXTREME	0.0105633	-0.0427242	0.0638509	0.997656
Variety*Conditions	Variety:Conditions	ANOVA_two_way_HSD	Fructose	CALLET:MILD-CALLET:EXTREME	0.0261033	-0.0271842	0.0793909	0.742541
Variety*Conditions	Variety:Conditions	ANOVA_two_way_HSD	Fructose	MERLOT:MILD-CALLET:EXTREME	0.00489667	-0.0483909	0.0581842	0.999986
Variety*Conditions	Variety:Conditions	ANOVA_two_way_HSD	Fructose	CALLET:HIGH-MERLOT:EXTREME	-0.0024	-0.0500618	0.0452618	1
Variety*Conditions	Variety:Conditions	ANOVA_two_way_HSD	Fructose	MERLOT:HIGH-MERLOT:EXTREME	0.00292	-0.0447418	0.0505818	0.999999
Variety*Conditions	Variety:Conditions	ANOVA_two_way_HSD	Fructose	CALLET:MILD-MERLOT:EXTREME	0.01846	-0.0292018	0.0661218	0.901937
Variety*Conditions	Variety:Conditions	ANOVA_two_way_HSD	Fructose	MERLOT:MILD-MERLOT:EXTREME	-0.00274667	-0.0504085	0.0449152	0.999999
Variety*Conditions	Variety:Conditions	ANOVA_two_way_HSD	Fructose	MERLOT:HIGH-CALLET:HIGH	0.00532	-0.0423418	0.0529818	0.999946
Variety*Conditions	Variety:Conditions	ANOVA_two_way_HSD	Fructose	CALLET:MILD-CALLET:HIGH	0.02086	-0.0268018	0.0685218	0.833002
Variety*Conditions	Variety:Conditions	ANOVA_two_way_HSD	Fructose	MERLOT:MILD-CALLET:HIGH	-0.000346667	-0.0480085	0.0473152	1
Variety*Conditions	Variety:Conditions	ANOVA_two_way_HSD	Fructose	CALLET:MILD-MERLOT:HIGH	0.01554	-0.0321218	0.0632018	0.957904
Variety*Conditions	Variety:Conditions	ANOVA_two_way_HSD	Fructose	MERLOT:MILD-MERLOT:HIGH	-0.00566667	-0.0533285	0.0419952	0.999917
Variety*Conditions	Variety:Conditions	ANOVA_two_way_HSD	Fructose	MERLOT:MILD-CALLET:MILD	-0.0212067	-0.0688685	0.0264552	0.821439
Variety*Conditions	Variety	ANOVA_two_way_HSD	Glucose	MERLOT-CALLET	-0.00394484	-0.0360521	0.0281624	0.802875
Variety*Conditions	Conditions	ANOVA_two_way_HSD	Glucose	EXTREME-CTR	0.0481605	-0.0158478	0.112169	0.192184
Variety*Conditions	Conditions	ANOVA_two_way_HSD	Glucose	HIGH-CTR	0.09308	0.0333919	0.152768	0.00117626
Variety*Conditions	Conditions	ANOVA_two_way_HSD	Glucose	MILD-CTR	0.0619967	0.00230861	0.121685	0.0395705
Variety*Conditions	Conditions	ANOVA_two_way_HSD	Glucose	HIGH-EXTREME	0.0449195	-0.0317512	0.12159	0.393719
Variety*Conditions	Conditions	ANOVA_two_way_HSD	Glucose	MILD-EXTREME	0.0138362	-0.0628345	0.0905069	0.959786
Variety*Conditions	Conditions	ANOVA_two_way_HSD	Glucose	MILD-HIGH	-0.0310833	-0.104186	0.0420193	0.654296
Variety*Conditions	Variety:Conditions	ANOVA_two_way_HSD	Glucose	MERLOT:CTR-CALLET:CTR	0.00123111	-0.0702978	0.07276	1
Variety*Conditions	Variety:Conditions	ANOVA_two_way_HSD	Glucose	CALLET:EXTREME-CALLET:CTR	0.0401756	-0.0784417	0.158793	0.948808
Variety*Conditions	Variety:Conditions	ANOVA_two_way_HSD	Glucose	MERLOT:EXTREME-CALLET:CTR	0.0538522	-0.0473049	0.155009	0.65909
Variety*Conditions	Variety:Conditions	ANOVA_two_way_HSD	Glucose	CALLET:HIGH-CALLET:CTR	0.0967789	-0.00437823	0.197936	0.0682693
Variety*Conditions	Variety:Conditions	ANOVA_two_way_HSD	Glucose	MERLOT:HIGH-CALLET:CTR	0.0906122	-0.0105449	0.191769	0.103925
Variety*Conditions	Variety:Conditions	ANOVA_two_way_HSD	Glucose	CALLET:MILD-CALLET:CTR	0.0807356	-0.0204216	0.181893	0.193094
Variety*Conditions	Variety:Conditions	ANOVA_two_way_HSD	Glucose	MERLOT:MILD-CALLET:CTR	0.0444889	-0.0566682	0.145646	0.82965
Variety*Conditions	Variety:Conditions	ANOVA_two_way_HSD	Glucose	CALLET:EXTREME-MERLOT:CTR	0.0389444	-0.0796728	0.157562	0.956359
Variety*Conditions	Variety:Conditions	ANOVA_two_way_HSD	Glucose	MERLOT:EXTREME-MERLOT:CTR	0.0526211	-0.048536	0.153778	0.68359
Variety*Conditions	Variety:Conditions	ANOVA_two_way_HSD	Glucose	CALLET:HIGH-MERLOT:CTR	0.0955478	-0.00560934	0.196705	0.0743779
Variety*Conditions	Variety:Conditions	ANOVA_two_way_HSD	Glucose	MERLOT:HIGH-MERLOT:CTR	0.0893811	-0.011776	0.190538	0.112696
Variety*Conditions	Variety:Conditions	ANOVA_two_way_HSD	Glucose	CALLET:MILD-MERLOT:CTR	0.0795044	-0.0216527	0.180662	0.207496
Variety*Conditions	Variety:Conditions	ANOVA_two_way_HSD	Glucose	MERLOT:MILD-MERLOT:CTR	0.0432578	-0.0578993	0.144415	0.848326
Variety*Conditions	Variety:Conditions	ANOVA_two_way_HSD	Glucose	MERLOT:EXTREME-CALLET:EXTREME	0.0136767	-0.124838	0.152192	0.999976
Variety*Conditions	Variety:Conditions	ANOVA_two_way_HSD	Glucose	CALLET:HIGH-CALLET:EXTREME	0.0566033	-0.0819118	0.195118	0.875202
Variety*Conditions	Variety:Conditions	ANOVA_two_way_HSD	Glucose	MERLOT:HIGH-CALLET:EXTREME	0.0504367	-0.0880784	0.188952	0.926716
Variety*Conditions	Variety:Conditions	ANOVA_two_way_HSD	Glucose	CALLET:MILD-CALLET:EXTREME	0.04056	-0.0979551	0.179075	0.976328
Variety*Conditions	Variety:Conditions	ANOVA_two_way_HSD	Glucose	MERLOT:MILD-CALLET:EXTREME	0.00431333	-0.134202	0.142828	1
Variety*Conditions	Variety:Conditions	ANOVA_two_way_HSD	Glucose	CALLET:HIGH-MERLOT:EXTREME	0.0429267	-0.080965	0.166818	0.942594
Variety*Conditions	Variety:Conditions	ANOVA_two_way_HSD	Glucose	MERLOT:HIGH-MERLOT:EXTREME	0.03676	-0.0871317	0.160652	0.974549
Variety*Conditions	Variety:Conditions	ANOVA_two_way_HSD	Glucose	CALLET:MILD-MERLOT:EXTREME	0.0268833	-0.0970083	0.150775	0.995893
Variety*Conditions	Variety:Conditions	ANOVA_two_way_HSD	Glucose	MERLOT:MILD-MERLOT:EXTREME	-0.00936333	-0.133255	0.114528	0.999996
Variety*Conditions	Variety:Conditions	ANOVA_two_way_HSD	Glucose	MERLOT:HIGH-CALLET:HIGH	-0.00616667	-0.130058	0.117725	1
Variety*Conditions	Variety:Conditions	ANOVA_two_way_HSD	Glucose	CALLET:MILD-CALLET:HIGH	-0.0160433	-0.139935	0.107848	0.999853
Variety*Conditions	Variety:Conditions	ANOVA_two_way_HSD	Glucose	MERLOT:MILD-CALLET:HIGH	-0.05229	-0.176182	0.0716017	0.856499
Variety*Conditions	Variety:Conditions	ANOVA_two_way_HSD	Glucose	CALLET:MILD-MERLOT:HIGH	-0.00987667	-0.133768	0.114015	0.999995
Variety*Conditions	Variety:Conditions	ANOVA_two_way_HSD	Glucose	MERLOT:MILD-MERLOT:HIGH	-0.0461233	-0.170015	0.0777683	0.918503
Variety*Conditions	Variety:Conditions	ANOVA_two_way_HSD	Glucose	MERLOT:MILD-CALLET:MILD	-0.0362467	-0.160138	0.087645	0.97644
Variety*Conditions	Variety	ANOVA_two_way_HSD	myo.Inositol	MERLOT-CALLET	-0.00446784	-0.0136105	0.00467479	0.324911
Variety*Conditions	Conditions	ANOVA_two_way_HSD	myo.Inositol	EXTREME-CTR	0.0201689	0.00194234	0.0383955	0.0259237
Variety*Conditions	Conditions	ANOVA_two_way_HSD	myo.Inositol	HIGH-CTR	0.0341444	0.0171481	0.0511408	4.53896e-05
Variety*Conditions	Conditions	ANOVA_two_way_HSD	myo.Inositol	MILD-CTR	0.0105511	-0.00644524	0.0275475	0.343862
Variety*Conditions	Conditions	ANOVA_two_way_HSD	myo.Inositol	HIGH-EXTREME	0.0139755	-0.00785666	0.0358078	0.317865
Variety*Conditions	Conditions	ANOVA_two_way_HSD	myo.Inositol	MILD-EXTREME	-0.00961778	-0.03145	0.0122144	0.628724
Variety*Conditions	Conditions	ANOVA_two_way_HSD	myo.Inositol	MILD-HIGH	-0.0235933	-0.0444095	-0.00277714	0.0218449
Variety*Conditions	Variety:Conditions	ANOVA_two_way_HSD	myo.Inositol	MERLOT:CTR-CALLET:CTR	-0.00445667	-0.0248247	0.0159114	0.995678
Variety*Conditions	Variety:Conditions	ANOVA_two_way_HSD	myo.Inositol	CALLET:EXTREME-CALLET:CTR	0.0135478	-0.0202288	0.0473244	0.885084
Variety*Conditions	Variety:Conditions	ANOVA_two_way_HSD	myo.Inositol	MERLOT:EXTREME-CALLET:CTR	0.0201244	-0.00868035	0.0489292	0.334073
Variety*Conditions	Variety:Conditions	ANOVA_two_way_HSD	myo.Inositol	CALLET:HIGH-CALLET:CTR	0.0342078	0.00540299	0.0630126	0.0117751
Variety*Conditions	Variety:Conditions	ANOVA_two_way_HSD	myo.Inositol	MERLOT:HIGH-CALLET:CTR	0.0296244	0.000819653	0.0584292	0.040529
Variety*Conditions	Variety:Conditions	ANOVA_two_way_HSD	myo.Inositol	CALLET:MILD-CALLET:CTR	0.0165378	-0.012267	0.0453426	0.573246
Variety*Conditions	Variety:Conditions	ANOVA_two_way_HSD	myo.Inositol	MERLOT:MILD-CALLET:CTR	0.000107778	-0.028697	0.0289126	1
Variety*Conditions	Variety:Conditions	ANOVA_two_way_HSD	myo.Inositol	CALLET:EXTREME-MERLOT:CTR	0.0180044	-0.0157722	0.0517811	0.657705
Variety*Conditions	Variety:Conditions	ANOVA_two_way_HSD	myo.Inositol	MERLOT:EXTREME-MERLOT:CTR	0.0245811	-0.00422368	0.0533859	0.137196
Variety*Conditions	Variety:Conditions	ANOVA_two_way_HSD	myo.Inositol	CALLET:HIGH-MERLOT:CTR	0.0386644	0.00985965	0.0674692	0.00330015
Variety*Conditions	Variety:Conditions	ANOVA_two_way_HSD	myo.Inositol	MERLOT:HIGH-MERLOT:CTR	0.0340811	0.00527632	0.0628859	0.0121984
Variety*Conditions	Variety:Conditions	ANOVA_two_way_HSD	myo.Inositol	CALLET:MILD-MERLOT:CTR	0.0209944	-0.00781035	0.0497992	0.28568
Variety*Conditions	Variety:Conditions	ANOVA_two_way_HSD	myo.Inositol	MERLOT:MILD-MERLOT:CTR	0.00456444	-0.0242403	0.0333692	0.999441
Variety*Conditions	Variety:Conditions	ANOVA_two_way_HSD	myo.Inositol	MERLOT:EXTREME-CALLET:EXTREME	0.00657667	-0.0328659	0.0460193	0.999222
Variety*Conditions	Variety:Conditions	ANOVA_two_way_HSD	myo.Inositol	CALLET:HIGH-CALLET:EXTREME	0.02066	-0.0187826	0.0601026	0.676367
Variety*Conditions	Variety:Conditions	ANOVA_two_way_HSD	myo.Inositol	MERLOT:HIGH-CALLET:EXTREME	0.0160767	-0.0233659	0.0555193	0.876602
Variety*Conditions	Variety:Conditions	ANOVA_two_way_HSD	myo.Inositol	CALLET:MILD-CALLET:EXTREME	0.00299	-0.0364526	0.0424326	0.999996
Variety*Conditions	Variety:Conditions	ANOVA_two_way_HSD	myo.Inositol	MERLOT:MILD-CALLET:EXTREME	-0.01344	-0.0528826	0.0260026	0.947219
Variety*Conditions	Variety:Conditions	ANOVA_two_way_HSD	myo.Inositol	CALLET:HIGH-MERLOT:EXTREME	0.0140833	-0.0211952	0.0493619	0.887494
Variety*Conditions	Variety:Conditions	ANOVA_two_way_HSD	myo.Inositol	MERLOT:HIGH-MERLOT:EXTREME	0.0095	-0.0257785	0.0447785	0.985206
Variety*Conditions	Variety:Conditions	ANOVA_two_way_HSD	myo.Inositol	CALLET:MILD-MERLOT:EXTREME	-0.00358667	-0.0388652	0.0316919	0.999971
Variety*Conditions	Variety:Conditions	ANOVA_two_way_HSD	myo.Inositol	MERLOT:MILD-MERLOT:EXTREME	-0.0200167	-0.0552952	0.0152619	0.587176
Variety*Conditions	Variety:Conditions	ANOVA_two_way_HSD	myo.Inositol	MERLOT:HIGH-CALLET:HIGH	-0.00458333	-0.0398619	0.0306952	0.999849
Variety*Conditions	Variety:Conditions	ANOVA_two_way_HSD	myo.Inositol	CALLET:MILD-CALLET:HIGH	-0.01767	-0.0529485	0.0176085	0.721554
Variety*Conditions	Variety:Conditions	ANOVA_two_way_HSD	myo.Inositol	MERLOT:MILD-CALLET:HIGH	-0.0341	-0.0693785	0.00117852	0.0636436
Variety*Conditions	Variety:Conditions	ANOVA_two_way_HSD	myo.Inositol	CALLET:MILD-MERLOT:HIGH	-0.0130867	-0.0483652	0.0221919	0.919883
Variety*Conditions	Variety:Conditions	ANOVA_two_way_HSD	myo.Inositol	MERLOT:MILD-MERLOT:HIGH	-0.0295167	-0.0647952	0.00576185	0.152507
Variety*Conditions	Variety:Conditions	ANOVA_two_way_HSD	myo.Inositol	MERLOT:MILD-CALLET:MILD	-0.01643	-0.0517085	0.0188485	0.786428
Variety*Conditions	Variety	ANOVA_two_way_HSD	Sucrose	MERLOT-CALLET	0.0323038	0.00525995	0.0593476	0.0210099
Variety*Conditions	Conditions	ANOVA_two_way_HSD	Sucrose	EXTREME-CTR	0.00447485	-0.0494391	0.0583888	0.995767
Variety*Conditions	Conditions	ANOVA_two_way_HSD	Sucrose	HIGH-CTR	0.0342272	-0.0160478	0.0845023	0.267307
Variety*Conditions	Conditions	ANOVA_two_way_HSD	Sucrose	MILD-CTR	0.0474522	-0.00282281	0.0977273	0.069516
Variety*Conditions	Conditions	ANOVA_two_way_HSD	Sucrose	HIGH-EXTREME	0.0297524	-0.0348271	0.0943318	0.59489
Variety*Conditions	Conditions	ANOVA_two_way_HSD	Sucrose	MILD-EXTREME	0.0429774	-0.0216021	0.107557	0.28567
Variety*Conditions	Conditions	ANOVA_two_way_HSD	Sucrose	MILD-HIGH	0.013225	-0.0483491	0.0747991	0.934914
Variety*Conditions	Variety:Conditions	ANOVA_two_way_HSD	Sucrose	MERLOT:CTR-CALLET:CTR	0.03451	-0.0257385	0.0947585	0.576011
Variety*Conditions	Variety:Conditions	ANOVA_two_way_HSD	Sucrose	CALLET:EXTREME-CALLET:CTR	0.00544722	-0.0944636	0.105358	1
Variety*Conditions	Variety:Conditions	ANOVA_two_way_HSD	Sucrose	MERLOT:EXTREME-CALLET:CTR	0.0379689	-0.0472354	0.123173	0.820336
Variety*Conditions	Variety:Conditions	ANOVA_two_way_HSD	Sucrose	CALLET:HIGH-CALLET:CTR	0.0261922	-0.059012	0.111396	0.969163
Variety*Conditions	Variety:Conditions	ANOVA_two_way_HSD	Sucrose	MERLOT:HIGH-CALLET:CTR	0.0767722	-0.00843204	0.161976	0.100303
Variety*Conditions	Variety:Conditions	ANOVA_two_way_HSD	Sucrose	CALLET:MILD-CALLET:CTR	0.0593956	-0.0258087	0.1446	0.336688
Variety*Conditions	Variety:Conditions	ANOVA_two_way_HSD	Sucrose	MERLOT:MILD-CALLET:CTR	0.0700189	-0.0151854	0.155223	0.167304
Variety*Conditions	Variety:Conditions	ANOVA_two_way_HSD	Sucrose	CALLET:EXTREME-MERLOT:CTR	-0.0290628	-0.128974	0.0708481	0.977176
Variety*Conditions	Variety:Conditions	ANOVA_two_way_HSD	Sucrose	MERLOT:EXTREME-MERLOT:CTR	0.00345889	-0.0817454	0.0886632	1
Variety*Conditions	Variety:Conditions	ANOVA_two_way_HSD	Sucrose	CALLET:HIGH-MERLOT:CTR	-0.00831778	-0.093522	0.0768865	0.999978
Variety*Conditions	Variety:Conditions	ANOVA_two_way_HSD	Sucrose	MERLOT:HIGH-MERLOT:CTR	0.0422622	-0.042942	0.127466	0.730883
Variety*Conditions	Variety:Conditions	ANOVA_two_way_HSD	Sucrose	CALLET:MILD-MERLOT:CTR	0.0248856	-0.0603187	0.11009	0.97666
Variety*Conditions	Variety:Conditions	ANOVA_two_way_HSD	Sucrose	MERLOT:MILD-MERLOT:CTR	0.0355089	-0.0496954	0.120713	0.864074
Variety*Conditions	Variety:Conditions	ANOVA_two_way_HSD	Sucrose	MERLOT:EXTREME-CALLET:EXTREME	0.0325217	-0.0841491	0.149192	0.982006
Variety*Conditions	Variety:Conditions	ANOVA_two_way_HSD	Sucrose	CALLET:HIGH-CALLET:EXTREME	0.020745	-0.0959257	0.137416	0.998823
Variety*Conditions	Variety:Conditions	ANOVA_two_way_HSD	Sucrose	MERLOT:HIGH-CALLET:EXTREME	0.071325	-0.0453457	0.187996	0.497121
Variety*Conditions	Variety:Conditions	ANOVA_two_way_HSD	Sucrose	CALLET:MILD-CALLET:EXTREME	0.0539483	-0.0627224	0.170619	0.792214
Variety*Conditions	Variety:Conditions	ANOVA_two_way_HSD	Sucrose	MERLOT:MILD-CALLET:EXTREME	0.0645717	-0.0520991	0.181242	0.61594
Variety*Conditions	Variety:Conditions	ANOVA_two_way_HSD	Sucrose	CALLET:HIGH-MERLOT:EXTREME	-0.0117767	-0.11613	0.0925768	0.999942
Variety*Conditions	Variety:Conditions	ANOVA_two_way_HSD	Sucrose	MERLOT:HIGH-MERLOT:EXTREME	0.0388033	-0.0655502	0.143157	0.918962
Variety*Conditions	Variety:Conditions	ANOVA_two_way_HSD	Sucrose	CALLET:MILD-MERLOT:EXTREME	0.0214267	-0.0829268	0.12578	0.99708
Variety*Conditions	Variety:Conditions	ANOVA_two_way_HSD	Sucrose	MERLOT:MILD-MERLOT:EXTREME	0.03205	-0.0723035	0.136403	0.969312
Variety*Conditions	Variety:Conditions	ANOVA_two_way_HSD	Sucrose	MERLOT:HIGH-CALLET:HIGH	0.05058	-0.0537735	0.154933	0.752181
Variety*Conditions	Variety:Conditions	ANOVA_two_way_HSD	Sucrose	CALLET:MILD-CALLET:HIGH	0.0332033	-0.0711502	0.137557	0.962956
Variety*Conditions	Variety:Conditions	ANOVA_two_way_HSD	Sucrose	MERLOT:MILD-CALLET:HIGH	0.0438267	-0.0605268	0.14818	0.85949
Variety*Conditions	Variety:Conditions	ANOVA_two_way_HSD	Sucrose	CALLET:MILD-MERLOT:HIGH	-0.0173767	-0.12173	0.0869768	0.999229
Variety*Conditions	Variety:Conditions	ANOVA_two_way_HSD	Sucrose	MERLOT:MILD-MERLOT:HIGH	-0.00675333	-0.111107	0.0976002	0.999999
Variety*Conditions	Variety:Conditions	ANOVA_two_way_HSD	Sucrose	MERLOT:MILD-CALLET:MILD	0.0106233	-0.0937302	0.114977	0.999971
Variety*Conditions	Variety	ANOVA_two_way_HSD	Choline	MERLOT-CALLET	-0.0015718	-0.00252797	-0.000615623	0.00226135
Variety*Conditions	Conditions	ANOVA_two_way_HSD	Choline	EXTREME-CTR	0.000461291	-0.00144492	0.0023675	0.910288
Variety*Conditions	Conditions	ANOVA_two_way_HSD	Choline	HIGH-CTR	-0.00149389	-0.00327144	0.00028366	0.123144
Variety*Conditions	Conditions	ANOVA_two_way_HSD	Choline	MILD-CTR	-0.000742222	-0.00251977	0.00103533	0.666969
Variety*Conditions	Conditions	ANOVA_two_way_HSD	Choline	HIGH-EXTREME	-0.00195518	-0.00423848	0.000328123	0.113162
Variety*Conditions	Conditions	ANOVA_two_way_HSD	Choline	MILD-EXTREME	-0.00120351	-0.00348682	0.00107979	0.484958
Variety*Conditions	Conditions	ANOVA_two_way_HSD	Choline	MILD-HIGH	0.000751667	-0.00142538	0.00292871	0.781145
Variety*Conditions	Variety:Conditions	ANOVA_two_way_HSD	Choline	MERLOT:CTR-CALLET:CTR	-0.00149667	-0.00362684	0.00063351	0.327473
Variety*Conditions	Variety:Conditions	ANOVA_two_way_HSD	Choline	CALLET:EXTREME-CALLET:CTR	0.00193778	-0.00159472	0.00547028	0.62601
Variety*Conditions	Variety:Conditions	ANOVA_two_way_HSD	Choline	MERLOT:EXTREME-CALLET:CTR	-0.00203222	-0.00504475	0.000980302	0.375883
Variety*Conditions	Variety:Conditions	ANOVA_two_way_HSD	Choline	CALLET:HIGH-CALLET:CTR	-0.00163222	-0.00464475	0.0013803	0.63984
Variety*Conditions	Variety:Conditions	ANOVA_two_way_HSD	Choline	MERLOT:HIGH-CALLET:CTR	-0.00285222	-0.00586475	0.000160302	0.0732187
Variety*Conditions	Variety:Conditions	ANOVA_two_way_HSD	Choline	CALLET:MILD-CALLET:CTR	-0.00124556	-0.00425808	0.00176697	0.868655
Variety*Conditions	Variety:Conditions	ANOVA_two_way_HSD	Choline	MERLOT:MILD-CALLET:CTR	-0.00173556	-0.00474808	0.00127697	0.569157
Variety*Conditions	Variety:Conditions	ANOVA_two_way_HSD	Choline	CALLET:EXTREME-MERLOT:CTR	0.00343444	-9.80535e-05	0.00696694	0.0611251
Variety*Conditions	Variety:Conditions	ANOVA_two_way_HSD	Choline	MERLOT:EXTREME-MERLOT:CTR	-0.000535556	-0.00354808	0.00247697	0.998825
Variety*Conditions	Variety:Conditions	ANOVA_two_way_HSD	Choline	CALLET:HIGH-MERLOT:CTR	-0.000135556	-0.00314808	0.00287697	1
Variety*Conditions	Variety:Conditions	ANOVA_two_way_HSD	Choline	MERLOT:HIGH-MERLOT:CTR	-0.00135556	-0.00436808	0.00165697	0.813221
Variety*Conditions	Variety:Conditions	ANOVA_two_way_HSD	Choline	CALLET:MILD-MERLOT:CTR	0.000251111	-0.00276141	0.00326364	0.999993
Variety*Conditions	Variety:Conditions	ANOVA_two_way_HSD	Choline	MERLOT:MILD-MERLOT:CTR	-0.000238889	-0.00325141	0.00277364	0.999995
Variety*Conditions	Variety:Conditions	ANOVA_two_way_HSD	Choline	MERLOT:EXTREME-CALLET:EXTREME	-0.00397	-0.00809507	0.000155069	0.0655691
Variety*Conditions	Variety:Conditions	ANOVA_two_way_HSD	Choline	CALLET:HIGH-CALLET:EXTREME	-0.00357	-0.00769507	0.000555069	0.126928
Variety*Conditions	Variety:Conditions	ANOVA_two_way_HSD	Choline	MERLOT:HIGH-CALLET:EXTREME	-0.00479	-0.00891507	-0.000664931	0.0145418
Variety*Conditions	Variety:Conditions	ANOVA_two_way_HSD	Choline	CALLET:MILD-CALLET:EXTREME	-0.00318333	-0.0073084	0.000941735	0.225355
Variety*Conditions	Variety:Conditions	ANOVA_two_way_HSD	Choline	MERLOT:MILD-CALLET:EXTREME	-0.00367333	-0.0077984	0.000451735	0.107647
Variety*Conditions	Variety:Conditions	ANOVA_two_way_HSD	Choline	CALLET:HIGH-MERLOT:EXTREME	0.0004	-0.00328957	0.00408957	0.999955
Variety*Conditions	Variety:Conditions	ANOVA_two_way_HSD	Choline	MERLOT:HIGH-MERLOT:EXTREME	-0.00082	-0.00450957	0.00286957	0.995246
Variety*Conditions	Variety:Conditions	ANOVA_two_way_HSD	Choline	CALLET:MILD-MERLOT:EXTREME	0.000786667	-0.00290291	0.00447624	0.996313
Variety*Conditions	Variety:Conditions	ANOVA_two_way_HSD	Choline	MERLOT:MILD-MERLOT:EXTREME	0.000296667	-0.00339291	0.00398624	0.999994
Variety*Conditions	Variety:Conditions	ANOVA_two_way_HSD	Choline	MERLOT:HIGH-CALLET:HIGH	-0.00122	-0.00490957	0.00246957	0.954727
Variety*Conditions	Variety:Conditions	ANOVA_two_way_HSD	Choline	CALLET:MILD-CALLET:HIGH	0.000386667	-0.00330291	0.00407624	0.999965
Variety*Conditions	Variety:Conditions	ANOVA_two_way_HSD	Choline	MERLOT:MILD-CALLET:HIGH	-0.000103333	-0.00379291	0.00358624	1
Variety*Conditions	Variety:Conditions	ANOVA_two_way_HSD	Choline	CALLET:MILD-MERLOT:HIGH	0.00160667	-0.00208291	0.00529624	0.836433
Variety*Conditions	Variety:Conditions	ANOVA_two_way_HSD	Choline	MERLOT:MILD-MERLOT:HIGH	0.00111667	-0.00257291	0.00480624	0.971648
Variety*Conditions	Variety:Conditions	ANOVA_two_way_HSD	Choline	MERLOT:MILD-CALLET:MILD	-0.00049	-0.00417957	0.00319957	0.999826
Variety*Conditions	Variety	ANOVA_two_way_HSD	Methanol	MERLOT-CALLET	-0.0031248	-0.00521034	-0.00103927	0.00478514
Variety*Conditions	Conditions	ANOVA_two_way_HSD	Methanol	EXTREME-CTR	0.00361059	-0.000547089	0.00776827	0.106002
Variety*Conditions	Conditions	ANOVA_two_way_HSD	Methanol	HIGH-CTR	-0.00194722	-0.00582428	0.00192984	0.525578
Variety*Conditions	Conditions	ANOVA_two_way_HSD	Methanol	MILD-CTR	0.000572778	-0.00330428	0.00444984	0.977204
Variety*Conditions	Conditions	ANOVA_two_way_HSD	Methanol	HIGH-EXTREME	-0.00555781	-0.010538	-0.000577643	0.0244179
Variety*Conditions	Conditions	ANOVA_two_way_HSD	Methanol	MILD-EXTREME	-0.00303781	-0.00801798	0.00194236	0.358899
Variety*Conditions	Conditions	ANOVA_two_way_HSD	Methanol	MILD-HIGH	0.00252	-0.00222841	0.00726841	0.479137
Variety*Conditions	Variety:Conditions	ANOVA_two_way_HSD	Methanol	MERLOT:CTR-CALLET:CTR	-0.00316556	-0.00781174	0.00148063	0.363906
Variety*Conditions	Variety:Conditions	ANOVA_two_way_HSD	Methanol	CALLET:EXTREME-CALLET:CTR	0.00693333	-0.000771487	0.0146382	0.101095
Variety*Conditions	Variety:Conditions	ANOVA_two_way_HSD	Methanol	MERLOT:EXTREME-CALLET:CTR	-0.00176333	-0.00833403	0.00480736	0.985494
Variety*Conditions	Variety:Conditions	ANOVA_two_way_HSD	Methanol	CALLET:HIGH-CALLET:CTR	-0.00483333	-0.011404	0.00173736	0.275539
Variety*Conditions	Variety:Conditions	ANOVA_two_way_HSD	Methanol	MERLOT:HIGH-CALLET:CTR	-0.00222667	-0.00879736	0.00434403	0.94867
Variety*Conditions	Variety:Conditions	ANOVA_two_way_HSD	Methanol	CALLET:MILD-CALLET:CTR	0.00168333	-0.00488736	0.00825403	0.988904
Variety*Conditions	Variety:Conditions	ANOVA_two_way_HSD	Methanol	MERLOT:MILD-CALLET:CTR	-0.00370333	-0.010274	0.00286736	0.594976
Variety*Conditions	Variety:Conditions	ANOVA_two_way_HSD	Methanol	CALLET:EXTREME-MERLOT:CTR	0.0100989	0.00239407	0.0178037	0.00429485
Variety*Conditions	Variety:Conditions	ANOVA_two_way_HSD	Methanol	MERLOT:EXTREME-MERLOT:CTR	0.00140222	-0.00516847	0.00797292	0.996293
Variety*Conditions	Variety:Conditions	ANOVA_two_way_HSD	Methanol	CALLET:HIGH-MERLOT:CTR	-0.00166778	-0.00823847	0.00490292	0.989489
Variety*Conditions	Variety:Conditions	ANOVA_two_way_HSD	Methanol	MERLOT:HIGH-MERLOT:CTR	0.000938889	-0.0056318	0.00750958	0.999717
Variety*Conditions	Variety:Conditions	ANOVA_two_way_HSD	Methanol	CALLET:MILD-MERLOT:CTR	0.00484889	-0.0017218	0.0114196	0.272034
Variety*Conditions	Variety:Conditions	ANOVA_two_way_HSD	Methanol	MERLOT:MILD-MERLOT:CTR	-0.000537778	-0.00710847	0.00603292	0.999993
Variety*Conditions	Variety:Conditions	ANOVA_two_way_HSD	Methanol	MERLOT:EXTREME-CALLET:EXTREME	-0.00869667	-0.017694	0.000300625	0.0636467
Variety*Conditions	Variety:Conditions	ANOVA_two_way_HSD	Methanol	CALLET:HIGH-CALLET:EXTREME	-0.0117667	-0.020764	-0.00276937	0.00440051
Variety*Conditions	Variety:Conditions	ANOVA_two_way_HSD	Methanol	MERLOT:HIGH-CALLET:EXTREME	-0.00916	-0.0181573	-0.000162708	0.0437729
Variety*Conditions	Variety:Conditions	ANOVA_two_way_HSD	Methanol	CALLET:MILD-CALLET:EXTREME	-0.00525	-0.0142473	0.00374729	0.553907
Variety*Conditions	Variety:Conditions	ANOVA_two_way_HSD	Methanol	MERLOT:MILD-CALLET:EXTREME	-0.0106367	-0.019634	-0.00163937	0.0122935
Variety*Conditions	Variety:Conditions	ANOVA_two_way_HSD	Methanol	CALLET:HIGH-MERLOT:EXTREME	-0.00307	-0.0111174	0.00497742	0.908581
Variety*Conditions	Variety:Conditions	ANOVA_two_way_HSD	Methanol	MERLOT:HIGH-MERLOT:EXTREME	-0.000463333	-0.00851076	0.00758409	0.999999
Variety*Conditions	Variety:Conditions	ANOVA_two_way_HSD	Methanol	CALLET:MILD-MERLOT:EXTREME	0.00344667	-0.00460076	0.0114941	0.847334
Variety*Conditions	Variety:Conditions	ANOVA_two_way_HSD	Methanol	MERLOT:MILD-MERLOT:EXTREME	-0.00194	-0.00998742	0.00610742	0.992243
Variety*Conditions	Variety:Conditions	ANOVA_two_way_HSD	Methanol	MERLOT:HIGH-CALLET:HIGH	0.00260667	-0.00544076	0.0106541	0.959319
Variety*Conditions	Variety:Conditions	ANOVA_two_way_HSD	Methanol	CALLET:MILD-CALLET:HIGH	0.00651667	-0.00153076	0.0145641	0.180021
Variety*Conditions	Variety:Conditions	ANOVA_two_way_HSD	Methanol	MERLOT:MILD-CALLET:HIGH	0.00113	-0.00691742	0.00917742	0.999748
Variety*Conditions	Variety:Conditions	ANOVA_two_way_HSD	Methanol	CALLET:MILD-MERLOT:HIGH	0.00391	-0.00413742	0.0119574	0.750004
Variety*Conditions	Variety:Conditions	ANOVA_two_way_HSD	Methanol	MERLOT:MILD-MERLOT:HIGH	-0.00147667	-0.00952409	0.00657076	0.998561
Variety*Conditions	Variety:Conditions	ANOVA_two_way_HSD	Methanol	MERLOT:MILD-CALLET:MILD	-0.00538667	-0.0134341	0.00266076	0.38532
Variety*Conditions	Variety	ANOVA_two_way_HSD	Trigonelline	MERLOT-CALLET	-0.000507647	-0.000651803	-0.000363491	9.02201e-08
Variety*Conditions	Conditions	ANOVA_two_way_HSD	Trigonelline	EXTREME-CTR	0.000182765	-0.000104622	0.000470151	0.323379
Variety*Conditions	Conditions	ANOVA_two_way_HSD	Trigonelline	HIGH-CTR	0.00027	2.01057e-06	0.000537989	0.0478021
Variety*Conditions	Conditions	ANOVA_two_way_HSD	Trigonelline	MILD-CTR	0.000125	-0.000142989	0.000392989	0.585281
Variety*Conditions	Conditions	ANOVA_two_way_HSD	Trigonelline	HIGH-EXTREME	8.72353e-05	-0.000257003	0.000431474	0.898681
Variety*Conditions	Conditions	ANOVA_two_way_HSD	Trigonelline	MILD-EXTREME	-5.77647e-05	-0.000402003	0.000286474	0.967233
Variety*Conditions	Conditions	ANOVA_two_way_HSD	Trigonelline	MILD-HIGH	-0.000145	-0.000473219	0.000183219	0.626637
Variety*Conditions	Variety:Conditions	ANOVA_two_way_HSD	Trigonelline	MERLOT:CTR-CALLET:CTR	-0.00032	-0.000641153	1.15274e-06	0.0513276
Variety*Conditions	Variety:Conditions	ANOVA_two_way_HSD	Trigonelline	CALLET:EXTREME-CALLET:CTR	0.00041	-0.000122572	0.000942572	0.227761
Variety*Conditions	Variety:Conditions	ANOVA_two_way_HSD	Trigonelline	MERLOT:EXTREME-CALLET:CTR	-0.00032	-0.000774179	0.000134179	0.324219
Variety*Conditions	Variety:Conditions	ANOVA_two_way_HSD	Trigonelline	CALLET:HIGH-CALLET:CTR	0.00054	8.58214e-05	0.000994179	0.0116445
Variety*Conditions	Variety:Conditions	ANOVA_two_way_HSD	Trigonelline	MERLOT:HIGH-CALLET:CTR	-0.00032	-0.000774179	0.000134179	0.324219
Variety*Conditions	Variety:Conditions	ANOVA_two_way_HSD	Trigonelline	CALLET:MILD-CALLET:CTR	0.00025	-0.000204179	0.000704179	0.622131
Variety*Conditions	Variety:Conditions	ANOVA_two_way_HSD	Trigonelline	MERLOT:MILD-CALLET:CTR	-0.00032	-0.000774179	0.000134179	0.324219
Variety*Conditions	Variety:Conditions	ANOVA_two_way_HSD	Trigonelline	CALLET:EXTREME-MERLOT:CTR	0.00073	0.000197428	0.00126257	0.00260003
Variety*Conditions	Variety:Conditions	ANOVA_two_way_HSD	Trigonelline	MERLOT:EXTREME-MERLOT:CTR	-1.35525e-19	-0.000454179	0.000454179	1
Variety*Conditions	Variety:Conditions	ANOVA_two_way_HSD	Trigonelline	CALLET:HIGH-MERLOT:CTR	0.00086	0.000405821	0.00131418	3.02004e-05
Variety*Conditions	Variety:Conditions	ANOVA_two_way_HSD	Trigonelline	MERLOT:HIGH-MERLOT:CTR	4.06576e-20	-0.000454179	0.000454179	1
Variety*Conditions	Variety:Conditions	ANOVA_two_way_HSD	Trigonelline	CALLET:MILD-MERLOT:CTR	0.00057	0.000115821	0.00102418	0.00680663
Variety*Conditions	Variety:Conditions	ANOVA_two_way_HSD	Trigonelline	MERLOT:MILD-MERLOT:CTR	-8.13152e-20	-0.000454179	0.000454179	1
Variety*Conditions	Variety:Conditions	ANOVA_two_way_HSD	Trigonelline	MERLOT:EXTREME-CALLET:EXTREME	-0.00073	-0.00135191	-0.00010809	0.0131496
Variety*Conditions	Variety:Conditions	ANOVA_two_way_HSD	Trigonelline	CALLET:HIGH-CALLET:EXTREME	0.00013	-0.00049191	0.00075191	0.996737
Variety*Conditions	Variety:Conditions	ANOVA_two_way_HSD	Trigonelline	MERLOT:HIGH-CALLET:EXTREME	-0.00073	-0.00135191	-0.00010809	0.0131496
Variety*Conditions	Variety:Conditions	ANOVA_two_way_HSD	Trigonelline	CALLET:MILD-CALLET:EXTREME	-0.00016	-0.00078191	0.00046191	0.988628
Variety*Conditions	Variety:Conditions	ANOVA_two_way_HSD	Trigonelline	MERLOT:MILD-CALLET:EXTREME	-0.00073	-0.00135191	-0.00010809	0.0131496
Variety*Conditions	Variety:Conditions	ANOVA_two_way_HSD	Trigonelline	CALLET:HIGH-MERLOT:EXTREME	0.00086	0.000303747	0.00141625	0.000586102
Variety*Conditions	Variety:Conditions	ANOVA_two_way_HSD	Trigonelline	MERLOT:HIGH-MERLOT:EXTREME	1.76183e-19	-0.000556253	0.000556253	1
Variety*Conditions	Variety:Conditions	ANOVA_two_way_HSD	Trigonelline	CALLET:MILD-MERLOT:EXTREME	0.00057	1.37471e-05	0.00112625	0.041673
Variety*Conditions	Variety:Conditions	ANOVA_two_way_HSD	Trigonelline	MERLOT:MILD-MERLOT:EXTREME	5.42101e-20	-0.000556253	0.000556253	1
Variety*Conditions	Variety:Conditions	ANOVA_two_way_HSD	Trigonelline	MERLOT:HIGH-CALLET:HIGH	-0.00086	-0.00141625	-0.000303747	0.000586102
Variety*Conditions	Variety:Conditions	ANOVA_two_way_HSD	Trigonelline	CALLET:MILD-CALLET:HIGH	-0.00029	-0.000846253	0.000266253	0.681284
Variety*Conditions	Variety:Conditions	ANOVA_two_way_HSD	Trigonelline	MERLOT:MILD-CALLET:HIGH	-0.00086	-0.00141625	-0.000303747	0.000586102
Variety*Conditions	Variety:Conditions	ANOVA_two_way_HSD	Trigonelline	CALLET:MILD-MERLOT:HIGH	0.00057	1.37471e-05	0.00112625	0.041673
Variety*Conditions	Variety:Conditions	ANOVA_two_way_HSD	Trigonelline	MERLOT:MILD-MERLOT:HIGH	-1.21973e-19	-0.000556253	0.000556253	1
Variety*Conditions	Variety:Conditions	ANOVA_two_way_HSD	Trigonelline	MERLOT:MILD-CALLET:MILD	-0.00057	-0.00112625	-1.37471e-05	0.041673
