# Supplementary material for: The scion-driven transcriptomic changes guide the resilience of grafted near-isohydric grapevines under water deficit
Source: Hortic Res. 2024 Oct 23;12(2):uhae291. doi: 10.1093/hr/uhae291 (PMC11789524; doi:10.1093/hr/uhae291)
Supplement: Web_Material_uhae291 [file web_material_uhae291.zip › Supplementary_Table_2.xlsx]

## Sheet: Index
Supplementary Table 2
The sensitivity to ABA in grapevine scion guides the coordination with rootstock under drought conditions
Rodriguez Izquierdo et al., 2024
Index of contents
Table 1: Differential Expression Gene Analysis on Callet High Leaves vs Callet Control Leaves
Table 2: Differential Expression Gene Analysis on Callet Extreme Leaves vs Callet Control Leaves
Table 3: Differential Expression Gene Analysis on Callet High Roots vs Callet Control Roots
Table 4: Differential Expression Gene Analysis on Callet Extreme Roots vs Callet Control Roots
Table 5: Differential Expression Gene Analysis on Merlot High Leaves vs Merlot Control Leaves
Table 6: Differential Expression Gene Analysis on Merlot Extreme Leaves vs Merlot Control Leaves
Table 7: Differential Expression Gene Analysis on Merlot High Roots vs Merlot Control Roots
Table 8: Differential Expression Gene Analysis on Merlot Extreme Roots vs Merlot Control Roots
Table 9: Gene Ontology Enrichment Analysis results for each coincident condition in the Venn Diagram corresponding to the Figure 5 a), b), c) and d)
Table 10: description for the DEG results in global and specific terms (upregulated/downregulated) in leaves and roots

## Sheet: 1
Table 1: Differential Expression Gene Analysis on Callet High Leaves vs Callet Control Leaves
gene_id	baseMean	log2FoldChange	lfcSE	stat	pvalue	padj
Vitvi00g00786_t001	328.447	1.92035	0.296179	6.48376	8.94616e-11	1.38266e-09
Vitvi00g01453_t001	13.9328	5.93588	0.902111	6.57999	4.70485e-11	7.54195e-10
Vitvi00g01462_t001	43.9926	6.3875	0.740287	8.62841	6.22098e-18	2.19638e-16
Vitvi00g01805_t001	396.559	-1.99659	0.438658	-4.55159	5.32421e-06	3.34031e-05
Vitvi00g04147_t001	32.1648	4.47967	0.676196	6.62481	3.47693e-11	5.67717e-10
Vitvi00g04235_t001	13.2088	4.6743	0.803479	5.81757	5.97078e-09	6.89189e-08
Vitvi00g04245_t001	4048.69	1.28375	0.338477	3.79274	0.000148995	0.000663836
Vitvi00g04260_t001	15.0201	4.92424	0.892796	5.51552	3.47742e-08	3.49163e-07
Vitvi00g04261_t001	47.2893	8.12461	0.99475	8.16748	3.14889e-16	9.24551e-15
Vitvi00g04266_t001	336.358	2.31323	0.255659	9.0481	1.4548e-19	6.18844e-18
Vitvi00g04267_t001	335.978	2.31348	0.267715	8.64157	5.54479e-18	1.96676e-16
Vitvi00g04280_t001	652.319	3.43583	0.34966	9.82621	8.68271e-23	4.92156e-21
Vitvi00g04305_t001	36.4756	5.60018	0.868606	6.44732	1.13846e-10	1.73141e-09
Vitvi00g04337_t001	250.299	2.14614	0.348249	6.16266	7.15337e-10	9.6347e-09
Vitvi00g04354_t001	71.977	-2.80412	0.460441	-6.09007	1.12861e-09	1.46816e-08
Vitvi00g04361_t001	94.4276	3.1976	0.345006	9.26824	1.89245e-20	8.59426e-19
Vitvi00g04397_t001	80.4553	3.74649	0.340005	11.0189	3.09707e-28	2.86422e-26
Vitvi00g04399_t001	894.21	1.01527	0.202531	5.01289	5.36181e-07	4.21908e-06
Vitvi00g04403_t001	244.122	4.54079	0.937151	4.84531	1.26412e-06	9.13228e-06
Vitvi00g04411_t001	423.605	2.11973	0.5379	3.94075	8.12285e-05	0.00038576
Vitvi00g04448_t001	415.954	1.29774	0.210995	6.15056	7.72085e-10	1.03018e-08
Vitvi00g04485_t001	1610.24	-4.91588	0.427755	-11.4923	1.4425e-30	1.59956e-28
Vitvi00g04486_t001	1768.62	2.46582	0.308669	7.98855	1.3654e-15	3.67804e-14
Vitvi00g04503_t001	166.754	2.56437	0.400387	6.40473	1.50634e-10	2.26079e-09
Vitvi00g04504_t001	72.9273	-3.05568	0.546588	-5.59046	2.26467e-08	2.35681e-07
Vitvi00g04514_t001	1079.16	5.66151	0.29645	19.0977	2.63754e-81	1.20499e-77
Vitvi00g04520_t001	12.9876	3.56319	0.625267	5.69868	1.20742e-08	1.31715e-07
Vitvi00g04563_t001	1609.75	-2.65198	0.875956	-3.02753	0.00246561	0.00792375
Vitvi00g04603_t001	4.85659	4.39444	0.969437	4.53298	5.81579e-06	3.62088e-05
Vitvi00g04606_t001	1892.61	1.07687	0.207102	5.19972	1.99586e-07	1.73023e-06
Vitvi00g04623_t001	84.4495	4.9275	1.00578	4.89916	9.62459e-07	7.11964e-06
Vitvi00g04624_t001	16444	-1.44335	0.178735	-8.07536	6.72758e-16	1.88562e-14
Vitvi00g04634_t001	183.447	-2.77981	0.308287	-9.01696	1.93385e-19	8.10551e-18
Vitvi00g04671_t001	98.2213	-3.02762	0.546539	-5.53962	3.03126e-08	3.07747e-07
Vitvi00g04705_t001	1176.88	1.6021	0.218314	7.33852	2.15975e-13	4.58079e-12
Vitvi00g04744_t001	63.6535	4.45175	0.552589	8.05616	7.87314e-16	2.17731e-14
Vitvi00g04747_t001	323.873	1.92691	0.237728	8.10551	5.2526e-16	1.49794e-14
Vitvi00g04748_t001	284.371	3.48954	0.337783	10.3307	5.11737e-25	3.48943e-23
Vitvi00g04765_t001	3428.98	-1.63719	0.239409	-6.83845	8.00525e-12	1.4331e-10
Vitvi00g04777_t001	2421.93	-1.94813	0.477417	-4.08056	4.49264e-05	0.000227702
Vitvi00g04787_t001	508.951	-3.71346	0.351903	-10.5525	4.94615e-26	3.70443e-24
Vitvi00g04800_t001	355.806	-4.85559	0.936592	-5.18432	2.1681e-07	1.8689e-06
Vitvi00g04802_t001	6.44067	6.21821	1.12654	5.51975	3.39487e-08	3.41325e-07
Vitvi00g04808_t001	3.16899	4.72617	1.3488	3.50399	0.000458338	0.0017891
Vitvi00g04822_t001	402.895	-1.91152	0.274691	-6.9588	3.43188e-12	6.39433e-11
Vitvi00g04837_t001	189.213	-2.48311	0.417282	-5.95067	2.67043e-09	3.28137e-08
Vitvi00g04838_t001	503.241	2.31698	0.250127	9.2632	1.98386e-20	8.99153e-19
Vitvi00g04848_t001	16.7133	3.59681	0.554535	6.48617	8.80446e-11	1.36168e-09
Vitvi00g04862_t001	336.624	2.32204	0.221846	10.4669	1.22553e-25	8.80336e-24
Vitvi00g04869_t001	166.48	-2.79663	0.418763	-6.6783	2.41738e-11	4.0484e-10
Vitvi01g00014_t001	26.6903	3.33	0.503092	6.61907	3.61473e-11	5.89374e-10
Vitvi01g00037_t001	731.093	-2.61714	0.456235	-5.7364	9.67124e-09	1.07819e-07
Vitvi01g00038_t001	355.019	-1.66223	0.298585	-5.56705	2.5909e-08	2.66594e-07
Vitvi01g00052_t001	843.534	4.06436	0.394097	10.3131	6.14939e-25	4.16826e-23
Vitvi01g00055_t001	728.345	1.39395	0.208252	6.69356	2.17811e-11	3.68007e-10
Vitvi01g00060_t001	3082.15	1.19258	0.333474	3.57624	0.000348569	0.00140504
Vitvi01g00062_t001	502.271	-1.31163	0.194825	-6.73233	1.66973e-11	2.85705e-10
Vitvi01g00067_t001	72.0123	-8.59989	0.922482	-9.32256	1.13571e-20	5.26226e-19
Vitvi01g00083_t001	221.55	-2.05366	0.445005	-4.6149	3.93276e-06	2.54277e-05
Vitvi01g00102_t001	316.827	1.78678	0.358356	4.98605	6.16265e-07	4.78171e-06
Vitvi01g00103_t001	1096.46	-1.14384	0.269483	-4.24459	2.18998e-05	0.000119966
Vitvi01g00121_t001	695.245	-1.84038	0.352448	-5.22172	1.77273e-07	1.5533e-06
Vitvi01g00145_t001	324.365	2.3612	0.394599	5.9838	2.17992e-09	2.72258e-08
Vitvi01g00152_t001	222.802	-2.08355	0.371749	-5.60472	2.08595e-08	2.18175e-07
Vitvi01g00157_t001	697.61	1.62823	0.321772	5.0602	4.18824e-07	3.37586e-06
Vitvi01g00175_t001	3461.98	1.06291	0.358523	2.96471	0.00302973	0.00949226
Vitvi01g00199_t001	222.21	-2.65133	0.558535	-4.74693	2.06526e-06	1.41842e-05
Vitvi01g00218_t001	68.1674	3.85796	0.333157	11.58	5.20326e-31	6.0334e-29
Vitvi01g00224_t001	2749.36	-1.40981	0.357816	-3.94004	8.1467e-05	0.000386651
Vitvi01g00230_t001	118.489	4.61913	0.853784	5.41018	6.29606e-08	6.03782e-07
Vitvi01g00234_t001	822.424	1.85235	0.321528	5.7611	8.35688e-09	9.39913e-08
Vitvi01g00244_t001	3267.68	-1.43889	0.399434	-3.60231	0.000315399	0.00128655
Vitvi01g00249_t001	679.108	-1.31686	0.252282	-5.21977	1.79141e-07	1.56906e-06
Vitvi01g00252_t001	513.906	-1.66771	0.341485	-4.8837	1.04115e-06	7.65961e-06
Vitvi01g00258_t001	661.918	2.35297	0.55104	4.27005	1.95426e-05	0.000108458
Vitvi01g00266_t001	803.124	-1.30736	0.243074	-5.37843	7.51397e-08	7.10143e-07
Vitvi01g00270_t001	70.3863	4.06593	0.339293	11.9835	4.33394e-33	5.78948e-31
Vitvi01g00272_t001	840.829	-1.16004	0.216298	-5.36317	8.17753e-08	7.67774e-07
Vitvi01g00274_t001	805.893	1.13496	0.237076	4.78734	1.69007e-06	1.18642e-05
Vitvi01g00279_t001	4633.84	-1.08896	0.419323	-2.59694	0.0094058	0.0252773
Vitvi01g00280_t001	1044.51	3.15141	0.511536	6.16068	7.24337e-10	9.73296e-09
Vitvi01g00292_t001	559.458	1.69718	0.451498	3.75899	0.000170599	0.000747838
Vitvi01g00293_t001	4069.71	1.61823	0.271874	5.95212	2.64699e-09	3.25782e-08
Vitvi01g00299_t001	1674.79	-2.33077	0.479833	-4.85747	1.18898e-06	8.64411e-06
Vitvi01g00300_t001	463.549	-2.64539	0.440166	-6.00998	1.85546e-09	2.34038e-08
Vitvi01g00313_t001	843.204	-1.61538	0.282485	-5.71846	1.07493e-08	1.18621e-07
Vitvi01g00318_t001	273.22	3.42547	0.434422	7.88513	3.1421e-15	8.18415e-14
Vitvi01g00327_t001	418.202	-2.26728	0.337179	-6.72428	1.76463e-11	3.00817e-10
Vitvi01g00329_t001	149.312	-4.02899	0.684078	-5.88966	3.86981e-09	4.62091e-08
Vitvi01g00330_t001	2864.79	-1.41975	0.247777	-5.72993	1.00471e-08	1.11681e-07
Vitvi01g00331_t001	339.984	3.96519	0.489556	8.09956	5.51586e-16	1.56715e-14
Vitvi01g00335_t001	569.031	1.60068	0.382628	4.18339	2.87197e-05	0.000152482
Vitvi01g00337_t001	427.013	6.18736	0.54434	11.3667	6.12393e-30	6.47634e-28
Vitvi01g00354_t001	1985.81	-1.52502	0.268272	-5.68459	1.31129e-08	1.42366e-07
Vitvi01g00366_t001	109.11	2.44972	0.357707	6.84839	7.46857e-12	1.34334e-10
Vitvi01g00384_t001	765.908	-1.18408	0.225679	-5.24673	1.5482e-07	1.37984e-06
Vitvi01g00388_t001	2031.49	-3.64375	0.589627	-6.17975	6.42017e-10	8.71914e-09
Vitvi01g00394_t001	780.092	4.37614	0.471285	9.28555	1.60871e-20	7.32029e-19
Vitvi01g00402_t001	301.376	1.8511	0.222664	8.31341	9.29927e-17	2.9139e-15
Vitvi01g00421_t001	216.459	-2.03497	0.361503	-5.6292	1.8105e-08	1.91913e-07
Vitvi01g00424_t001	613.551	1.91099	0.452242	4.22559	2.38317e-05	0.000129369
Vitvi01g00427_t001	4.99501	5.35743	1.17268	4.56855	4.91113e-06	3.10848e-05
Vitvi01g00443_t001	23.4679	4.73429	0.783822	6.04001	1.54106e-09	1.97433e-08
Vitvi01g00454_t001	2303.73	1.54072	0.27406	5.62182	1.88961e-08	1.99558e-07
Vitvi01g00456_t001	212.915	-3.16549	0.456564	-6.93328	4.1118e-12	7.61767e-11
Vitvi01g00458_t001	85.695	3.21467	0.284337	11.3058	1.22776e-29	1.26332e-27
Vitvi01g00466_t001	349.753	2.10524	0.31503	6.68266	2.34643e-11	3.93824e-10
Vitvi01g00467_t001	692.761	-1.14592	0.202886	-5.64812	1.62216e-08	1.73804e-07
Vitvi01g00481_t001	1272.03	-2.32001	0.349639	-6.63545	3.23505e-11	5.30498e-10
Vitvi01g00483_t001	1415.26	-3.03631	0.577919	-5.25386	1.48941e-07	1.33004e-06
Vitvi01g00499_t001	1289.91	-2.39188	0.220996	-10.8231	2.67427e-27	2.25164e-25
Vitvi01g00509_t001	1235.13	-1.85854	0.251866	-7.37907	1.59401e-13	3.44811e-12
Vitvi01g00525_t001	398.504	-2.33435	0.691528	-3.37564	0.000736451	0.00271466
Vitvi01g00533_t001	4400.83	-2.40313	0.200355	-11.9944	3.80329e-33	5.1105e-31
Vitvi01g00554_t001	550.939	5.50359	0.73832	7.45422	9.04043e-14	2.0069e-12
Vitvi01g00556_t001	362.425	-2.64185	0.592237	-4.46079	8.1657e-06	4.93725e-05
Vitvi01g00558_t001	761.68	1.4181	0.364283	3.89285	9.90748e-05	0.000459339
Vitvi01g00589_t001	7550.82	1.32063	0.239254	5.51978	3.39428e-08	3.41325e-07
Vitvi01g00593_t001	994.804	3.46593	0.70405	4.92285	8.52937e-07	6.39018e-06
Vitvi01g00616_t001	856.735	-1.18234	0.317091	-3.72871	0.000192466	0.000830625
Vitvi01g00617_t001	801.217	2.8687	0.584313	4.90953	9.12953e-07	6.79523e-06
Vitvi01g00620_t001	563.142	1.27674	0.33919	3.76408	0.000167167	0.000734704
Vitvi01g00631_t001	907.643	2.1101	0.390067	5.40959	6.31697e-08	6.05279e-07
Vitvi01g00635_t001	323.697	1.83473	0.395382	4.6404	3.47728e-06	2.27304e-05
Vitvi01g00636_t001	446.404	3.17089	0.467888	6.77702	1.22678e-11	2.14199e-10
Vitvi01g00638_t001	516.753	1.91288	0.419823	4.5564	5.20369e-06	3.27279e-05
Vitvi01g00639_t001	162.821	5.59847	0.422692	13.2448	4.83666e-40	1.06235e-37
Vitvi01g00644_t001	952.704	1.04225	0.392999	2.65205	0.00800036	0.0219892
Vitvi01g00647_t001	821.847	1.23298	0.3283	3.75564	0.000172901	0.000757042
Vitvi01g00652_t001	2795.93	-1.9743	0.296793	-6.65211	2.88913e-11	4.78234e-10
Vitvi01g00656_t001	250.271	3.59542	0.6464	5.56222	2.6636e-08	2.73581e-07
Vitvi01g00665_t001	9.40319	4.98162	0.947493	5.25769	1.45875e-07	1.30419e-06
Vitvi01g00666_t001	6.6726	3.59795	0.809162	4.44651	8.72761e-06	5.24921e-05
Vitvi01g00674_t001	755.028	-1.56963	0.274778	-5.71235	1.11424e-08	1.22663e-07
Vitvi01g00688_t001	730.643	1.77738	0.300266	5.91935	3.23212e-09	3.91678e-08
Vitvi01g00698_t001	2356.31	1.42259	0.349274	4.07298	4.64158e-05	0.00023447
Vitvi01g00710_t001	467.597	2.19373	0.725141	3.02525	0.00248428	0.00797926
Vitvi01g00711_t001	1063.98	1.00788	0.291509	3.45746	0.000545293	0.00208366
Vitvi01g00714_t001	39828.7	-5.56739	0.399048	-13.9517	3.07245e-44	9.23472e-42
Vitvi01g00737_t001	156.18	6.87912	0.620132	11.093	1.35668e-28	1.28592e-26
Vitvi01g00739_t001	36.3858	2.7189	0.382239	7.1131	1.13462e-12	2.20955e-11
Vitvi01g00742_t001	526.13	6.49593	0.894877	7.25902	3.899e-13	8.00223e-12
Vitvi01g00747_t001	343.96	4.67165	0.692884	6.74232	1.55876e-11	2.68122e-10
Vitvi01g00752_t001	11.6461	-6.9233	1.33546	-5.18419	2.16957e-07	1.86946e-06
Vitvi01g00770_t001	144.101	5.25965	0.540503	9.73104	2.22315e-22	1.21492e-20
Vitvi01g00780_t001	914.544	-1.33209	0.222291	-5.99255	2.06579e-09	2.5871e-08
Vitvi01g00782_t001	225.332	-2.71677	0.51564	-5.26873	1.37371e-07	1.23396e-06
Vitvi01g00793_t001	1505.98	-3.2761	0.323971	-10.1123	4.87153e-24	3.1171e-22
Vitvi01g00799_t001	479.872	3.65346	0.534684	6.83294	8.31946e-12	1.48238e-10
Vitvi01g00816_t001	21584.7	3.04087	0.635722	4.78334	1.72407e-06	1.20696e-05
Vitvi01g00822_t001	179.987	3.22238	0.515578	6.25003	4.10382e-10	5.77595e-09
Vitvi01g00825_t001	295.774	1.97007	0.45656	4.31502	1.59592e-05	9.04155e-05
Vitvi01g00833_t001	392.06	1.93361	0.341778	5.65752	1.53576e-08	1.65167e-07
Vitvi01g00862_t001	492.551	-1.32739	0.175248	-7.57432	3.61006e-14	8.4406e-13
Vitvi01g00907_t001	1156.93	-1.37943	0.370953	-3.71862	0.000200318	0.000859962
Vitvi01g00911_t001	359.86	2.41862	0.393846	6.14102	8.19932e-10	1.08894e-08
Vitvi01g00918_t001	560.757	-3.143	0.509482	-6.16901	6.87208e-10	9.27771e-09
Vitvi01g00928_t001	1031.9	-1.88478	0.20896	-9.01981	1.88417e-19	7.91178e-18
Vitvi01g00932_t001	1545.81	-2.40247	0.271514	-8.84843	8.87609e-19	3.43655e-17
Vitvi01g00934_t001	76.3002	-4.13181	1.03767	-3.98182	6.83899e-05	0.000330701
Vitvi01g00938_t001	1493.1	1.06329	0.270543	3.93021	8.4873e-05	0.000401047
Vitvi01g00954_t001	1134.14	-1.1851	0.253754	-4.67028	3.00788e-06	1.99504e-05
Vitvi01g00964_t001	241.841	1.72257	0.257477	6.69017	2.22917e-11	3.74969e-10
Vitvi01g00970_t001	550.59	-2.11116	0.383062	-5.51128	3.56232e-08	3.56857e-07
Vitvi01g00972_t001	1318.63	2.29905	0.324231	7.09078	1.33363e-12	2.57734e-11
Vitvi01g00980_t001	748.088	1.19538	0.292623	4.08503	4.40709e-05	0.000224013
Vitvi01g00992_t001	137.394	3.26368	0.377111	8.65444	4.95357e-18	1.76253e-16
Vitvi01g00995_t001	1323.71	1.69853	0.320846	5.29391	1.19729e-07	1.0879e-06
Vitvi01g01028_t001	26.0758	4.48357	0.670135	6.69054	2.22346e-11	3.74285e-10
Vitvi01g01030_t001	2015.82	4.7422	0.43174	10.9839	4.56673e-28	4.17272e-26
Vitvi01g01035_t001	843.47	1.88979	0.392432	4.81558	1.46772e-06	1.04186e-05
Vitvi01g01038_t001	3412.84	-7.87389	0.834702	-9.43317	3.97862e-21	1.95029e-19
Vitvi01g01085_t001	147.441	7.52082	0.683254	11.0074	3.52205e-28	3.24412e-26
Vitvi01g01134_t001	33.7675	6.55532	0.756542	8.66484	4.52154e-18	1.62399e-16
Vitvi01g01153_t001	1152.9	1.12985	0.287889	3.92461	8.6871e-05	0.000409322
Vitvi01g01173_t001	298.305	-2.11677	0.252912	-8.36961	5.78097e-17	1.8495e-15
Vitvi01g01236_t001	2087.55	-1.66492	0.426567	-3.90307	9.49805e-05	0.000442512
Vitvi01g01282_t001	610.111	3.11637	0.457027	6.81878	9.18148e-12	1.62457e-10
Vitvi01g01299_t001	876.776	-1.97599	0.279839	-7.06117	1.6511e-12	3.16676e-11
Vitvi01g01434_t001	101.227	2.7589	0.391971	7.03854	1.94261e-12	3.70719e-11
Vitvi01g01435_t001	76.9297	3.63857	0.335984	10.8296	2.49265e-27	2.10888e-25
Vitvi01g01457_t001	414.822	1.37418	0.25602	5.36748	7.98438e-08	7.50874e-07
Vitvi01g01459_t001	680.211	-3.57879	0.395811	-9.04165	1.54321e-19	6.54016e-18
Vitvi01g01464_t001	27.3854	7.84198	0.981316	7.99129	1.33531e-15	3.60549e-14
Vitvi01g01476_t001	7373.76	-1.65788	0.447993	-3.70069	0.000215011	0.000915642
Vitvi01g01488_t001	725.977	-1.15682	0.184911	-6.25607	3.94794e-10	5.57716e-09
Vitvi01g01534_t001	790.124	5.41568	0.354989	15.2559	1.50346e-52	8.80603e-50
Vitvi01g01536_t001	652.709	-4.34224	0.413326	-10.5056	8.13854e-26	5.90186e-24
Vitvi01g01546_t001	1136.98	-1.59792	0.202276	-7.89971	2.79552e-15	7.3148e-14
Vitvi01g01547_t001	83.5453	4.38772	0.544709	8.05516	7.93745e-16	2.19244e-14
Vitvi01g01557_t001	928.489	2.19934	0.362726	6.06336	1.33309e-09	1.71753e-08
Vitvi01g01559_t001	73.4324	3.16761	0.359263	8.81696	1.17614e-18	4.50782e-17
Vitvi01g01562_t001	509.678	-2.24967	0.298699	-7.53157	5.0132e-14	1.14861e-12
Vitvi01g01640_t001	350.311	2.2425	0.381911	5.87177	4.3116e-09	5.08729e-08
Vitvi01g01642_t001	151.447	4.50896	0.414412	10.8804	1.42983e-27	1.24663e-25
Vitvi01g01657_t001	10728.2	1.68197	0.398518	4.22056	2.43695e-05	0.000131913
Vitvi01g01661_t001	2.46139	4.84307	1.56218	3.10019	0.00193394	0.00640712
Vitvi01g01666_t001	2309.51	-2.48541	0.35057	-7.08961	1.34491e-12	2.59474e-11
Vitvi01g01670_t001	2572.64	1.57176	0.355001	4.42749	9.53364e-06	5.68608e-05
Vitvi01g01673_t001	2501.02	1.65048	0.242438	6.80786	9.90624e-12	1.74605e-10
Vitvi01g01680_t001	1295.45	-2.04107	0.796922	-2.56119	0.0104314	0.027615
Vitvi01g01687_t001	8.12737	-5.90657	1.14621	-5.15312	2.56193e-07	2.16028e-06
Vitvi01g01703_t001	48.2093	-6.1951	1.37829	-4.49475	6.96503e-06	4.26662e-05
Vitvi01g01705_t001	2513.66	2.21082	0.30406	7.27097	3.56907e-13	7.35151e-12
Vitvi01g01718_t001	651.951	-1.13097	0.202896	-5.57414	2.48753e-08	2.56884e-07
Vitvi01g01727_t001	452.764	2.40633	0.44827	5.36804	7.9595e-08	7.49151e-07
Vitvi01g01733_t001	161.301	5.28612	0.452523	11.6814	1.58624e-31	1.90708e-29
Vitvi01g01750_t001	626.651	1.24065	0.274183	4.52491	6.04226e-06	3.74758e-05
Vitvi01g01759_t001	1884.47	-1.41507	0.29068	-4.86815	1.12648e-06	8.22638e-06
Vitvi01g01761_t001	239.249	2.29479	0.432789	5.30233	1.14333e-07	1.04176e-06
Vitvi01g01764_t001	1096.97	2.37133	0.471255	5.03195	4.85503e-07	3.85483e-06
Vitvi01g01791_t001	12.2858	5.01623	0.89154	5.62648	1.83924e-08	1.94688e-07
Vitvi01g01799_t001	357.849	4.14928	0.459178	9.03633	1.62013e-19	6.85344e-18
Vitvi01g01809_t001	2737.88	1.19603	0.294592	4.05994	4.90853e-05	0.000246484
Vitvi01g01835_t001	394.901	4.37685	0.603128	7.25692	3.96011e-13	8.1058e-12
Vitvi01g01838_t001	1366.64	1.18831	0.162127	7.32952	2.30979e-13	4.8809e-12
Vitvi01g01855_t001	1746.84	-1.74009	0.522061	-3.33311	0.0008588	0.00311885
Vitvi01g01857_t001	740.436	1.39146	0.366969	3.79177	0.000149576	0.000666034
Vitvi01g01876_t001	366.195	1.43894	0.278966	5.15811	2.49455e-07	2.1144e-06
Vitvi01g01877_t001	1216.79	-1.18714	0.203239	-5.84109	5.18596e-09	6.03787e-08
Vitvi01g01887_t001	68.6276	4.74212	0.448922	10.5633	4.40656e-26	3.32208e-24
Vitvi01g01897_t001	4.50397	-5.05609	1.32754	-3.80861	0.00013975	0.000627419
Vitvi01g01898_t001	54.2465	-7.16098	1.89307	-3.78274	0.000155113	0.000687132
Vitvi01g01930_t001	42.6544	5.43471	1.02688	5.29244	1.20696e-07	1.09581e-06
Vitvi01g01934_t001	1285.76	2.22859	0.627852	3.54955	0.000385885	0.00153461
Vitvi01g01935_t001	2514.06	1.37391	0.422549	3.25149	0.00114802	0.00403016
Vitvi01g01942_t001	2092.18	-1.21486	0.241811	-5.02399	5.06076e-07	4.00287e-06
Vitvi01g01955_t001	698.057	-1.79951	0.384418	-4.68112	2.85307e-06	1.90008e-05
Vitvi01g01958_t001	177.743	-6.29858	0.621266	-10.1383	3.73528e-24	2.40352e-22
Vitvi01g01962_t001	467.069	-1.50157	0.231434	-6.48811	8.69186e-11	1.34518e-09
Vitvi01g01971_t001	2324.88	-1.03874	0.31219	-3.32726	0.000877054	0.00317857
Vitvi01g01977_t001	5.63239	-5.89768	1.77086	-3.3304	0.000867221	0.00314593
Vitvi01g02001_t001	731.964	-3.26922	0.521298	-6.27132	3.58004e-10	5.07943e-09
Vitvi01g02030_t001	2884.27	-1.63702	0.487709	-3.35656	0.000789191	0.00288763
Vitvi01g02031_t001	1032.38	-3.58324	0.4038	-8.8738	7.06923e-19	2.77461e-17
Vitvi01g02051_t001	1308.95	2.08187	0.444805	4.68041	2.86303e-06	1.90504e-05
Vitvi01g02058_t001	6809.19	-1.98048	0.593254	-3.33834	0.000842813	0.00306566
Vitvi01g02061_t001	1039.02	-3.85806	0.238452	-16.1796	7.02681e-59	7.29607e-56
Vitvi01g02074_t001	11.5852	6.55958	1.14203	5.74381	9.2569e-09	1.03452e-07
Vitvi01g02098_t001	957.236	-1.15948	0.275378	-4.2105	2.5481e-05	0.000137117
Vitvi01g02275_t001	367.381	2.67501	0.254298	10.5192	7.0466e-26	5.15915e-24
Vitvi01g02287_t001	38.5868	4.5411	0.467389	9.71588	2.58014e-22	1.38678e-20
Vitvi01g02293_t001	532.832	-2.76075	0.665294	-4.14968	3.32946e-05	0.000174158
Vitvi01g02296_t001	7849.69	-1.77171	0.387621	-4.57074	4.86006e-06	3.07871e-05
Vitvi01g04041_t001	3247.87	1.02378	0.321668	3.18273	0.00145893	0.00497927
Vitvi01g04074_t001	33.2768	3.34422	0.613535	5.45075	5.01592e-08	4.89235e-07
Vitvi01g04076_t001	31.6933	4.81117	0.645133	7.45765	8.80824e-14	1.95917e-12
Vitvi01g04133_t001	2683.4	1.16717	0.298426	3.91107	9.1889e-05	0.000429775
Vitvi01g04178_t001	3281.43	-1.92427	0.612921	-3.13952	0.00169227	0.00568477
Vitvi01g04179_t001	2014.4	-1.79328	0.459	-3.90692	9.34804e-05	0.000436592
Vitvi01g04203_t001	48.2148	-3.87963	0.688568	-5.63435	1.75719e-08	1.86696e-07
Vitvi01g04204_t001	576.952	4.86433	0.527399	9.22324	2.88263e-20	1.29367e-18
Vitvi01g04222_t001	31.9798	-7.90334	0.930485	-8.49379	2.00007e-17	6.67948e-16
Vitvi01g04246_t001	5937.02	1.09701	0.335877	3.26612	0.00109031	0.00385124
Vitvi01g04252_t001	9.99133	4.10087	1.13686	3.60718	0.00030954	0.00126491
Vitvi01g04438_t001	376.246	1.82309	0.541053	3.36952	0.000753006	0.00277121
Vitvi01g04445_t001	919.91	1.73484	0.481611	3.60216	0.000315589	0.00128709
Vitvi01g04448_t001	672.568	1.74446	0.305064	5.71835	1.07566e-08	1.18645e-07
Vitvi01g04457_t001	4.90771	5.84704	1.25926	4.64325	3.42973e-06	2.2455e-05
Vitvi01g04474_t001	163.63	-2.17315	0.294919	-7.36861	1.72417e-13	3.70161e-12
Vitvi02g00006_t001	1303.61	1.42173	0.298894	4.75664	1.96842e-06	1.35845e-05
Vitvi02g00011_t001	18.8911	3.27771	0.567978	5.77085	7.88713e-09	8.9368e-08
Vitvi02g00014_t001	314.464	1.79645	0.370758	4.84536	1.26381e-06	9.13228e-06
Vitvi02g00016_t001	911.113	-2.06402	0.512766	-4.02526	5.69116e-05	0.000281331
Vitvi02g00017_t001	704.711	1.51727	0.401376	3.78017	0.00015672	0.000692982
Vitvi02g00020_t001	1045.97	-5.10111	0.649222	-7.85726	3.92631e-15	1.01229e-13
Vitvi02g00022_t001	1225.45	2.30472	0.417003	5.52685	3.26024e-08	3.28947e-07
Vitvi02g00031_t001	1388.69	-1.50376	0.478034	-3.14572	0.0016568	0.00557795
Vitvi02g00038_t001	20.926	4.98689	0.73826	6.75493	1.42906e-11	2.46929e-10
Vitvi02g00040_t001	5.4315	-4.85233	1.35965	-3.5688	0.000358618	0.00143869
Vitvi02g00048_t001	359.901	-1.79489	0.19917	-9.01188	2.02554e-19	8.47426e-18
Vitvi02g00051_t001	113.588	3.18777	0.570264	5.58998	2.27093e-08	2.36117e-07
Vitvi02g00067_t001	1010.91	-2.25978	0.330627	-6.83481	8.21127e-12	1.46539e-10
Vitvi02g00068_t001	1545.5	1.03172	0.337601	3.05602	0.00224299	0.00730281
Vitvi02g00069_t001	62.8168	3.16601	0.647718	4.88795	1.01889e-06	7.51036e-06
Vitvi02g00070_t001	167.532	3.53458	0.558649	6.32701	2.4995e-10	3.63207e-09
Vitvi02g00077_t001	111.207	2.9789	0.392369	7.5921	3.14762e-14	7.4509e-13
Vitvi02g00078_t001	752.622	-1.60376	0.171128	-9.37174	7.13474e-21	3.4096e-19
Vitvi02g00087_t001	1729.28	1.22035	0.190926	6.39175	1.63999e-10	2.45011e-09
Vitvi02g00089_t001	658.155	-1.55828	0.321462	-4.84748	1.25041e-06	9.0504e-06
Vitvi02g00096_t001	6569.2	-3.64034	0.396942	-9.17094	4.68891e-20	2.06774e-18
Vitvi02g00108_t001	817.474	5.74003	0.607089	9.45501	3.22995e-21	1.59356e-19
Vitvi02g00112_t001	484.256	-1.81713	0.340513	-5.33644	9.47883e-08	8.80182e-07
Vitvi02g00116_t001	625.31	4.12674	0.641373	6.43423	1.24104e-10	1.878e-09
Vitvi02g00120_t001	177.704	4.65143	0.382806	12.1509	5.67561e-34	8.20556e-32
Vitvi02g00125_t001	3821.29	3.38948	0.430264	7.87768	3.33524e-15	8.66746e-14
Vitvi02g00137_t001	1280.29	1.14262	0.288045	3.96682	7.28393e-05	0.000349626
Vitvi02g00147_t001	333.262	4.76415	0.714823	6.66479	2.65039e-11	4.40953e-10
Vitvi02g00161_t001	10056.9	-3.12012	0.265401	-11.7563	6.55736e-32	8.05321e-30
Vitvi02g00175_t001	3521.85	1.8171	0.350568	5.18329	2.18002e-07	1.87637e-06
Vitvi02g00206_t001	6.17693	4.69148	1.10097	4.26122	2.0331e-05	0.00011256
Vitvi02g00211_t001	360.597	3.52479	0.517306	6.81374	9.5094e-12	1.67772e-10
Vitvi02g00212_t001	648.427	1.55259	0.232002	6.69211	2.19969e-11	3.70831e-10
Vitvi02g00225_t001	10888.6	-3.35595	0.501524	-6.6915	2.20891e-11	3.7211e-10
Vitvi02g00228_t001	1792.41	-4.13688	0.767602	-5.38936	7.07108e-08	6.71899e-07
Vitvi02g00230_t001	196.588	7.85965	0.53671	14.6441	1.46854e-48	6.32942e-46
Vitvi02g00234_t001	10.9988	6.49661	1.15605	5.61965	1.9134e-08	2.01697e-07
Vitvi02g00238_t001	262.797	2.13337	0.407296	5.2379	1.62413e-07	1.44134e-06
Vitvi02g00239_t001	141.408	2.98827	0.475034	6.29064	3.1616e-10	4.52226e-09
Vitvi02g00240_t001	94.8905	6.03098	0.726795	8.29804	1.05842e-16	3.285e-15
Vitvi02g00241_t001	61.5435	2.88628	0.494111	5.84137	5.1773e-09	6.03085e-08
Vitvi02g00243_t001	279.02	2.57747	0.524656	4.9127	8.98324e-07	6.69945e-06
Vitvi02g00246_t001	601.226	-1.51245	0.298755	-5.0625	4.1379e-07	3.33882e-06
Vitvi02g00247_t001	749.141	-1.16562	0.245805	-4.74206	2.11557e-06	1.44992e-05
Vitvi02g00256_t001	316.906	1.50583	0.215885	6.97514	3.05576e-12	5.72154e-11
Vitvi02g00261_t001	1663.36	1.69109	0.303361	5.57452	2.4822e-08	2.56449e-07
Vitvi02g00273_t001	411.364	-4.40024	0.511044	-8.6103	7.28715e-18	2.52979e-16
Vitvi02g00277_t001	962.311	-2.1923	0.194988	-11.2433	2.49991e-29	2.50463e-27
Vitvi02g00286_t001	215.428	-4.93002	0.657342	-7.49993	6.38522e-14	1.43844e-12
Vitvi02g00287_t001	2.47354	4.85608	1.29155	3.7599	0.000169981	0.000745418
Vitvi02g00296_t001	4866.12	-1.43675	0.228076	-6.29944	2.98721e-10	4.29162e-09
Vitvi02g00297_t001	638.096	-2.69889	0.334511	-8.06816	7.13635e-16	1.98799e-14
Vitvi02g00301_t001	327.733	-4.07059	0.62933	-6.46814	9.92187e-11	1.52009e-09
Vitvi02g00303_t001	1552.37	2.38761	0.594565	4.01572	5.9264e-05	0.000291697
Vitvi02g00319_t001	282.515	1.81381	0.249113	7.28109	3.31142e-13	6.8579e-12
Vitvi02g00324_t001	1512.91	-2.29722	0.429346	-5.35052	8.77014e-08	8.20714e-07
Vitvi02g00327_t001	1331.63	2.31109	0.531814	4.34568	1.38845e-05	7.97694e-05
Vitvi02g00333_t001	8575.81	-1.06285	0.220611	-4.81779	1.45161e-06	1.03267e-05
Vitvi02g00340_t001	1022.29	3.86366	0.340379	11.3511	7.32708e-30	7.71302e-28
Vitvi02g00346_t001	568.6	2.29691	0.465275	4.93667	7.94679e-07	5.99896e-06
Vitvi02g00348_t001	156.681	3.99623	0.742475	5.38231	7.35368e-08	6.96435e-07
Vitvi02g00370_t001	182.205	5.50473	0.520007	10.5859	3.46565e-26	2.63009e-24
Vitvi02g00377_t001	20.161	3.11877	0.451821	6.90267	5.10356e-12	9.3639e-11
Vitvi02g00379_t001	709.836	-1.61658	0.301022	-5.37031	7.85993e-08	7.40694e-07
Vitvi02g00380_t001	34.1695	-3.10393	0.525907	-5.90205	3.59019e-09	4.3134e-08
Vitvi02g00386_t001	985.235	-3.12874	0.373767	-8.37083	5.72138e-17	1.83524e-15
Vitvi02g00388_t001	682.288	-3.31726	0.295466	-11.2272	2.99781e-29	2.95168e-27
Vitvi02g00391_t001	2663.42	2.47715	0.815	3.03945	0.00237008	0.00766526
Vitvi02g00415_t001	717.043	-2.06062	0.520283	-3.96058	7.47683e-05	0.000357907
Vitvi02g00416_t001	1755.78	2.08381	0.52925	3.9373	8.24045e-05	0.000390209
Vitvi02g00417_t001	903.754	-1.95179	0.499393	-3.90833	9.29358e-05	0.000434227
Vitvi02g00423_t001	3148.44	1.93885	0.172246	11.2563	2.15663e-29	2.17982e-27
Vitvi02g00435_t001	10940.3	4.61142	0.565799	8.15028	3.63076e-16	1.05788e-14
Vitvi02g00446_t001	2324.45	-3.02679	0.453735	-6.67083	2.54368e-11	4.24435e-10
Vitvi02g00450_t001	1285.68	1.30187	0.299931	4.34057	1.42116e-05	8.14034e-05
Vitvi02g00454_t001	181.355	2.26352	0.274436	8.24791	1.61184e-16	4.91579e-15
Vitvi02g00466_t001	36.4774	-3.56684	0.517624	-6.89078	5.54854e-12	1.01396e-10
Vitvi02g00469_t001	1752.1	1.32751	0.456782	2.90623	0.00365814	0.0111705
Vitvi02g00479_t001	4345.45	-1.41711	0.161278	-8.78674	1.5396e-18	5.80347e-17
Vitvi02g00483_t001	340.683	2.17022	0.417321	5.20035	1.98916e-07	1.72638e-06
Vitvi02g00485_t001	1122.93	2.45736	0.475011	5.17327	2.30037e-07	1.96439e-06
Vitvi02g00499_t001	1533.53	2.7417	0.644576	4.2535	2.10458e-05	0.000116011
Vitvi02g00505_t001	21.1348	-4.09097	0.695153	-5.885	3.98052e-09	4.74319e-08
Vitvi02g00507_t001	917.126	-1.51685	0.538609	-2.81624	0.00485888	0.0142901
Vitvi02g00510_t001	502.308	2.10098	0.372848	5.63495	1.75112e-08	1.86137e-07
Vitvi02g00512_t001	576.497	-2.17947	0.375144	-5.80968	6.25914e-09	7.21017e-08
Vitvi02g00526_t001	296.001	2.447	0.388058	6.30576	2.86782e-10	4.1305e-09
Vitvi02g00529_t001	1032.83	-4.50955	0.465787	-9.68155	3.61187e-22	1.90545e-20
Vitvi02g00553_t001	422.929	4.2379	0.551967	7.67782	1.61815e-14	3.93646e-13
Vitvi02g00565_t001	737.355	1.8641	0.330867	5.63397	1.76106e-08	1.87019e-07
Vitvi02g00599_t001	5888.35	1.19643	0.30823	3.88161	0.000103768	0.000479349
Vitvi02g00604_t001	713.117	-1.51957	0.17655	-8.60703	7.49752e-18	2.59564e-16
Vitvi02g00605_t001	5010.57	-3.16843	0.643166	-4.92631	8.37984e-07	6.29052e-06
Vitvi02g00607_t001	605.675	-1.79822	0.330713	-5.43741	5.40597e-08	5.24367e-07
Vitvi02g00620_t001	295.971	-2.00948	0.315142	-6.37642	1.81276e-10	2.69239e-09
Vitvi02g00629_t001	127.425	3.28323	0.483629	6.78873	1.13123e-11	1.98165e-10
Vitvi02g00648_t001	54.3879	-5.78422	0.892469	-6.48114	9.1032e-11	1.40387e-09
Vitvi02g00649_t001	557.565	2.76099	0.284639	9.69995	3.01656e-22	1.6025e-20
Vitvi02g00665_t001	1032.41	1.44424	0.306789	4.70761	2.50638e-06	1.68689e-05
Vitvi02g00669_t001	716.441	-2.33563	0.201911	-11.5676	6.01305e-31	6.90232e-29
Vitvi02g00680_t001	11242.6	1.61173	0.274876	5.86347	4.53284e-09	5.32907e-08
Vitvi02g00682_t001	429.858	1.67354	0.574922	2.91091	0.00360383	0.0110426
Vitvi02g00693_t001	5784.63	2.37887	0.353124	6.73664	1.62087e-11	2.78178e-10
Vitvi02g00698_t001	1699.38	-1.39857	0.300217	-4.65852	3.18488e-06	2.10206e-05
Vitvi02g00701_t001	56.4	4.7218	0.579416	8.14923	3.66238e-16	1.06437e-14
Vitvi02g00704_t001	8056.98	-2.43355	0.534723	-4.55104	5.33809e-06	3.3481e-05
Vitvi02g00719_t001	930.5	-4.59758	0.489088	-9.40032	5.43977e-21	2.63264e-19
Vitvi02g00738_t001	321.011	1.73871	0.273434	6.3588	2.03341e-10	2.99865e-09
Vitvi02g00752_t001	2510.58	-1.05217	0.196102	-5.36543	8.07554e-08	7.5851e-07
Vitvi02g00787_t001	126.232	2.63967	0.442121	5.97048	2.36563e-09	2.94005e-08
Vitvi02g01015_t001	77.0416	-5.06502	0.847285	-5.97795	2.25969e-09	2.81604e-08
Vitvi02g01019_t001	282.237	-6.53526	0.671748	-9.72873	2.27424e-22	1.23691e-20
Vitvi02g01098_t001	375.278	1.61312	0.33711	4.78514	1.70868e-06	1.19765e-05
Vitvi02g01139_t001	3347.84	-1.0989	0.311085	-3.53246	0.000411712	0.00162235
Vitvi02g01166_t001	9.08557	-4.12184	0.876775	-4.70113	2.58721e-06	1.73618e-05
Vitvi02g01179_t001	972.105	-2.56532	0.359307	-7.13965	9.35711e-13	1.83472e-11
Vitvi02g01237_t001	65.8	3.47691	0.707302	4.91574	8.84485e-07	6.60703e-06
Vitvi02g01241_t001	828.233	1.33713	0.265854	5.02956	4.91609e-07	3.9006e-06
Vitvi02g01251_t001	17.7329	-3.53626	0.659416	-5.36271	8.19809e-08	7.69387e-07
Vitvi02g01261_t001	787.489	-2.56274	0.214024	-11.9741	4.85689e-33	6.41306e-31
Vitvi02g01264_t001	459.502	-3.6004	0.545235	-6.6034	4.01834e-11	6.51925e-10
Vitvi02g01269_t001	584.414	-4.95996	0.438349	-11.3151	1.10472e-29	1.15229e-27
Vitvi02g01270_t001	15.4749	-5.11901	1.02304	-5.00371	5.62382e-07	4.39949e-06
Vitvi02g01277_t001	222.092	3.20634	0.408726	7.84472	4.33929e-15	1.10999e-13
Vitvi02g01286_t001	1239.73	-3.10588	0.46528	-6.67529	2.46742e-11	4.12313e-10
Vitvi02g01288_t001	606.085	-7.81323	0.626421	-12.4728	1.0504e-35	1.73872e-33
Vitvi02g01315_t001	3813.3	1.11631	0.255677	4.36608	1.26498e-05	7.34331e-05
Vitvi02g01317_t001	52.1162	3.17093	0.37518	8.45175	2.86972e-17	9.45932e-16
Vitvi02g01335_t001	2833.25	1.45392	0.529653	2.74504	0.00605033	0.0172738
Vitvi02g01338_t001	4.64489	4.74353	1.09323	4.33902	1.43122e-05	8.19588e-05
Vitvi02g01341_t001	488.56	-2.55534	0.569029	-4.49071	7.09863e-06	4.3438e-05
Vitvi02g01349_t001	24.2023	-3.40676	0.692078	-4.92251	8.54407e-07	6.39909e-06
Vitvi02g01359_t001	31.2472	5.39213	0.789897	6.82637	8.70886e-12	1.54574e-10
Vitvi02g01381_t001	88.5223	4.36672	0.615899	7.08999	1.34124e-12	2.58985e-11
Vitvi02g01397_t001	568.836	-1.44795	0.232271	-6.23386	4.55079e-10	6.35414e-09
Vitvi02g01399_t001	244.289	-2.9363	0.466798	-6.2903	3.16857e-10	4.5294e-09
Vitvi02g01404_t001	2741.09	2.52335	0.896345	2.81515	0.00487542	0.0143332
Vitvi02g01406_t001	3827.1	-6.29486	1.28536	-4.89736	9.71325e-07	7.1829e-06
Vitvi02g01408_t001	7740.41	-6.19471	1.07699	-5.75189	8.82507e-09	9.88676e-08
Vitvi02g01409_t001	5441.19	-6.66868	0.567131	-11.7586	6.37686e-32	7.87387e-30
Vitvi02g01431_t001	9.53581	6.808	1.44242	4.71985	2.36014e-06	1.59883e-05
Vitvi02g01443_t001	53.0056	8.2925	1.02453	8.09395	5.77584e-16	1.63694e-14
Vitvi02g01473_t001	326.423	-2.15725	0.518872	-4.15757	3.2165e-05	0.000168829
Vitvi02g01498_t001	10.5263	-6.7909	1.19553	-5.68023	1.34516e-08	1.45904e-07
Vitvi02g01507_t001	16.9021	4.80552	1.02071	4.70802	2.50132e-06	1.68399e-05
Vitvi02g01559_t001	35.9086	3.5148	0.507349	6.92776	4.2755e-12	7.89534e-11
Vitvi02g01609_t001	744.796	-5.04155	1.1857	-4.25194	2.11924e-05	0.000116707
Vitvi02g01661_t001	176.461	7.89525	0.639337	12.3491	4.92509e-35	7.75889e-33
Vitvi02g01666_t001	403.113	3.55057	0.339724	10.4513	1.44475e-25	1.02811e-23
Vitvi02g01712_t001	4094.46	1.00095	0.270121	3.70555	0.000210935	0.00090013
Vitvi02g01717_t001	1429.95	-1.242	0.209395	-5.93137	3.00416e-09	3.6541e-08
Vitvi02g01721_t001	857.873	-1.35888	0.373385	-3.63934	0.000273336	0.00113378
Vitvi02g01729_t001	15.5897	5.7736	0.859434	6.71791	1.84351e-11	3.13795e-10
Vitvi02g01732_t001	157.663	4.21696	0.453905	9.2904	1.53704e-20	7.00808e-19
Vitvi02g01773_t001	24.4376	6.43627	0.905498	7.10799	1.17747e-12	2.29105e-11
Vitvi02g01778_t001	85.3085	-3.84629	0.798798	-4.8151	1.47125e-06	1.04405e-05
Vitvi02g01780_t001	1449.35	-2.61772	0.558662	-4.68571	2.78997e-06	1.86186e-05
Vitvi02g01784_t001	435.997	-10.4833	0.995397	-10.5318	6.16708e-26	4.57385e-24
Vitvi02g01788_t001	149.893	-8.67367	1.01017	-8.58633	8.97947e-18	3.09379e-16
Vitvi02g01805_t001	4716.88	1.64946	0.311498	5.29525	1.18855e-07	1.08167e-06
Vitvi02g01847_t001	319.532	-2.84823	0.342182	-8.32372	8.52432e-17	2.68211e-15
Vitvi02g04016_t001	283.015	-2.40395	0.554901	-4.33222	1.47615e-05	8.43626e-05
Vitvi02g04062_t001	231.402	-2.95931	0.483986	-6.11445	9.68931e-10	1.27423e-08
Vitvi02g04068_t001	487.069	1.41909	0.329426	4.30778	1.64904e-05	9.3171e-05
Vitvi02g04073_t001	1024.28	-1.65024	0.265407	-6.21778	5.04235e-10	7.00197e-09
Vitvi02g04091_t001	62.6286	-4.39517	1.19003	-3.69332	0.000221348	0.000937447
Vitvi02g04092_t001	5668.69	-4.63299	1.13119	-4.09568	4.20934e-05	0.000214965
Vitvi02g04106_t001	75.8348	-3.39218	0.640725	-5.29428	1.19484e-07	1.0861e-06
Vitvi02g04111_t001	6276.19	-2.57743	0.228743	-11.2678	1.89243e-29	1.92128e-27
Vitvi02g04113_t001	669.633	-2.53236	0.421535	-6.00748	1.88427e-09	2.37279e-08
Vitvi02g04118_t001	199.706	2.29545	0.345559	6.64272	3.0794e-11	5.07157e-10
Vitvi02g04142_t001	3609.21	1.23267	0.293722	4.19671	2.70823e-05	0.000144745
Vitvi02g04155_t001	185.542	4.81726	0.409327	11.7687	5.65697e-32	7.06132e-30
Vitvi02g04220_t001	13.1085	6.28089	1.2921	4.86098	1.16805e-06	8.5028e-06
Vitvi02g04279_t001	545.738	1.12259	0.153644	7.30648	2.7423e-13	5.76286e-12
Vitvi02g04358_t001	773.793	-1.35409	0.3689	-3.67061	0.000241973	0.00101681
Vitvi02g04386_t001	114.626	3.86074	0.725464	5.32175	1.02776e-07	9.49724e-07
Vitvi02g04388_t001	570.591	3.62809	0.631887	5.74167	9.37456e-09	1.04664e-07
Vitvi02g04390_t001	635.388	3.57274	0.650697	5.49064	4.00476e-08	3.97915e-07
Vitvi03g00009_t001	542.242	4.8788	0.510172	9.56306	1.14322e-21	5.85526e-20
Vitvi03g00023_t001	123.961	4.47378	0.547996	8.16388	3.24423e-16	9.50101e-15
Vitvi03g00026_t001	176.502	-2.5748	0.459696	-5.6011	2.13001e-08	2.22274e-07
Vitvi03g00033_t001	127.923	4.511	0.512667	8.79909	1.37936e-18	5.26023e-17
Vitvi03g00037_t001	1227.79	-1.4565	0.340519	-4.2773	1.8917e-05	0.000105437
Vitvi03g00047_t001	500.619	-2.88727	0.33889	-8.51978	1.59862e-17	5.3781e-16
Vitvi03g00054_t001	3356.2	-1.69251	0.375573	-4.50647	6.59135e-06	4.06277e-05
Vitvi03g00056_t001	1964.61	1.14749	0.22938	5.00255	5.65757e-07	4.42286e-06
Vitvi03g00064_t001	476.605	3.05848	0.371359	8.23591	1.78191e-16	5.38416e-15
Vitvi03g00080_t001	5802.02	-2.42481	0.499869	-4.85088	1.22912e-06	8.90479e-06
Vitvi03g00110_t001	1596.19	1.23881	0.227297	5.4502	5.03123e-08	4.90518e-07
Vitvi03g00118_t001	245.169	-2.32243	0.246215	-9.43252	4.00345e-21	1.95826e-19
Vitvi03g00119_t001	5059.91	-5.32061	0.559345	-9.51222	1.86629e-21	9.43179e-20
Vitvi03g00122_t001	133.626	4.74844	0.655025	7.24924	4.19105e-13	8.5555e-12
Vitvi03g00124_t001	606.347	4.26755	0.551729	7.73487	1.03509e-14	2.56728e-13
Vitvi03g00125_t001	214.002	3.15832	0.390958	8.07841	6.56192e-16	1.84145e-14
Vitvi03g00131_t001	804.141	-1.1554	0.240055	-4.81306	1.48636e-06	1.05346e-05
Vitvi03g00148_t001	5078.4	-1.25928	0.294976	-4.26911	1.96258e-05	0.00010884
Vitvi03g00155_t001	8709.5	2.80263	0.454376	6.16808	6.91236e-10	9.32658e-09
Vitvi03g00168_t001	25.1316	4.21351	0.488074	8.63293	5.97989e-18	2.11781e-16
Vitvi03g00170_t001	1359.29	-2.04285	0.28069	-7.27797	3.3889e-13	7.00567e-12
Vitvi03g00185_t001	723.353	2.6046	0.295225	8.8224	1.12032e-18	4.30831e-17
Vitvi03g00186_t001	946.65	-1.70692	0.314112	-5.43412	5.50674e-08	5.33462e-07
Vitvi03g00194_t001	7.02599	6.34856	1.13988	5.5695	2.55478e-08	2.63114e-07
Vitvi03g00205_t001	1084.33	-1.45582	0.356236	-4.08668	4.37585e-05	0.000222623
Vitvi03g00206_t001	7328.94	-4.67259	0.405349	-11.5273	9.60843e-31	1.09197e-28
Vitvi03g00207_t001	2244.67	1.26977	0.358961	3.53735	0.000404168	0.0015973
Vitvi03g00208_t001	229.861	5.56522	0.376026	14.8001	1.46273e-49	6.96105e-47
Vitvi03g00209_t001	714.523	-1.57925	0.472545	-3.34201	0.000831737	0.00302827
Vitvi03g00210_t001	823.681	-1.30223	0.249574	-5.21782	1.81046e-07	1.58453e-06
Vitvi03g00213_t001	1514.26	-1.37729	0.498615	-2.76223	0.00574076	0.0165029
Vitvi03g00215_t001	172.18	6.37105	0.596271	10.6848	1.19879e-26	9.57485e-25
Vitvi03g00226_t001	1187.31	1.52244	0.334477	4.5517	5.32138e-06	3.33946e-05
Vitvi03g00233_t001	837.873	-2.04486	0.29813	-6.85894	6.93733e-12	1.25803e-10
Vitvi03g00242_t001	3811.6	2.20337	0.463091	4.75796	1.95562e-06	1.35165e-05
Vitvi03g00251_t001	1455.34	2.89736	0.508243	5.70073	1.19298e-08	1.30327e-07
Vitvi03g00253_t001	907.561	3.03738	0.505943	6.0034	1.93228e-09	2.42923e-08
Vitvi03g00262_t001	2282.66	-1.33552	0.284911	-4.6875	2.76562e-06	1.8483e-05
Vitvi03g00269_t001	1036.54	1.25169	0.376691	3.32285	0.000891018	0.00322611
Vitvi03g00272_t001	1025.06	-2.18083	0.179295	-12.1633	4.87202e-34	7.08864e-32
Vitvi03g00274_t001	2844.21	1.14432	0.430616	2.6574	0.00787461	0.0216879
Vitvi03g00275_t001	541.512	-1.62068	0.253769	-6.38644	1.69794e-10	2.53173e-09
Vitvi03g00288_t001	1376.56	-2.23607	0.374725	-5.96724	2.41305e-09	2.9941e-08
Vitvi03g00303_t001	5332.82	1.05742	0.292201	3.61879	0.000295979	0.00121558
Vitvi03g00306_t001	1002.35	-1.51101	0.281131	-5.37475	7.66881e-08	7.24177e-07
Vitvi03g00311_t001	133.664	5.37957	0.61238	8.7847	1.56785e-18	5.90022e-17
Vitvi03g00312_t001	297.921	-11.6104	0.947779	-12.2502	1.67672e-34	2.55342e-32
Vitvi03g00315_t001	882.747	2.73937	0.55245	4.95859	7.10079e-07	5.42305e-06
Vitvi03g00318_t001	185.818	6.73627	0.857115	7.85924	3.86457e-15	9.97496e-14
Vitvi03g00325_t001	1536.07	6.73634	0.854065	7.88738	3.08586e-15	8.04683e-14
Vitvi03g00335_t001	705.606	-1.26277	0.175108	-7.2114	5.53775e-13	1.11453e-11
Vitvi03g00340_t001	1967.7	1.2947	0.397209	3.25951	0.00111606	0.00392821
Vitvi03g00359_t001	4286.57	-1.74551	0.486019	-3.59145	0.000328848	0.00133426
Vitvi03g00364_t001	187.216	4.80499	0.335054	14.3409	1.21388e-46	4.54568e-44
Vitvi03g00377_t001	533.941	-1.25384	0.20405	-6.14476	8.00824e-10	1.0648e-08
Vitvi03g00378_t001	22.3672	4.49381	0.634808	7.07901	1.4519e-12	2.79408e-11
Vitvi03g00380_t001	134.746	3.01864	0.537554	5.61551	1.95981e-08	2.06304e-07
Vitvi03g00385_t001	943.428	1.74322	0.354732	4.91418	8.91538e-07	6.65318e-06
Vitvi03g00388_t001	3133.08	2.60416	0.460985	5.64911	1.61277e-08	1.72879e-07
Vitvi03g00396_t001	761.317	1.39858	0.292808	4.77645	1.7842e-06	1.24561e-05
Vitvi03g00397_t001	1388.33	-5.8554	0.655227	-8.93644	4.01901e-19	1.63066e-17
Vitvi03g00398_t001	364.687	-3.17908	0.471613	-6.74086	1.57453e-11	2.70632e-10
Vitvi03g00426_t001	3211.83	-2.56913	0.251692	-10.2074	1.83656e-24	1.19864e-22
Vitvi03g00447_t001	90.493	5.07495	0.359306	14.1243	2.69013e-45	9.23222e-43
Vitvi03g00482_t001	644.053	2.87146	0.359266	7.99257	1.3215e-15	3.57665e-14
Vitvi03g00485_t001	2665.89	-1.31539	0.339243	-3.87741	0.000105574	0.000487001
Vitvi03g00489_t001	337.647	5.79884	0.366582	15.8187	2.31308e-56	1.95695e-53
Vitvi03g00491_t001	903.726	-1.88046	0.212649	-8.84301	9.31703e-19	3.59508e-17
Vitvi03g00499_t001	406.505	-1.60156	0.333409	-4.80359	1.55846e-06	1.10053e-05
Vitvi03g00508_t001	768.168	-1.21635	0.257282	-4.72769	2.27088e-06	1.5434e-05
Vitvi03g00509_t001	242.191	3.07563	0.590122	5.21185	1.86964e-07	1.63195e-06
Vitvi03g00525_t001	8779.44	1.02001	0.342552	2.97767	0.00290446	0.00915125
Vitvi03g00527_t001	1192.57	-2.64645	0.444266	-5.9569	2.57072e-09	3.17937e-08
Vitvi03g00528_t001	645.804	1.56664	0.288183	5.43628	5.44057e-08	5.275e-07
Vitvi03g00533_t001	1344.39	-1.21243	0.388157	-3.12356	0.00178677	0.00595754
Vitvi03g00535_t001	428.271	2.42596	0.503175	4.82131	1.4262e-06	1.01772e-05
Vitvi03g00542_t001	1030.1	5.38422	0.566656	9.50176	2.0638e-21	1.04069e-19
Vitvi03g00545_t001	11793.8	1.9907	0.148777	13.3804	7.87417e-41	1.8354e-38
Vitvi03g00552_t001	861.194	1.93202	0.197508	9.782	1.34525e-22	7.53177e-21
Vitvi03g00553_t001	278.923	2.77081	0.675914	4.09935	4.14309e-05	0.000211961
Vitvi03g00564_t001	2007.82	-1.22912	0.322848	-3.80711	0.000140598	0.000630236
Vitvi03g00569_t001	693.629	3.60851	0.393652	9.16674	4.87541e-20	2.14171e-18
Vitvi03g00577_t001	160.395	-2.11892	0.302723	-6.99953	2.56814e-12	4.84026e-11
Vitvi03g00580_t001	676.263	-1.3963	0.439364	-3.17799	0.00148297	0.00505228
Vitvi03g00581_t001	560.911	4.16463	0.358686	11.6108	3.63293e-31	4.25575e-29
Vitvi03g00584_t001	33.0592	3.65665	0.45036	8.11939	4.68515e-16	1.3462e-14
Vitvi03g00586_t001	422.692	-3.29687	0.469387	-7.02378	2.15949e-12	4.09962e-11
Vitvi03g00592_t001	592.396	1.82239	0.285037	6.39351	1.62118e-10	2.4236e-09
Vitvi03g00593_t001	1056.84	4.12327	0.607338	6.78909	1.12842e-11	1.97824e-10
Vitvi03g00597_t001	851.703	3.17658	0.516199	6.15378	7.56589e-10	1.01082e-08
Vitvi03g00598_t001	1355.52	4.46447	0.485174	9.20178	3.52072e-20	1.56772e-18
Vitvi03g00599_t001	5636.97	2.27476	0.45495	5.00003	5.73207e-07	4.47497e-06
Vitvi03g00610_t001	106.559	2.19053	0.266347	8.22437	1.96224e-16	5.87464e-15
Vitvi03g00614_t001	3271.95	-1.33514	0.298072	-4.47927	7.48973e-06	4.55627e-05
Vitvi03g00625_t001	5408.01	1.26262	0.361676	3.49101	0.000481194	0.00186747
Vitvi03g00628_t001	149.953	-2.88115	0.493638	-5.83657	5.32862e-09	6.19449e-08
Vitvi03g00630_t001	1695.49	-2.42887	0.589886	-4.11753	3.82955e-05	0.000197157
Vitvi03g00660_t001	5.68798	5.04598	0.982301	5.1369	2.79311e-07	2.33403e-06
Vitvi03g00665_t001	1012.19	1.12961	0.233789	4.83176	1.35333e-06	9.70615e-06
Vitvi03g00666_t001	815.283	2.90367	0.639057	4.54368	5.5281e-06	3.46063e-05
Vitvi03g00667_t001	596.47	-1.06316	0.14303	-7.43312	1.06066e-13	2.33641e-12
Vitvi03g00677_t001	497.879	5.34917	0.416834	12.8329	1.0734e-37	2.11377e-35
Vitvi03g00691_t001	78.9458	6.72849	1.05959	6.35007	2.15218e-10	3.16848e-09
Vitvi03g00692_t001	148.526	3.61821	0.61305	5.90199	3.59151e-09	4.3134e-08
Vitvi03g00700_t001	82.5129	7.10135	0.686239	10.3482	4.26352e-25	2.93348e-23
Vitvi03g00708_t001	1884.85	4.11675	0.544563	7.55974	4.03887e-14	9.34751e-13
Vitvi03g00712_t001	1054.6	-2.5221	0.323091	-7.80617	5.89512e-15	1.48791e-13
Vitvi03g00721_t001	6817.37	2.07028	0.219938	9.413	4.82196e-21	2.3386e-19
Vitvi03g00723_t001	393.662	2.53008	0.25035	10.1062	5.18697e-24	3.30966e-22
Vitvi03g00726_t001	38.6465	5.46612	0.652328	8.3794	5.31968e-17	1.71151e-15
Vitvi03g00780_t001	379.365	1.81331	0.462558	3.92017	8.84862e-05	0.000415818
Vitvi03g00783_t001	339.367	-3.01867	0.584952	-5.16054	2.46244e-07	2.08873e-06
Vitvi03g00792_t001	1550.71	1.34169	0.24234	5.53641	3.08742e-08	3.13031e-07
Vitvi03g00849_t001	1192.82	-1.93265	0.232061	-8.32822	8.20691e-17	2.58937e-15
Vitvi03g00895_t001	1361.85	-1.13886	0.186345	-6.11159	9.86404e-10	1.29571e-08
Vitvi03g00999_t001	1927.44	1.15369	0.337586	3.41748	0.000632041	0.00236917
Vitvi03g01019_t001	7342.19	1.03924	0.254456	4.08418	4.42334e-05	0.000224689
Vitvi03g01059_t001	2136.23	1.69739	0.226154	7.50549	6.12009e-14	1.38417e-12
Vitvi03g01095_t001	607.506	-2.18265	0.36429	-5.99153	2.07871e-09	2.60186e-08
Vitvi03g01169_t001	3279.93	-1.66037	0.395352	-4.19974	2.67225e-05	0.000143224
Vitvi03g01190_t001	8175.38	1.12277	0.274959	4.08341	4.43804e-05	0.000225285
Vitvi03g01231_t001	772.869	1.23725	0.383327	3.22765	0.0012481	0.00433948
Vitvi03g01237_t001	2987.25	-1.10926	0.18742	-5.91861	3.2467e-09	3.9282e-08
Vitvi03g01239_t001	755.176	-1.18212	0.221056	-5.34761	8.91225e-08	8.32667e-07
Vitvi03g01258_t001	139.589	2.85594	0.311957	9.15492	5.43997e-20	2.37601e-18
Vitvi03g01288_t001	2174.73	-1.30138	0.450915	-2.8861	0.00390051	0.0118106
Vitvi03g01294_t001	466.802	7.0602	0.706983	9.98637	1.74867e-23	1.05955e-21
Vitvi03g01302_t001	78.5984	4.19177	0.56805	7.37922	1.59215e-13	3.44734e-12
Vitvi03g01309_t001	1217.91	1.96254	0.301731	6.50427	7.80733e-11	1.21736e-09
Vitvi03g01326_t001	3.80871	5.48011	1.18447	4.62662	3.71673e-06	2.41403e-05
Vitvi03g01336_t001	103.4	5.76028	0.622691	9.25063	2.23182e-20	1.00555e-18
Vitvi03g01337_t001	97.6247	4.04876	0.417694	9.69313	3.22503e-22	1.70927e-20
Vitvi03g01346_t001	32.6673	7.61063	0.970341	7.84326	4.39011e-15	1.12174e-13
Vitvi03g01347_t001	110.021	3.3523	0.646806	5.18285	2.18521e-07	1.8794e-06
Vitvi03g01348_t001	78.0846	2.9389	0.638338	4.60399	4.14469e-06	2.66735e-05
Vitvi03g01349_t001	16.0611	4.31622	0.911663	4.73445	2.19652e-06	1.50045e-05
Vitvi03g01350_t001	170.657	3.25584	0.725993	4.48468	7.30249e-06	4.45304e-05
Vitvi03g01351_t001	37.0162	4.28763	0.775777	5.52688	3.25967e-08	3.28947e-07
Vitvi03g01353_t001	60.566	3.24742	0.715108	4.54116	5.59456e-06	3.49648e-05
Vitvi03g01357_t001	7.45919	4.67907	1.03298	4.52966	5.9078e-06	3.67216e-05
Vitvi03g01362_t001	3.43072	4.80877	1.38683	3.46746	0.000525398	0.00201776
Vitvi03g01367_t001	43.4344	4.14801	0.597559	6.9416	3.87688e-12	7.18828e-11
Vitvi03g01388_t001	3326.6	3.7206	0.722351	5.15068	2.59549e-07	2.18295e-06
Vitvi03g01391_t001	246.688	1.92083	0.313577	6.12556	9.03671e-10	1.19459e-08
Vitvi03g01396_t001	3961.79	-1.82751	0.290414	-6.29279	3.11803e-10	4.47395e-09
Vitvi03g01401_t001	6.9976	3.23733	0.743891	4.35189	1.34972e-05	7.78564e-05
Vitvi03g01413_t001	19.0298	4.36503	0.564574	7.73155	1.06248e-14	2.6295e-13
Vitvi03g01419_t001	924.95	-1.52251	0.210822	-7.22178	5.13111e-13	1.04002e-11
Vitvi03g01451_t001	43.5949	4.54768	0.558201	8.14703	3.7296e-16	1.07979e-14
Vitvi03g01452_t001	6.77724	5.78167	1.25214	4.61744	3.88506e-06	2.51406e-05
Vitvi03g01453_t001	20.4328	4.49272	0.69022	6.50911	7.5595e-11	1.18113e-09
Vitvi03g01462_t001	13.3165	4.24937	0.81639	5.20508	1.93917e-07	1.68748e-06
Vitvi03g01467_t001	16.6994	3.4427	0.593912	5.79665	6.76546e-09	7.74266e-08
Vitvi03g01472_t001	97.7441	-4.10056	0.51227	-8.00469	1.19771e-15	3.26093e-14
Vitvi03g01473_t001	8.41796	5.14372	0.892364	5.76414	8.20738e-09	9.2492e-08
Vitvi03g01479_t001	1662.4	-5.03719	0.459883	-10.9532	6.41409e-28	5.74577e-26
Vitvi03g01481_t001	66.8304	-5.25533	0.714957	-7.35056	1.97381e-13	4.20594e-12
Vitvi03g01495_t001	1168.35	2.33684	0.784617	2.97832	0.00289837	0.0091346
Vitvi03g01500_t001	582.752	5.94589	0.904338	6.57485	4.87019e-11	7.77971e-10
Vitvi03g01517_t001	305.006	-3.74287	0.477683	-7.83547	4.67101e-15	1.18819e-13
Vitvi03g01520_t001	3859.22	-3.34452	0.415563	-8.04816	8.4045e-16	2.31585e-14
Vitvi03g01531_t001	141.695	-5.39259	0.974501	-5.53369	3.1356e-08	3.17493e-07
Vitvi03g01572_t001	572.26	-2.2076	0.539761	-4.08995	4.3146e-05	0.000219702
Vitvi03g01621_t001	867.134	4.2873	0.459873	9.32277	1.1334e-20	5.26224e-19
Vitvi03g01622_t001	7.8044	4.49895	0.933254	4.82071	1.43049e-06	1.01956e-05
Vitvi03g01635_t001	6.06405	6.11737	1.38884	4.40466	1.05952e-05	6.25551e-05
Vitvi03g01650_t001	607.169	-7.24097	1.74983	-4.13809	3.50216e-05	0.000182066
Vitvi03g01651_t001	984.302	-4.79221	0.915233	-5.23606	1.64041e-07	1.45352e-06
Vitvi03g01703_t001	144.557	-9.01489	1.13409	-7.94898	1.88056e-15	4.99508e-14
Vitvi03g01741_t001	12.7023	3.76259	0.776314	4.84674	1.2551e-06	9.08146e-06
Vitvi03g01759_t001	1111.4	2.72445	0.471644	5.77649	7.62751e-09	8.67273e-08
Vitvi03g01760_t001	849.382	4.90839	0.565164	8.68488	3.79129e-18	1.37686e-16
Vitvi03g01763_t001	742.421	3.05895	0.512365	5.97026	2.36882e-09	2.94241e-08
Vitvi03g01816_t001	189.309	2.51986	0.630173	3.99868	6.36974e-05	0.000311238
Vitvi03g01841_t001	130.982	-3.23438	0.486788	-6.64432	3.04627e-11	5.02425e-10
Vitvi03g04029_t001	60.8011	3.22379	0.6182	5.2148	1.84017e-07	1.60745e-06
Vitvi03g04038_t001	89084	-5.60692	0.480616	-11.6661	1.89932e-31	2.2597e-29
Vitvi03g04047_t001	8.33375	4.0348	1.12871	3.5747	0.000350631	0.00141236
Vitvi03g04053_t001	670.264	-1.37485	0.479954	-2.86454	0.00417618	0.0125373
Vitvi03g04064_t001	113.674	5.58513	0.521945	10.7006	1.01109e-26	8.10396e-25
Vitvi03g04079_t001	496.288	-2.54418	0.371891	-6.8412	7.85346e-12	1.40814e-10
Vitvi03g04088_t001	64.7967	4.71577	0.76047	6.20113	5.60592e-10	7.70494e-09
Vitvi03g04116_t001	11.3687	4.16752	0.850281	4.90134	9.51836e-07	7.0479e-06
Vitvi03g04146_t001	5998.08	2.22646	0.397437	5.60204	2.11849e-08	2.21173e-07
Vitvi03g04217_t001	5.19902	5.44028	1.5996	3.40103	0.000671332	0.00250453
Vitvi03g04246_t001	397.832	2.79772	0.597182	4.68487	2.80132e-06	1.86888e-05
Vitvi03g04295_t001	777.545	-1.21494	0.292811	-4.14923	3.33602e-05	0.000174462
Vitvi03g04364_t001	46.4048	-3.41156	0.662017	-5.15328	2.55972e-07	2.16001e-06
Vitvi03g04395_t001	27.2988	-3.52414	0.693079	-5.08476	3.68097e-07	3.00194e-06
Vitvi03g04422_t001	123.747	-5.7356	0.67921	-8.44451	3.05312e-17	1.00349e-15
Vitvi03g04462_t001	2566.98	-3.65193	0.668725	-5.46103	4.73376e-08	4.6469e-07
Vitvi03g04511_t001	434.048	3.01751	0.949178	3.17908	0.00147743	0.0050364
Vitvi04g00031_t001	295.789	-2.77387	0.395672	-7.01053	2.37422e-12	4.49332e-11
Vitvi04g00041_t001	437.174	4.60719	0.266084	17.3148	3.63742e-67	8.25238e-64
Vitvi04g00042_t001	115.357	-3.41413	0.490475	-6.96086	3.38209e-12	6.3067e-11
Vitvi04g00047_t001	2115.99	-2.17124	0.427193	-5.08256	3.72379e-07	3.03362e-06
Vitvi04g00072_t001	133.597	2.651	0.38847	6.82423	8.84002e-12	1.5678e-10
Vitvi04g00087_t001	1853.72	-1.03403	0.201907	-5.12135	3.03354e-07	2.51434e-06
Vitvi04g00089_t001	230.558	6.24486	0.508926	12.2707	1.30193e-34	1.99597e-32
Vitvi04g00103_t001	1472.62	2.6117	0.424396	6.15393	7.55869e-10	1.01082e-08
Vitvi04g00107_t001	1060.46	1.49383	0.229937	6.49671	8.20973e-11	1.27662e-09
Vitvi04g00121_t001	2089.2	-2.94659	0.478193	-6.16193	7.18649e-10	9.6679e-09
Vitvi04g00125_t001	2608.86	1.29789	0.249444	5.20313	1.95957e-07	1.70135e-06
Vitvi04g00155_t001	377.305	3.80178	0.440957	8.62167	6.59853e-18	2.31893e-16
Vitvi04g00157_t001	202.311	5.41229	0.765708	7.06835	1.56786e-12	3.01217e-11
Vitvi04g00159_t001	420.303	4.08197	0.744987	5.47925	4.27132e-08	4.2293e-07
Vitvi04g00164_t001	659.668	2.97857	0.465282	6.40164	1.53713e-10	2.3055e-09
Vitvi04g00168_t001	368.432	4.80052	0.669666	7.16853	7.58078e-13	1.50059e-11
Vitvi04g00173_t001	1461.96	-1.96945	0.321216	-6.13124	8.71986e-10	1.15471e-08
Vitvi04g00179_t001	229.461	-4.00829	0.660698	-6.06676	1.30517e-09	1.68345e-08
Vitvi04g00183_t001	2467.66	-1.0839	0.261736	-4.14119	3.45514e-05	0.000179867
Vitvi04g00189_t001	67.0099	2.56738	0.262965	9.7632	1.61966e-22	8.95835e-21
Vitvi04g00202_t001	376.824	-1.71289	0.256498	-6.67799	2.42237e-11	4.05379e-10
Vitvi04g00223_t001	130.529	4.80972	0.358309	13.4234	4.41082e-41	1.06059e-38
Vitvi04g00236_t001	47.2052	-5.0023	0.974162	-5.13498	2.82174e-07	2.3533e-06
Vitvi04g00239_t001	1989.96	-1.18311	0.282304	-4.19092	2.77831e-05	0.000147971
Vitvi04g00242_t001	295.509	6.16589	0.572739	10.7656	5.00163e-27	4.12463e-25
Vitvi04g00249_t001	450.004	-2.15094	0.452944	-4.74881	2.04621e-06	1.40703e-05
Vitvi04g00250_t001	517.017	1.28595	0.314282	4.0917	4.28224e-05	0.000218156
Vitvi04g00252_t001	1461.91	1.3058	0.376886	3.46471	0.000530804	0.00203682
Vitvi04g00256_t001	3.921	-4.87559	1.96962	-2.47539	0.0133089	0.0341859
Vitvi04g00266_t001	744.343	-1.22353	0.325104	-3.76349	0.000167557	0.000736057
Vitvi04g00307_t001	2267.51	3.3784	0.571652	5.90988	3.42362e-09	4.12695e-08
Vitvi04g00312_t001	205.272	7.11643	0.704238	10.1051	5.2418e-24	3.33533e-22
Vitvi04g00328_t001	1306.6	-2.75281	0.481005	-5.72302	1.04644e-08	1.15813e-07
Vitvi04g00342_t001	6361.98	3.32176	0.589076	5.63892	1.71116e-08	1.82398e-07
Vitvi04g00357_t001	523.109	1.9656	0.645407	3.04552	0.00232277	0.00753571
Vitvi04g00359_t001	169.963	-7.05397	0.986746	-7.14872	8.75891e-13	1.72038e-11
Vitvi04g00361_t001	91.6523	3.62572	0.373786	9.69999	3.01528e-22	1.6025e-20
Vitvi04g00366_t001	1088.61	1.1482	0.304502	3.77075	0.000162755	0.000716756
Vitvi04g00367_t001	197.346	3.21736	0.405287	7.93849	2.04666e-15	5.42364e-14
Vitvi04g00369_t001	248.756	5.62809	0.508224	11.074	1.67666e-28	1.58264e-26
Vitvi04g00372_t001	783.811	-1.46256	0.283138	-5.16552	2.39772e-07	2.03685e-06
Vitvi04g00373_t001	493.521	-1.73365	0.331761	-5.2256	1.73589e-07	1.52864e-06
Vitvi04g00376_t001	603.534	1.79042	0.3145	5.6929	1.24899e-08	1.35925e-07
Vitvi04g00394_t001	47.9418	5.41433	0.526398	10.2856	8.18116e-25	5.48042e-23
Vitvi04g00430_t001	9.15755	6.75019	1.08394	6.22746	4.74071e-10	6.59513e-09
Vitvi04g00435_t001	161.387	-3.8201	0.427773	-8.9302	4.25228e-19	1.72225e-17
Vitvi04g00442_t001	6880.55	1.96119	0.781362	2.50996	0.0120745	0.0313787
Vitvi04g00455_t001	21.2254	4.03506	0.637534	6.32917	2.46487e-10	3.5886e-09
Vitvi04g00462_t001	884.106	1.13542	0.167635	6.77314	1.26016e-11	2.1974e-10
Vitvi04g00479_t001	1174.32	2.11336	0.517036	4.08745	4.3614e-05	0.000221986
Vitvi04g00493_t001	282.591	3.12513	0.505118	6.18694	6.13435e-10	8.36579e-09
Vitvi04g00497_t001	392.183	-1.92956	0.337851	-5.71128	1.12131e-08	1.23204e-07
Vitvi04g00498_t001	927.294	-1.92452	0.256831	-7.49331	6.71589e-14	1.50995e-12
Vitvi04g00501_t001	17564.1	3.32566	0.79189	4.19965	2.6733e-05	0.000143247
Vitvi04g00506_t001	78.4377	-4.28106	0.921694	-4.64477	3.40451e-06	2.22962e-05
Vitvi04g00512_t001	3177.98	-3.02342	0.303817	-9.95145	2.48531e-23	1.48618e-21
Vitvi04g00517_t001	1138.32	4.54771	0.460509	9.87538	5.323e-23	3.07054e-21
Vitvi04g00536_t001	6550.91	1.41067	0.339351	4.15695	3.22518e-05	0.000169246
Vitvi04g00538_t001	207.646	2.2036	0.420087	5.24558	1.55793e-07	1.38636e-06
Vitvi04g00554_t001	8431.73	1.26484	0.294932	4.28859	1.7981e-05	0.000100672
Vitvi04g00590_t001	44.5244	3.02458	0.408426	7.40546	1.30693e-13	2.84869e-12
Vitvi04g00595_t001	100.569	2.40457	0.200876	11.9704	5.07646e-33	6.66446e-31
Vitvi04g00600_t001	1284.44	1.7223	0.293161	5.87494	4.23007e-09	5.00401e-08
Vitvi04g00602_t001	3155.67	7.21436	0.661883	10.8998	1.15569e-27	1.01147e-25
Vitvi04g00620_t001	1596.87	-1.24031	0.222522	-5.57389	2.49114e-08	2.5714e-07
Vitvi04g00633_t001	4531.67	-2.35724	0.311184	-7.57508	3.58908e-14	8.40875e-13
Vitvi04g00641_t001	128.788	3.58704	0.41079	8.73204	2.50124e-18	9.26027e-17
Vitvi04g00670_t001	351.139	2.46995	0.578309	4.27099	1.94607e-05	0.000108108
Vitvi04g00736_t001	483.259	-1.46808	0.324183	-4.52855	5.93912e-06	3.68927e-05
Vitvi04g00761_t001	195.336	4.65083	0.475181	9.78749	1.27423e-22	7.15166e-21
Vitvi04g00781_t001	650.126	-2.37025	0.40311	-5.87991	4.10479e-09	4.87602e-08
Vitvi04g00815_t001	20.9821	3.1809	0.502672	6.32797	2.48403e-10	3.61189e-09
Vitvi04g00827_t001	401.149	4.07475	0.509039	8.0048	1.19661e-15	3.26093e-14
Vitvi04g00836_t001	249.501	2.63455	0.364867	7.22058	5.17671e-13	1.04833e-11
Vitvi04g00845_t001	848.172	-3.27001	0.484102	-6.7548	1.4303e-11	2.46956e-10
Vitvi04g00880_t001	445.697	2.11216	0.6938	3.04433	0.00233195	0.00755908
Vitvi04g00932_t001	508.8	3.13346	0.607749	5.15585	2.52478e-07	2.13685e-06
Vitvi04g00980_t001	3559.52	1.17752	0.292638	4.0238	5.7267e-05	0.00028266
Vitvi04g00997_t001	4576.76	7.17595	0.85329	8.40974	4.10912e-17	1.33301e-15
Vitvi04g00998_t001	7528.41	5.79019	0.659244	8.78307	1.59067e-18	5.97626e-17
Vitvi04g01007_t001	337.64	3.18399	0.441134	7.21775	5.28559e-13	1.06754e-11
Vitvi04g01024_t001	1413.78	-1.68179	0.324767	-5.17845	2.23743e-07	1.91781e-06
Vitvi04g01056_t001	49.9126	6.69019	0.794872	8.41669	3.87278e-17	1.2638e-15
Vitvi04g01093_t001	7.60979	5.09154	1.04413	4.87636	1.08061e-06	7.91928e-06
Vitvi04g01134_t001	4.57036	-5.56628	1.48405	-3.75074	0.000176314	0.000770233
Vitvi04g01155_t001	1148.57	1.11757	0.29147	3.83426	0.000125944	0.00057116
Vitvi04g01168_t001	8.25867	6.06907	0.982	6.18031	6.39739e-10	8.69337e-09
Vitvi04g01172_t001	20.0996	4.54574	0.856005	5.31041	1.09379e-07	1.00262e-06
Vitvi04g01174_t001	4401.98	1.28648	0.238634	5.39101	7.00618e-08	6.66565e-07
Vitvi04g01196_t001	622.404	1.32823	0.365133	3.63767	0.000275116	0.00113952
Vitvi04g01199_t001	1097.22	1.33984	0.216477	6.18931	6.04275e-10	8.2606e-09
Vitvi04g01205_t001	7035.83	1.48132	0.397922	3.72264	0.000197147	0.000848263
Vitvi04g01209_t001	718.31	1.98041	0.301859	6.5607	5.35543e-11	8.50132e-10
Vitvi04g01222_t001	53.6349	2.75852	0.344759	8.00131	1.231e-15	3.34361e-14
Vitvi04g01225_t001	773.372	-3.61703	0.490267	-7.37767	1.61086e-13	3.46814e-12
Vitvi04g01227_t001	771.186	1.35049	0.409691	3.29636	0.000979471	0.00350856
Vitvi04g01244_t001	564.317	-3.79638	1.32297	-2.8696	0.00410994	0.0123628
Vitvi04g01265_t001	1041.59	1.92808	0.420383	4.58647	4.50808e-06	2.8805e-05
Vitvi04g01267_t001	1492.97	2.28795	0.325301	7.03333	2.01662e-12	3.83562e-11
Vitvi04g01274_t001	281.846	2.30349	0.52444	4.39228	1.12166e-05	6.57821e-05
Vitvi04g01275_t001	140.231	3.85602	0.455477	8.46589	2.54199e-17	8.4522e-16
Vitvi04g01293_t001	71.8916	-2.59922	0.348569	-7.45684	8.86235e-14	1.96929e-12
Vitvi04g01309_t001	314.544	5.18509	0.67777	7.65022	2.00628e-14	4.82924e-13
Vitvi04g01318_t001	1097.13	1.08508	0.255629	4.24473	2.18854e-05	0.000119922
Vitvi04g01334_t001	1029.33	1.88553	0.44736	4.21479	2.50014e-05	0.000134895
Vitvi04g01362_t001	663.769	-1.78359	0.476693	-3.74159	0.000182863	0.000794284
Vitvi04g01368_t001	22641	-9.82978	1.16629	-8.42826	3.50845e-17	1.14819e-15
Vitvi04g01378_t001	222.318	2.21741	0.412392	5.37696	7.57545e-08	7.15657e-07
Vitvi04g01389_t001	1314.21	1.96907	0.493336	3.99134	6.57021e-05	0.00031952
Vitvi04g01402_t001	3710.78	-1.55962	0.20798	-7.4989	6.43561e-14	1.44836e-12
Vitvi04g01407_t001	106.989	2.53755	0.31392	8.08343	6.29704e-16	1.77365e-14
Vitvi04g01408_t001	13.8327	3.94866	0.807124	4.89226	9.96837e-07	7.35727e-06
Vitvi04g01412_t001	993.82	-3.21351	0.768683	-4.18054	2.90818e-05	0.000154349
Vitvi04g01419_t001	62.9127	4.21794	0.395533	10.6639	1.50104e-26	1.18644e-24
Vitvi04g01424_t001	7844.93	1.24401	0.396359	3.13859	0.00169761	0.00570187
Vitvi04g01429_t001	594.478	-1.45241	0.271549	-5.34861	8.86307e-08	8.29071e-07
Vitvi04g01433_t001	864.133	-1.30253	0.30543	-4.26458	2.00277e-05	0.000110961
Vitvi04g01444_t001	6.40221	-6.05557	1.28266	-4.72111	2.34559e-06	1.58992e-05
Vitvi04g01451_t001	958.765	1.33487	0.185623	7.1913	6.41792e-13	1.28151e-11
Vitvi04g01452_t001	735.954	-1.88259	0.424208	-4.43789	9.08466e-06	5.44246e-05
Vitvi04g01453_t001	766.429	6.08326	0.62604	9.71705	2.55058e-22	1.37412e-20
Vitvi04g01454_t001	9391.96	4.20098	0.374416	11.2201	3.2497e-29	3.18596e-27
Vitvi04g01466_t001	3667.22	-3.85027	0.431917	-8.91438	4.90561e-19	1.9625e-17
Vitvi04g01481_t001	907.037	1.44538	0.281869	5.12783	2.93098e-07	2.43906e-06
Vitvi04g01484_t001	3010.42	1.04396	0.236564	4.413	1.0195e-05	6.04425e-05
Vitvi04g01488_t001	94.2002	2.778	0.311645	8.91399	4.92269e-19	1.96589e-17
Vitvi04g01493_t001	597.987	-1.44072	0.342294	-4.20901	2.56491e-05	0.000137924
Vitvi04g01550_t001	1068.12	-2.70046	0.27073	-9.97473	1.96642e-23	1.18833e-21
Vitvi04g01576_t001	733.332	-3.67842	0.510052	-7.21185	5.51974e-13	1.11188e-11
Vitvi04g01585_t001	1412.96	4.37827	0.435975	10.0425	9.91396e-24	6.18756e-22
Vitvi04g01598_t001	8.71232	6.65295	0.988589	6.72975	1.6996e-11	2.90598e-10
Vitvi04g01604_t001	2452.55	-2.25936	0.22927	-9.85461	6.54711e-23	3.75516e-21
Vitvi04g01616_t001	16.9558	4.39441	0.757198	5.80351	6.49417e-09	7.45834e-08
Vitvi04g01654_t001	25.7326	-4.23721	0.8363	-5.06661	4.04964e-07	3.27108e-06
Vitvi04g01666_t001	60.5133	4.15264	0.816053	5.0887	3.60534e-07	2.94552e-06
Vitvi04g01685_t001	448.976	-7.99546	0.896215	-8.92137	4.60546e-19	1.8587e-17
Vitvi04g01691_t001	2792.88	-1.57627	0.256393	-6.14788	7.85245e-10	1.04713e-08
Vitvi04g01702_t001	930.904	-1.6093	0.470586	-3.41978	0.000626728	0.00235234
Vitvi04g01736_t001	1354.25	-1.32212	0.140876	-9.38505	6.28882e-21	3.01797e-19
Vitvi04g01775_t001	1832.68	-1.22176	0.259784	-4.70296	2.56414e-06	1.72272e-05
Vitvi04g01781_t001	2844.32	1.28674	0.273884	4.69813	2.6256e-06	1.75988e-05
Vitvi04g01805_t001	513.661	-1.4061	0.256571	-5.48037	4.24448e-08	4.20454e-07
Vitvi04g01808_t001	525.597	1.97266	0.4705	4.19268	2.75676e-05	0.000146961
Vitvi04g01813_t001	2522.94	1.83525	0.431371	4.25446	2.0955e-05	0.000115566
Vitvi04g01824_t001	979.507	1.75015	0.411006	4.2582	2.06077e-05	0.000113926
Vitvi04g01825_t001	2141.14	1.26812	0.232729	5.44891	5.06796e-08	4.93677e-07
Vitvi04g01828_t001	59.6646	4.80491	0.524162	9.16683	4.87123e-20	2.14171e-18
Vitvi04g01833_t001	4.03878	-4.35638	1.08717	-4.00709	6.14716e-05	0.000301127
Vitvi04g01849_t001	682.688	2.14775	0.438009	4.90344	9.41731e-07	6.98667e-06
Vitvi04g01855_t001	228.405	2.40112	0.341207	7.03714	1.96226e-12	3.73845e-11
Vitvi04g01887_t001	2183.71	-4.77691	1.08058	-4.4207	9.83819e-06	5.84939e-05
Vitvi04g01894_t001	303.493	6.16277	0.595009	10.3574	3.87156e-25	2.67184e-23
Vitvi04g01907_t001	344.133	-8.74323	1.69868	-5.14706	2.64595e-07	2.22211e-06
Vitvi04g01920_t001	1676.84	-2.41225	0.876772	-2.75129	0.00593618	0.0169861
Vitvi04g01985_t001	91.8299	-4.19256	0.956895	-4.38143	1.17906e-05	6.88124e-05
Vitvi04g02017_t001	873.357	-2.83453	0.398345	-7.11577	1.1129e-12	2.1691e-11
Vitvi04g02027_t001	3869.8	-1.36313	0.259886	-5.24513	1.56174e-07	1.38921e-06
Vitvi04g02063_t001	27600.2	1.32429	0.159336	8.3113	9.46563e-17	2.95387e-15
Vitvi04g02064_t001	12.3252	4.61163	0.838003	5.50313	3.73116e-08	3.72214e-07
Vitvi04g02065_t001	21.6687	3.50629	0.540079	6.49217	8.46092e-11	1.31389e-09
Vitvi04g02070_t001	52.1328	4.05038	0.828817	4.88694	1.02416e-06	7.54676e-06
Vitvi04g02071_t001	26.5064	4.82544	0.613071	7.87094	3.51984e-15	9.13678e-14
Vitvi04g02072_t001	30.2861	4.41792	0.525069	8.41398	3.96337e-17	1.29152e-15
Vitvi04g02075_t001	381.783	-2.07553	0.455011	-4.5615	5.079e-06	3.20319e-05
Vitvi04g02101_t001	1759.08	-1.25582	0.378639	-3.31666	0.000911003	0.00328788
Vitvi04g02116_t001	3.52423	5.38652	1.46698	3.67185	0.000240799	0.00101225
Vitvi04g02122_t001	333.194	-5.08203	1.39842	-3.63412	0.000278936	0.00115388
Vitvi04g02147_t001	1307.44	1.00455	0.188008	5.34312	9.13592e-08	8.49723e-07
Vitvi04g02149_t001	37.656	3.50375	0.597967	5.85944	4.64442e-09	5.45182e-08
Vitvi04g02165_t001	195.129	6.77455	0.478656	14.1533	1.78265e-45	6.26479e-43
Vitvi04g02184_t001	573.602	1.55508	0.356848	4.35781	1.31369e-05	7.59904e-05
Vitvi04g02190_t001	38.0104	-5.08003	0.569361	-8.92233	4.5657e-19	1.84592e-17
Vitvi04g02211_t001	22.8733	4.62594	0.730679	6.33102	2.43544e-10	3.54801e-09
Vitvi04g02258_t001	12.1404	3.19218	0.632236	5.04903	4.44066e-07	3.56047e-06
Vitvi04g02288_t001	2077.22	2.15343	0.280456	7.67834	1.61166e-14	3.92486e-13
Vitvi04g02297_t001	203.266	3.15318	0.376985	8.36421	6.05187e-17	1.92004e-15
Vitvi04g04024_t001	8851.76	-1.69068	0.302264	-5.5934	2.22666e-08	2.32042e-07
Vitvi04g04026_t001	1702.8	1.28867	0.178745	7.20954	5.61396e-13	1.12689e-11
Vitvi04g04045_t001	23.6178	3.87137	0.799666	4.84124	1.29032e-06	9.30095e-06
Vitvi04g04048_t001	565.932	1.1981	0.144297	8.30307	1.01459e-16	3.15322e-15
Vitvi04g04075_t001	23.9661	-7.48953	0.93109	-8.04383	8.70737e-16	2.39641e-14
Vitvi04g04087_t001	24.511	-3.36166	0.582278	-5.77329	7.77381e-09	8.82041e-08
Vitvi04g04089_t001	870.828	1.15521	0.244873	4.71757	2.3868e-06	1.61498e-05
Vitvi04g04115_t001	8.31811	4.21177	0.826519	5.09579	3.47281e-07	2.84743e-06
Vitvi04g04184_t001	219.715	-2.44996	0.296405	-8.26561	1.38984e-16	4.2615e-15
Vitvi04g04209_t001	398.767	4.92963	0.558673	8.82383	1.10606e-18	4.26067e-17
Vitvi04g04237_t001	903.503	2.35856	0.222618	10.5946	3.15615e-26	2.41123e-24
Vitvi04g04327_t001	40.6072	3.64486	0.426744	8.5411	1.32951e-17	4.53284e-16
Vitvi04g04341_t001	23747.8	-1.7753	0.288441	-6.15482	7.51614e-10	1.00673e-08
Vitvi04g04392_t001	12.9711	4.42611	0.793886	5.57524	2.47182e-08	2.55608e-07
Vitvi04g04396_t001	486.411	-1.84434	0.286647	-6.43418	1.24142e-10	1.878e-09
Vitvi04g04397_t001	86.6982	3.67685	0.275844	13.3295	1.56035e-40	3.56431e-38
Vitvi04g04401_t001	904.255	-2.3047	0.559711	-4.11766	3.82737e-05	0.000197089
Vitvi04g04409_t001	271.655	1.72226	0.324654	5.30489	1.12739e-07	1.02847e-06
Vitvi04g04440_t001	274.633	-2.72113	0.314071	-8.66405	4.55278e-18	1.63264e-16
Vitvi04g04442_t001	983.871	1.86796	0.331093	5.64179	1.68287e-08	1.79803e-07
Vitvi04g04443_t001	236.054	5.50933	0.435039	12.664	9.36203e-37	1.67076e-34
Vitvi04g04448_t001	22815	-1.53002	0.188996	-8.09552	5.70202e-16	1.61803e-14
Vitvi04g04471_t001	110.496	2.45787	0.418687	5.87043	4.34679e-09	5.12615e-08
Vitvi04g04474_t001	2449.19	6.88651	0.501067	13.7437	5.55553e-43	1.45868e-40
Vitvi04g04516_t001	19.0333	3.42509	0.513567	6.66922	2.57168e-11	4.28482e-10
Vitvi04g04517_t001	15.6358	3.52505	0.665716	5.29512	1.18939e-07	1.08201e-06
Vitvi05g00010_t001	5312.49	1.09226	0.316086	3.45559	0.000549087	0.00209606
Vitvi05g00011_t001	319.674	4.09744	0.596776	6.86597	6.60431e-12	1.20113e-10
Vitvi05g00033_t001	6184.91	1.10526	0.299039	3.69603	0.000218997	0.000929844
Vitvi05g00042_t001	90.0365	5.57122	0.481853	11.5621	6.41373e-31	7.32544e-29
Vitvi05g00067_t001	5631.44	3.44147	0.706103	4.8739	1.09419e-06	8.01105e-06
Vitvi05g00071_t001	1122.15	-4.15439	0.867005	-4.79166	1.65408e-06	1.1651e-05
Vitvi05g00077_t001	1688.2	3.11347	0.609551	5.10781	3.25918e-07	2.68771e-06
Vitvi05g00083_t001	117.133	3.08744	0.308402	10.0111	1.36273e-23	8.34554e-22
Vitvi05g00084_t001	66.755	3.53172	0.602672	5.8601	4.62581e-09	5.43278e-08
Vitvi05g00085_t001	558.023	-1.36501	0.274424	-4.97411	6.55472e-07	5.0499e-06
Vitvi05g00094_t001	792.834	3.09482	0.675791	4.57956	4.65955e-06	2.9665e-05
Vitvi05g00102_t001	195.329	-2.98386	0.373144	-7.99655	1.27957e-15	3.46728e-14
Vitvi05g00107_t001	4422.32	-7.82844	0.85556	-9.15008	5.68932e-20	2.48017e-18
Vitvi05g00108_t001	1853.21	-4.16542	0.402944	-10.3375	4.77011e-25	3.26238e-23
Vitvi05g00123_t001	10.9479	5.02495	1.19276	4.21289	2.5212e-05	0.000135894
Vitvi05g00139_t001	52.0605	-5.56019	0.645034	-8.61999	6.6962e-18	2.34964e-16
Vitvi05g00145_t001	338.486	-2.07726	0.446807	-4.64913	3.33346e-06	2.18979e-05
Vitvi05g00150_t001	1969.64	-1.07951	0.326893	-3.30233	0.000958848	0.0034444
Vitvi05g00151_t001	484.573	-1.45326	0.163986	-8.86213	7.85029e-19	3.05493e-17
Vitvi05g00160_t001	414.938	1.68159	0.248513	6.76662	1.31825e-11	2.29169e-10
Vitvi05g00166_t001	264.587	-6.85886	0.787516	-8.70949	3.05243e-18	1.12101e-16
Vitvi05g00167_t001	744.87	-1.48444	0.337828	-4.39408	1.11245e-05	6.53091e-05
Vitvi05g00170_t001	3729.77	-11.2059	0.762596	-14.6945	6.99551e-49	3.1333e-46
Vitvi05g00204_t001	1740.13	-2.97303	0.745783	-3.98646	6.70669e-05	0.000325268
Vitvi05g00210_t001	400.114	-2.05092	0.376222	-5.45135	4.99879e-08	4.87772e-07
Vitvi05g00212_t001	365.525	3.62466	0.504553	7.1839	6.77513e-13	1.3493e-11
Vitvi05g00235_t001	152.979	-5.02662	0.535306	-9.39018	5.98959e-21	2.8926e-19
Vitvi05g00236_t001	8.09423	4.82122	0.882082	5.46573	4.6101e-08	4.5333e-07
Vitvi05g00237_t001	65.0849	4.16268	0.400924	10.3827	2.97212e-25	2.07621e-23
Vitvi05g00254_t001	626.254	1.34802	0.278318	4.84345	1.27607e-06	9.20988e-06
Vitvi05g00256_t001	3224.24	-3.08179	0.355302	-8.67371	4.18262e-18	1.50938e-16
Vitvi05g00266_t001	584.787	2.01613	0.354682	5.68432	1.31337e-08	1.42525e-07
Vitvi05g00279_t001	3749.56	2.16691	0.356561	6.07725	1.22259e-09	1.58589e-08
Vitvi05g00281_t001	69.1312	3.94754	0.436278	9.04822	1.45323e-19	6.18844e-18
Vitvi05g00285_t001	732.106	1.29701	0.161316	8.0402	8.96937e-16	2.46555e-14
Vitvi05g00292_t001	290.816	6.16973	0.444848	13.8693	9.71961e-44	2.84647e-41
Vitvi05g00295_t001	1961.34	3.0576	0.507286	6.02738	1.66641e-09	2.12421e-08
Vitvi05g00300_t001	3.59308	4.85253	1.3267	3.65759	0.0002546	0.00106361
Vitvi05g00312_t001	818.224	2.83233	0.256395	11.0468	2.27288e-28	2.11055e-26
Vitvi05g00321_t001	603.599	1.35189	0.31873	4.24149	2.2204e-05	0.000121458
Vitvi05g00337_t001	92.7499	4.9468	0.387338	12.7713	2.37197e-37	4.55319e-35
Vitvi05g00341_t001	556.231	1.16519	0.247661	4.70477	2.54154e-06	1.70855e-05
Vitvi05g00343_t001	36.9123	-4.84496	0.640721	-7.56173	3.97757e-14	9.21498e-13
Vitvi05g00349_t001	5388.7	1.61993	0.41121	3.93943	8.16746e-05	0.000387394
Vitvi05g00350_t001	799.78	1.36974	0.29663	4.61768	3.88054e-06	2.51185e-05
Vitvi05g00376_t001	801.841	-1.50626	0.308586	-4.88117	1.0546e-06	7.74355e-06
Vitvi05g00377_t001	58.4919	-5.73347	1.12663	-5.08905	3.5987e-07	2.94115e-06
Vitvi05g00382_t001	1253.34	1.86894	0.316601	5.90315	3.56631e-09	4.28764e-08
Vitvi05g00386_t001	95.5726	-4.37193	0.497218	-8.79278	1.45902e-18	5.52709e-17
Vitvi05g00387_t001	1293.55	-4.9664	0.453644	-10.9478	6.80828e-28	6.07506e-26
Vitvi05g00412_t001	390.454	1.44313	0.288735	4.9981	5.78972e-07	4.51689e-06
Vitvi05g00426_t001	740.908	1.71337	0.650731	2.63299	0.00846357	0.0230846
Vitvi05g00430_t001	200.753	-4.21296	0.559054	-7.53588	4.85044e-14	1.11355e-12
Vitvi05g00435_t001	1787.02	-1.12444	0.245189	-4.58603	4.51755e-06	2.88494e-05
Vitvi05g00442_t001	2562.87	1.15954	0.290665	3.98926	6.62799e-05	0.000321929
Vitvi05g00444_t001	124.718	3.80994	0.340096	11.2025	3.96189e-29	3.86759e-27
Vitvi05g00455_t001	3180.93	1.12922	0.241135	4.68296	2.82756e-06	1.88529e-05
Vitvi05g00457_t001	737.593	-1.61706	0.186384	-8.67596	4.10076e-18	1.48218e-16
Vitvi05g00459_t001	293.759	-2.40768	0.5194	-4.63551	3.56067e-06	2.31992e-05
Vitvi05g00461_t001	585.997	-2.29878	0.431161	-5.3316	9.73503e-08	9.02139e-07
Vitvi05g00463_t001	1111.6	-1.28882	0.321467	-4.00919	6.09267e-05	0.000298932
Vitvi05g00467_t001	980.467	1.5146	0.244757	6.18817	6.08671e-10	8.31571e-09
Vitvi05g00468_t001	2002.06	-4.61563	0.772093	-5.97808	2.25777e-09	2.81519e-08
Vitvi05g00474_t001	23776.3	1.42409	0.229684	6.20019	5.63939e-10	7.74627e-09
Vitvi05g00476_t001	450.133	1.7482	0.684111	2.55542	0.0106058	0.0280371
Vitvi05g00483_t001	746.132	-7.32285	1.57959	-4.63591	3.55368e-06	2.31603e-05
Vitvi05g00484_t001	112.75	-3.38884	0.647262	-5.23565	1.64404e-07	1.45562e-06
Vitvi05g00485_t001	84.67	-2.979	0.427174	-6.97374	3.08628e-12	5.77394e-11
Vitvi05g00487_t001	69.408	2.88783	0.512458	5.63526	1.74794e-08	1.85886e-07
Vitvi05g00505_t001	1172.17	1.12862	0.300119	3.76056	0.000169531	0.000743729
Vitvi05g00510_t001	65.7044	-4.20864	0.624432	-6.73995	1.58438e-11	2.72121e-10
Vitvi05g00519_t001	172.004	6.7379	0.425023	15.853	1.33948e-56	1.17684e-53
Vitvi05g00541_t001	444.565	3.04147	0.256435	11.8606	1.89626e-32	2.40645e-30
Vitvi05g00543_t001	1611.89	1.05986	0.3286	3.22538	0.00125808	0.0043715
Vitvi05g00546_t001	138.139	4.39454	0.609464	7.21049	5.57508e-13	1.12105e-11
Vitvi05g00553_t001	478.132	-1.97827	0.3323	-5.95326	2.62852e-09	3.23859e-08
Vitvi05g00557_t001	15.2108	3.89418	0.717076	5.43064	5.61518e-08	5.42358e-07
Vitvi05g00565_t001	227.769	1.85451	0.347758	5.33276	9.67302e-08	8.97121e-07
Vitvi05g00570_t001	55.3956	3.59844	0.4013	8.96696	3.04813e-19	1.25231e-17
Vitvi05g00573_t001	559.674	-1.24315	0.246764	-5.0378	4.70909e-07	3.75855e-06
Vitvi05g00641_t001	6492.27	1.00762	0.247931	4.06411	4.82168e-05	0.000242496
Vitvi05g00642_t001	15291.1	1.09491	0.252987	4.32792	1.50521e-05	8.58943e-05
Vitvi05g00663_t001	25.9185	3.40024	0.604567	5.62426	1.86308e-08	1.97029e-07
Vitvi05g00670_t001	65.3769	-4.49473	0.833338	-5.39364	6.90429e-08	6.57967e-07
Vitvi05g00681_t001	98.2433	-8.15337	1.1703	-6.96693	3.23922e-12	6.04523e-11
Vitvi05g00699_t001	343.913	-2.17819	0.387977	-5.61421	1.97463e-08	2.07481e-07
Vitvi05g00706_t001	685.444	-2.00865	0.203972	-9.84769	7.0134e-23	3.99519e-21
Vitvi05g00712_t001	589.861	-1.86969	0.273186	-6.84401	7.70057e-12	1.38181e-10
Vitvi05g00715_t001	132.92	-3.26526	0.692378	-4.716	2.40521e-06	1.62647e-05
Vitvi05g00733_t001	2.27473	4.19579	1.21879	3.44259	0.000576178	0.0021865
Vitvi05g00739_t001	2023.79	1.48198	0.166276	8.91277	4.97734e-19	1.98079e-17
Vitvi05g00753_t001	14.7822	-3.41249	0.655654	-5.20471	1.94304e-07	1.68828e-06
Vitvi05g00775_t001	4837.41	1.55662	0.389954	3.99181	6.55697e-05	0.000319022
Vitvi05g00780_t001	156.476	2.91318	0.311145	9.36278	7.76691e-21	3.69624e-19
Vitvi05g00783_t001	98.0922	2.35164	0.291267	8.07383	6.81244e-16	1.90707e-14
Vitvi05g00795_t001	3586.2	1.77905	0.336302	5.29005	1.22283e-07	1.10846e-06
Vitvi05g00815_t001	345.247	4.33296	0.314098	13.7949	2.73419e-43	7.52495e-41
Vitvi05g00819_t001	73.6975	-4.86205	0.520075	-9.34874	8.86942e-21	4.16881e-19
Vitvi05g00826_t001	314.031	1.98178	0.189156	10.477	1.10233e-25	7.94339e-24
Vitvi05g00828_t001	495.341	2.10315	0.433626	4.85015	1.23369e-06	8.93505e-06
Vitvi05g00857_t001	628.257	-5.34777	0.515554	-10.3729	3.29509e-25	2.29481e-23
Vitvi05g00883_t001	2416.13	-2.07173	0.370596	-5.59027	2.26711e-08	2.35827e-07
Vitvi05g00885_t001	311.441	2.96926	0.628692	4.72292	2.32488e-06	1.57776e-05
Vitvi05g00924_t001	1009.67	1.26594	0.32794	3.86029	0.000113252	0.000518023
Vitvi05g00953_t001	987.7	3.92311	0.439904	8.9181	4.74368e-19	1.90439e-17
Vitvi05g00963_t001	17.6058	-5.43778	0.853208	-6.37334	1.84957e-10	2.74171e-09
Vitvi05g01044_t001	3219.02	2.97231	0.593267	5.01008	5.44077e-07	4.27238e-06
Vitvi05g01076_t001	15.4489	5.0221	0.82371	6.09693	1.08122e-09	1.41214e-08
Vitvi05g01088_t001	4271.39	-2.69817	0.354969	-7.60113	2.93563e-14	6.99254e-13
Vitvi05g01091_t001	3350.41	1.03388	0.222584	4.6449	3.40243e-06	2.2289e-05
Vitvi05g01094_t001	6983.61	1.40978	0.224394	6.28259	3.32971e-10	4.74193e-09
Vitvi05g01104_t001	214.967	3.09692	0.289085	10.7129	8.85852e-27	7.12518e-25
Vitvi05g01116_t001	1644.57	-1.75165	0.35394	-4.94901	7.45938e-07	5.67037e-06
Vitvi05g01118_t001	867.622	-1.31338	0.258204	-5.08658	3.64581e-07	2.97539e-06
Vitvi05g01201_t001	458.404	1.46474	0.318993	4.59177	4.39512e-06	2.81398e-05
Vitvi05g01267_t001	103.37	5.66393	0.443936	12.7584	2.79801e-37	5.32625e-35
Vitvi05g01276_t001	217.427	2.09481	0.444539	4.71231	2.44921e-06	1.6528e-05
Vitvi05g01314_t001	4282.84	1.81974	0.306117	5.9446	2.77129e-09	3.3889e-08
Vitvi05g01318_t001	715.16	1.91433	0.312604	6.12383	9.1354e-10	1.20485e-08
Vitvi05g01330_t001	294.978	3.46409	0.545347	6.35208	2.12425e-10	3.13059e-09
Vitvi05g01355_t001	216.781	1.87537	0.228168	8.21925	2.04779e-16	6.11473e-15
Vitvi05g01366_t001	8925.23	1.94073	0.342537	5.66574	1.46391e-08	1.5796e-07
Vitvi05g01375_t001	352.426	2.31362	0.246458	9.38749	6.14444e-21	2.96113e-19
Vitvi05g01388_t001	189.079	2.83597	0.568716	4.98662	6.14432e-07	4.76911e-06
Vitvi05g01465_t001	225.742	-2.1425	0.219096	-9.77884	1.38792e-22	7.75164e-21
Vitvi05g01471_t001	629.091	-2.18027	0.308711	-7.06248	1.63556e-12	3.13958e-11
Vitvi05g01475_t001	1564.32	-1.28838	0.26239	-4.91017	9.09963e-07	6.77629e-06
Vitvi05g01492_t001	3425.19	3.1737	0.411	7.72191	1.14599e-14	2.82394e-13
Vitvi05g01500_t001	439.542	1.95691	0.534563	3.66076	0.000251471	0.00105208
Vitvi05g01516_t001	2766.64	1.77038	0.266991	6.63085	3.33751e-11	5.46122e-10
Vitvi05g01548_t001	3835.13	1.07504	0.329892	3.25876	0.00111901	0.00393678
Vitvi05g01560_t001	553.675	-1.24405	0.256819	-4.84406	1.2721e-06	9.18702e-06
Vitvi05g01577_t001	184.29	4.39065	0.837709	5.24126	1.59481e-07	1.41752e-06
Vitvi05g01583_t001	12145.4	-4.60037	1.12626	-4.08463	4.41479e-05	0.000224354
Vitvi05g01589_t001	67.4818	4.75574	0.395592	12.0218	2.72922e-33	3.71093e-31
Vitvi05g01596_t001	169.18	2.19919	0.469209	4.68702	2.77216e-06	1.85213e-05
Vitvi05g01601_t001	92.0363	2.60612	0.323003	8.06841	7.12209e-16	1.98645e-14
Vitvi05g01602_t001	151.062	2.76072	0.490099	5.63298	1.77127e-08	1.87929e-07
Vitvi05g01603_t001	2435.59	-1.25511	0.243019	-5.16465	2.40889e-07	2.04558e-06
Vitvi05g01632_t001	11481.4	1.71725	0.270431	6.35003	2.15273e-10	3.16848e-09
Vitvi05g01633_t001	1027.05	2.89148	0.535276	5.40185	6.59555e-08	6.30386e-07
Vitvi05g01650_t001	663.459	3.45747	0.565622	6.11267	9.79748e-10	1.28771e-08
Vitvi05g01655_t001	823.455	-1.06282	0.219673	-4.8382	1.31022e-06	9.42956e-06
Vitvi05g01656_t001	2956.64	-1.52334	0.315996	-4.82077	1.43005e-06	1.01956e-05
Vitvi05g01666_t001	52.7046	-8.15012	0.905443	-9.00126	2.23152e-19	9.25089e-18
Vitvi05g01672_t001	53.1211	-3.68556	0.613428	-6.00813	1.87671e-09	2.36458e-08
Vitvi05g01688_t001	24.4113	3.41814	0.570814	5.98819	2.12192e-09	2.65449e-08
Vitvi05g01692_t001	883.778	1.79217	0.334868	5.35185	8.70585e-08	8.15032e-07
Vitvi05g01702_t001	596.678	-1.28225	0.297168	-4.3149	1.59675e-05	9.04403e-05
Vitvi05g01723_t001	33.3633	8.08833	3.00416	2.69238	0.00709444	0.0198164
Vitvi05g01740_t001	194.585	-3.6041	0.490642	-7.3457	2.0469e-13	4.34951e-12
Vitvi05g01743_t001	311.92	3.12772	0.322228	9.70654	2.82774e-22	1.51629e-20
Vitvi05g01747_t001	38.7523	2.96296	0.361872	8.18788	2.65876e-16	7.86712e-15
Vitvi05g01754_t001	257.951	-3.04113	0.476406	-6.38349	1.73095e-10	2.57758e-09
Vitvi05g01757_t001	8095.72	-2.64111	0.819115	-3.22435	0.00126261	0.00438592
Vitvi05g01763_t001	180.458	2.78403	0.493867	5.63721	1.72828e-08	1.84052e-07
Vitvi05g01767_t001	103.359	-3.86938	0.780845	-4.95538	7.21901e-07	5.50597e-06
Vitvi05g01782_t001	5.05653	4.50142	1.11528	4.03612	5.43426e-05	0.000269741
Vitvi05g01788_t001	103.066	-2.75877	0.535086	-5.15576	2.52608e-07	2.13715e-06
Vitvi05g01833_t001	3107.54	-7.89059	0.580324	-13.5969	4.17885e-42	1.03758e-39
Vitvi05g01842_t001	5.64465	5.53303	1.04138	5.31318	1.07729e-07	9.89886e-07
Vitvi05g01858_t001	1491.44	-2.38017	0.94414	-2.52099	0.0117025	0.0306138
Vitvi05g01860_t001	180.089	3.33505	0.601302	5.54638	2.91649e-08	2.97417e-07
Vitvi05g01879_t001	440.294	2.58038	0.288614	8.94061	3.87032e-19	1.57313e-17
Vitvi05g01911_t001	208.159	-3.35715	0.664777	-5.05004	4.41721e-07	3.54292e-06
Vitvi05g01931_t001	242.771	-2.68343	0.65559	-4.09316	4.25539e-05	0.000216977
Vitvi05g01933_t001	682.407	-10.1657	0.824448	-12.3303	6.22067e-35	9.73279e-33
Vitvi05g01943_t001	1168.73	2.35032	0.716531	3.28014	0.00103756	0.00369347
Vitvi05g01944_t001	874.943	2.28441	0.73022	3.12839	0.00175766	0.00587505
Vitvi05g01956_t001	3703.54	-1.21206	0.420919	-2.87956	0.00398234	0.0120249
Vitvi05g02028_t001	92.8466	4.57366	0.360991	12.6697	8.70076e-37	1.56497e-34
Vitvi05g02048_t001	442.253	2.44895	0.521107	4.69953	2.60764e-06	1.74938e-05
Vitvi05g02049_t001	8.32527	-5.01409	1.24511	-4.02701	5.64902e-05	0.000279611
Vitvi05g02056_t001	207.611	2.16785	0.209222	10.3615	3.71266e-25	2.56995e-23
Vitvi05g02108_t001	102.879	2.32987	0.344215	6.76864	1.30001e-11	2.26343e-10
Vitvi05g02122_t001	241.143	5.75435	0.57107	10.0764	7.02264e-24	4.43144e-22
Vitvi05g02124_t001	298.288	2.41215	0.402047	5.99969	1.97696e-09	2.48131e-08
Vitvi05g02168_t001	71.8803	4.60341	0.754483	6.10141	1.05136e-09	1.3755e-08
Vitvi05g02249_t001	159.149	-4.17182	1.68573	-2.47478	0.0133318	0.0342331
Vitvi05g02251_t001	857.918	-2.39991	0.665381	-3.60682	0.000309967	0.00126642
Vitvi05g02273_t001	337.843	1.92588	0.338328	5.69235	1.25301e-08	1.36298e-07
Vitvi05g02276_t001	1746.95	-1.3662	0.232947	-5.86486	4.49512e-09	5.28744e-08
Vitvi05g04015_t001	36171.8	-4.28059	0.60945	-7.02369	2.16081e-12	4.09962e-11
Vitvi05g04026_t001	139.647	3.27218	0.52008	6.29169	3.14022e-10	4.50013e-09
Vitvi05g04027_t001	432.096	-1.86078	0.325198	-5.72198	1.05292e-08	1.16417e-07
Vitvi05g04030_t001	455.353	4.21315	0.545608	7.72195	1.14564e-14	2.82394e-13
Vitvi05g04079_t001	45.5116	5.10318	0.660269	7.72894	1.08443e-14	2.6809e-13
Vitvi05g04092_t001	33.8834	4.68624	0.484218	9.67795	3.74155e-22	1.96931e-20
Vitvi05g04110_t001	46.6333	-4.24871	0.843542	-5.03675	4.735e-07	3.77527e-06
Vitvi05g04111_t001	182.926	-5.02406	0.886347	-5.66828	1.44237e-08	1.55783e-07
Vitvi05g04128_t001	56.0299	2.57329	0.352209	7.30613	2.74937e-13	5.77241e-12
Vitvi05g04177_t001	1744.76	1.78981	0.547395	3.26969	0.00107665	0.00380889
Vitvi05g04185_t001	143.687	-2.99327	0.627224	-4.77226	1.82171e-06	1.26793e-05
Vitvi05g04210_t001	15104.3	1.24101	0.310696	3.99428	6.489e-05	0.000316159
Vitvi05g04312_t001	27.2486	-3.97357	0.837025	-4.74726	2.06195e-06	1.41657e-05
Vitvi05g04356_t001	343.169	3.2338	0.96089	3.36542	0.000764259	0.0028072
Vitvi05g04460_t001	33.6749	-5.22699	1.04933	-4.98126	6.31724e-07	4.88672e-06
Vitvi05g04535_t001	4821.04	-1.90989	0.549621	-3.47493	0.00051099	0.00196739
Vitvi05g04565_t001	75.5624	-2.76654	0.538149	-5.14084	2.7352e-07	2.28949e-06
Vitvi06g00016_t001	114.485	9.89344	0.960897	10.296	7.34158e-25	4.94701e-23
Vitvi06g00034_t001	15.8073	5.4184	1.35609	3.9956	6.45315e-05	0.000314708
Vitvi06g00071_t001	145.523	4.50122	1.0583	4.25326	2.10684e-05	0.000116102
Vitvi06g00074_t001	154.176	2.32519	0.293777	7.91482	2.47609e-15	6.51629e-14
Vitvi06g00093_t001	1082.97	3.78113	0.625388	6.04606	1.48428e-09	1.9048e-08
Vitvi06g00096_t001	1221.52	-1.44873	0.23084	-6.2759	3.4761e-10	4.9381e-09
Vitvi06g00102_t001	191.727	4.87717	0.380659	12.8124	1.39703e-37	2.70443e-35
Vitvi06g00109_t001	251.243	-4.63247	1.4648	-3.16252	0.00156411	0.00529788
Vitvi06g00111_t001	1054.14	2.27415	0.438976	5.18057	2.21208e-07	1.90036e-06
Vitvi06g00126_t001	50.4113	2.46104	0.286801	8.58098	9.40656e-18	3.23606e-16
Vitvi06g00134_t001	1579.21	-1.56553	0.297166	-5.26821	1.3776e-07	1.23599e-06
Vitvi06g00136_t001	766.662	-2.26585	0.311773	-7.26763	3.65862e-13	7.52239e-12
Vitvi06g00141_t001	335.902	-6.16625	0.934688	-6.59713	4.19205e-11	6.79142e-10
Vitvi06g00158_t001	7539.91	-1.30566	0.381124	-3.42583	0.000612929	0.00230699
Vitvi06g00162_t001	487.872	2.64041	0.474201	5.56811	2.57511e-08	2.65089e-07
Vitvi06g00177_t001	30.8144	3.74748	0.430879	8.69729	3.39911e-18	1.23837e-16
Vitvi06g00180_t001	406.505	4.73371	0.305868	15.4763	5.01415e-54	3.36877e-51
Vitvi06g00216_t001	530.826	-1.49627	0.191681	-7.80604	5.90136e-15	1.48791e-13
Vitvi06g00263_t001	215.699	2.36076	0.566136	4.16995	3.04673e-05	0.000160842
Vitvi06g00268_t001	56.6682	3.30082	0.535738	6.16126	7.21685e-10	9.70302e-09
Vitvi06g00279_t001	1888.95	-3.7487	0.493356	-7.59836	2.999e-14	7.13607e-13
Vitvi06g00280_t001	3320.48	1.29595	0.271493	4.7734	1.81142e-06	1.26192e-05
Vitvi06g00281_t001	524.124	1.97583	0.349236	5.65758	1.53519e-08	1.65167e-07
Vitvi06g00285_t001	382.35	3.43812	0.404054	8.50907	1.75328e-17	5.87247e-16
Vitvi06g00303_t001	128.78	3.3276	0.400352	8.31169	9.43499e-17	2.94834e-15
Vitvi06g00309_t001	186.145	4.613	0.503685	9.15851	5.26189e-20	2.30263e-18
Vitvi06g00337_t001	164.278	3.0926	0.488877	6.32593	2.51704e-10	3.65291e-09
Vitvi06g00342_t001	1129.11	-1.13294	0.190152	-5.95807	2.55227e-09	3.15998e-08
Vitvi06g00345_t001	362.228	1.44528	0.263377	5.4875	4.07655e-08	4.04582e-07
Vitvi06g00350_t001	44.8886	3.34645	0.466173	7.17855	7.04539e-13	1.4019e-11
Vitvi06g00369_t001	656.041	-1.71758	0.239076	-7.18424	6.7584e-13	1.34714e-11
Vitvi06g00382_t001	397.213	-1.87253	0.467624	-4.00434	6.21902e-05	0.000304525
Vitvi06g00396_t001	116.619	2.59286	0.399214	6.49491	8.30826e-11	1.29106e-09
Vitvi06g00397_t001	477.322	-2.79022	0.652349	-4.2772	1.89261e-05	0.000105437
Vitvi06g00398_t001	4758.42	1.15228	0.3499	3.29318	0.000990595	0.0035434
Vitvi06g00407_t001	245.885	-2.00277	0.292187	-6.85441	7.16067e-12	1.29203e-10
Vitvi06g00422_t001	4843.57	1.66447	0.171826	9.68695	3.42621e-22	1.81169e-20
Vitvi06g00423_t001	4707.29	3.46969	0.280234	12.3814	3.29504e-35	5.26353e-33
Vitvi06g00426_t001	11495.2	2.83931	0.272573	10.4167	2.08018e-25	1.46659e-23
Vitvi06g00430_t001	307.063	-2.44237	0.351429	-6.94983	3.65739e-12	6.80339e-11
Vitvi06g00437_t001	726.845	-1.34434	0.298459	-4.50426	6.66042e-06	4.09981e-05
Vitvi06g00443_t001	415.91	-3.30511	0.338663	-9.7593	1.68321e-22	9.28734e-21
Vitvi06g00444_t001	619.244	-1.14996	0.168334	-6.83137	8.41065e-12	1.49513e-10
Vitvi06g00447_t001	755.886	1.52922	0.267723	5.71197	1.11676e-08	1.22822e-07
Vitvi06g00452_t001	290.765	2.84257	0.458566	6.19881	5.68899e-10	7.80033e-09
Vitvi06g00454_t001	1135.44	-1.93841	0.408884	-4.74074	2.1294e-06	1.45809e-05
Vitvi06g00455_t001	157.146	-4.82889	0.36776	-13.1305	2.20053e-39	4.5697e-37
Vitvi06g00463_t001	9283.36	3.95849	0.485575	8.15216	3.57469e-16	1.04287e-14
Vitvi06g00466_t001	1562.39	1.01096	0.254417	3.97365	7.07803e-05	0.000340684
Vitvi06g00481_t001	1851.2	4.04424	0.517815	7.8102	5.70987e-15	1.44441e-13
Vitvi06g00489_t001	708.372	-1.91634	0.254604	-7.52673	5.20286e-14	1.18612e-12
Vitvi06g00491_t001	703.205	-1.24058	0.259239	-4.78546	1.706e-06	1.19614e-05
Vitvi06g00495_t001	5339.48	-1.33543	0.323354	-4.12995	3.62842e-05	0.000188031
Vitvi06g00498_t001	327.969	2.27612	0.455971	4.9918	5.98188e-07	4.65846e-06
Vitvi06g00501_t001	740.547	1.97795	0.275298	7.18475	6.73323e-13	1.34329e-11
Vitvi06g00510_t001	964.27	1.21926	0.296657	4.10998	3.95685e-05	0.000203116
Vitvi06g00533_t001	5487.72	-4.02201	0.561876	-7.15818	8.17549e-13	1.61133e-11
Vitvi06g00556_t001	1210.02	-1.24895	0.304024	-4.10806	3.98992e-05	0.000204491
Vitvi06g00559_t001	110.132	2.74565	0.428602	6.40606	1.49328e-10	2.24267e-09
Vitvi06g00561_t001	103.193	-3.07811	0.701519	-4.38777	1.14518e-05	6.69891e-05
Vitvi06g00562_t001	433.887	-2.73249	0.342867	-7.96953	1.59279e-15	4.25545e-14
Vitvi06g00569_t001	2072.44	6.61975	0.62813	10.5388	5.72205e-26	4.25761e-24
Vitvi06g00576_t001	698.291	2.8808	0.149287	19.2971	5.68374e-83	3.24584e-79
Vitvi06g00577_t001	598.002	1.56864	0.262193	5.98276	2.19386e-09	2.73849e-08
Vitvi06g00595_t001	1277.31	-1.33816	0.218091	-6.13578	8.47409e-10	1.12477e-08
Vitvi06g00598_t001	1827.01	1.64415	0.285988	5.749	8.97733e-09	1.00426e-07
Vitvi06g00605_t001	131.747	-3.61629	0.662236	-5.46073	4.74188e-08	4.65087e-07
Vitvi06g00606_t001	1317.48	-1.45264	0.362845	-4.00348	6.24169e-05	0.000305373
Vitvi06g00607_t001	1680.5	1.70841	0.486601	3.51091	0.000446581	0.0017455
Vitvi06g00614_t001	60.3329	5.62172	0.632406	8.88942	6.14281e-19	2.43189e-17
Vitvi06g00629_t001	415.722	-2.71893	0.537528	-5.0582	4.23226e-07	3.40894e-06
Vitvi06g00639_t001	1598.02	1.90243	0.406853	4.67596	2.92589e-06	1.94404e-05
Vitvi06g00648_t001	789.937	-1.5227	0.358374	-4.24891	2.14811e-05	0.000118014
Vitvi06g00650_t001	11.9987	6.14362	0.977528	6.28485	3.2816e-10	4.67633e-09
Vitvi06g00652_t001	1348.4	-1.20404	0.338354	-3.55852	0.000372945	0.00148989
Vitvi06g00654_t001	8.34128	4.05878	0.824972	4.9199	8.65878e-07	6.4765e-06
Vitvi06g00656_t001	1254.72	1.88559	0.662819	2.8448	0.00444394	0.0132368
Vitvi06g00657_t001	580.57	-2.08087	0.340994	-6.10235	1.0452e-09	1.36901e-08
Vitvi06g00665_t001	1023.72	3.85607	0.394589	9.77237	1.47946e-22	8.20276e-21
Vitvi06g00671_t001	989.761	1.0897	0.26992	4.03714	5.41067e-05	0.000268628
Vitvi06g00674_t001	97.2849	2.37346	0.331022	7.17009	7.49489e-13	1.48616e-11
Vitvi06g00700_t001	539.89	1.42099	0.388263	3.65986	0.000252349	0.00105556
Vitvi06g00708_t001	405.027	1.85381	0.249955	7.41657	1.20193e-13	2.63744e-12
Vitvi06g00709_t001	56.2848	-4.8977	1.0711	-4.57258	4.81752e-06	3.0543e-05
Vitvi06g00741_t001	1862.37	-2.94018	0.400607	-7.33931	2.14698e-13	4.55794e-12
Vitvi06g00763_t001	390.904	1.551	0.410942	3.77425	0.000160487	0.000707996
Vitvi06g00768_t001	11.4254	4.41336	0.741737	5.95003	2.68089e-09	3.28892e-08
Vitvi06g00772_t001	54.838	-4.46859	0.870863	-5.13122	2.87864e-07	2.39814e-06
Vitvi06g00783_t001	109.414	4.72481	0.751001	6.29134	3.14737e-10	4.50755e-09
Vitvi06g00790_t001	999.74	3.65671	0.536571	6.81496	9.42874e-12	1.66574e-10
Vitvi06g00800_t001	192.306	2.57206	0.303952	8.46206	2.62704e-17	8.70966e-16
Vitvi06g00803_t001	5785.17	1.58893	0.213179	7.45352	9.0885e-14	2.01562e-12
Vitvi06g00812_t001	425.351	2.45563	0.396869	6.18752	6.1118e-10	8.34002e-09
Vitvi06g00823_t001	2534.32	1.2034	0.287941	4.17934	2.92359e-05	0.000155022
Vitvi06g00898_t001	477.643	-1.65547	0.369292	-4.48282	7.36636e-06	4.48719e-05
Vitvi06g00928_t001	241.01	2.92798	0.896129	3.26736	0.00108555	0.00383562
Vitvi06g00964_t001	170.65	4.83131	0.442055	10.9292	8.35873e-28	7.42951e-26
Vitvi06g00988_t001	2017.12	-1.0747	0.183609	-5.85318	4.82266e-09	5.64075e-08
Vitvi06g00999_t001	1030.57	-1.9247	0.465498	-4.13471	3.55402e-05	0.000184426
Vitvi06g01033_t001	361.954	2.06628	0.474806	4.35183	1.35004e-05	7.78564e-05
Vitvi06g01051_t001	668.799	1.02878	0.117677	8.74246	2.28092e-18	8.48585e-17
Vitvi06g01055_t001	717.009	-1.94354	0.503059	-3.86345	0.000111799	0.000511836
Vitvi06g01057_t001	108.21	3.96298	0.483556	8.19548	2.49591e-16	7.40443e-15
Vitvi06g01097_t001	1144.94	2.17434	0.443046	4.90772	9.21418e-07	6.85155e-06
Vitvi06g01100_t001	1036.55	2.53308	0.470907	5.37916	7.48362e-08	7.07861e-07
Vitvi06g01106_t001	23.3898	5.9176	0.783229	7.55539	4.17599e-14	9.6453e-13
Vitvi06g01108_t001	203.437	2.40784	0.471895	5.1025	3.35204e-07	2.75632e-06
Vitvi06g01144_t001	1362.62	1.43003	0.362389	3.94612	7.94263e-05	0.000377987
Vitvi06g01149_t001	1170.36	2.31695	0.39446	5.87372	4.26121e-09	5.03563e-08
Vitvi06g01152_t001	37.977	-7.2111	2.66502	-2.70583	0.00681338	0.019139
Vitvi06g01166_t001	436.843	4.00621	0.316918	12.6412	1.25172e-36	2.21651e-34
Vitvi06g01172_t001	1551.98	-2.1037	0.245895	-8.55528	1.17587e-17	4.02706e-16
Vitvi06g01225_t001	710.29	-1.67557	0.374435	-4.47494	7.64332e-06	4.64435e-05
Vitvi06g01226_t001	92.1822	3.84054	0.387424	9.91302	3.65428e-23	2.14588e-21
Vitvi06g01233_t001	949.34	1.90107	0.602685	3.15433	0.00160869	0.00543198
Vitvi06g01275_t001	580.641	5.85025	0.422308	13.8531	1.21922e-43	3.48133e-41
Vitvi06g01295_t001	6967.81	2.16602	0.420972	5.14528	2.67117e-07	2.24164e-06
Vitvi06g01310_t001	22.5975	5.43483	0.760059	7.15054	8.64385e-13	1.69924e-11
Vitvi06g01318_t001	1923.18	-1.7933	0.309537	-5.7935	6.89364e-09	7.87357e-08
Vitvi06g01331_t001	22.8213	-7.41052	1.41898	-5.22243	1.76588e-07	1.54789e-06
Vitvi06g01346_t001	19545.1	7.33564	0.576392	12.7268	4.19503e-37	7.79081e-35
Vitvi06g01350_t001	387.224	-2.25326	0.456943	-4.93116	8.17409e-07	6.1563e-06
Vitvi06g01351_t001	2601.12	1.76011	0.256195	6.87019	6.41161e-12	1.16783e-10
Vitvi06g01354_t001	2155.97	-2.94955	0.495247	-5.95571	2.58952e-09	3.19743e-08
Vitvi06g01360_t001	6.50227	-4.11048	1.1368	-3.61585	0.000299366	0.00122772
Vitvi06g01362_t001	409.214	2.54714	0.364428	6.98941	2.76054e-12	5.19004e-11
Vitvi06g01377_t001	1255.01	-2.03284	0.306317	-6.63639	3.21464e-11	5.27908e-10
Vitvi06g01388_t001	83.9951	2.27769	0.250905	9.0779	1.10686e-19	4.75265e-18
Vitvi06g01398_t001	2145.23	2.86568	0.387163	7.40175	1.34404e-13	2.924e-12
Vitvi06g01399_t001	3386.22	1.24271	0.318423	3.90271	9.51226e-05	0.000442904
Vitvi06g01400_t001	5658.36	-1.7076	0.304145	-5.61443	1.97213e-08	2.0741e-07
Vitvi06g01410_t001	3646.12	6.07267	0.573439	10.5899	3.31889e-26	2.52712e-24
Vitvi06g01433_t001	6901.04	1.17338	0.292587	4.01037	6.06232e-05	0.000297682
Vitvi06g01473_t001	9.45829	6.79373	1.35676	5.00733	5.51912e-07	4.32498e-06
Vitvi06g01512_t001	662.729	1.54784	0.346777	4.46352	8.06243e-06	4.87997e-05
Vitvi06g01513_t001	4308.72	3.82747	0.718839	5.32452	1.0122e-07	9.36483e-07
Vitvi06g01515_t001	161.93	-2.62771	0.538756	-4.87736	1.07515e-06	7.8818e-06
Vitvi06g01516_t001	373.2	-4.62046	0.538736	-8.57648	9.7817e-18	3.36005e-16
Vitvi06g01531_t001	15967.7	1.6518	0.363466	4.54457	5.50467e-06	3.4469e-05
Vitvi06g01539_t001	291.447	-3.15764	0.643794	-4.90474	9.35524e-07	6.94739e-06
Vitvi06g01564_t001	614.632	1.01614	0.171345	5.93036	3.0228e-09	3.67482e-08
Vitvi06g01596_t001	1847.61	3.5172	0.479752	7.33129	2.27943e-13	4.82566e-12
Vitvi06g01597_t001	2016.15	2.17948	0.347844	6.26568	3.71209e-10	5.25699e-09
Vitvi06g01600_t001	678.303	-3.85382	1.36585	-2.82154	0.0047793	0.014076
Vitvi06g01607_t001	368.807	4.68146	0.722299	6.48133	9.09175e-11	1.40326e-09
Vitvi06g01608_t001	978.254	-2.56441	0.308614	-8.30945	9.61466e-17	2.99629e-15
Vitvi06g01611_t001	3212.7	-1.41492	0.194522	-7.27382	3.49451e-13	7.21093e-12
Vitvi06g01612_t001	225.158	-2.16599	0.425234	-5.09364	3.51255e-07	2.87589e-06
Vitvi06g01658_t001	536.105	3.15201	0.51091	6.16941	6.85458e-10	9.25956e-09
Vitvi06g01681_t001	299.234	-1.8903	0.314324	-6.01384	1.81182e-09	2.29039e-08
Vitvi06g01685_t001	12275.7	1.56603	0.201952	7.75447	8.87113e-15	2.20744e-13
Vitvi06g01700_t001	1403.42	-1.47433	0.366009	-4.02814	5.62208e-05	0.000278338
Vitvi06g01708_t001	623.495	1.53069	0.337566	4.53449	5.77437e-06	3.59706e-05
Vitvi06g01724_t001	1306.14	-1.27126	0.40109	-3.16951	0.00152697	0.00518593
Vitvi06g01748_t001	313.887	-1.97544	0.262475	-7.5262	5.22379e-14	1.1897e-12
Vitvi06g01749_t001	29.6422	3.58216	0.529371	6.76681	1.31654e-11	2.29045e-10
Vitvi06g01762_t001	481.102	-5.8992	1.3706	-4.3041	1.67665e-05	9.44975e-05
Vitvi06g01847_t001	2192.73	2.22078	0.464149	4.78463	1.71304e-06	1.20034e-05
Vitvi06g01869_t001	14.055	4.71194	1.23773	3.80693	0.000140703	0.000630583
Vitvi06g01878_t001	10.1631	4.94635	1.1446	4.32147	1.54994e-05	8.81169e-05
Vitvi06g01917_t001	672.283	-5.38356	1.26532	-4.25469	2.09334e-05	0.000115503
Vitvi06g01928_t001	204.941	3.36641	0.267501	12.5847	2.56411e-36	4.43726e-34
Vitvi06g01946_t001	816.178	1.18134	0.149207	7.91749	2.42362e-15	6.38556e-14
Vitvi06g01949_t001	252.03	-4.7235	0.784587	-6.02037	1.74021e-09	2.20966e-08
Vitvi06g01959_t001	3190.47	1.5806	0.349305	4.52499	6.03997e-06	3.74718e-05
Vitvi06g01963_t001	421.691	3.55633	0.567536	6.26625	3.69841e-10	5.24086e-09
Vitvi06g04008_t001	8.38113	5.62267	2.15828	2.60516	0.0091831	0.0247633
Vitvi06g04015_t001	11784.1	1.85203	0.583796	3.17239	0.0015119	0.00514011
Vitvi06g04052_t001	2806.82	6.61141	0.59732	11.0684	1.78473e-28	1.67772e-26
Vitvi06g04053_t001	2326.25	6.73629	0.498352	13.5171	1.23901e-41	3.04329e-39
Vitvi06g04056_t001	22.5367	7.553	0.995298	7.58868	3.2317e-14	7.6341e-13
Vitvi06g04057_t001	3719.81	6.17695	0.772011	8.00111	1.23298e-15	3.34502e-14
Vitvi06g04066_t001	344.518	-3.29538	0.838345	-3.93082	8.4656e-05	0.000400289
Vitvi06g04082_t001	20.8594	-6.35	1.26342	-5.02603	5.00751e-07	3.96624e-06
Vitvi06g04084_t001	10.0718	5.34191	1.22581	4.35786	1.31342e-05	7.59904e-05
Vitvi06g04089_t001	102.765	5.56463	1.1043	5.03906	4.67834e-07	3.73792e-06
Vitvi06g04091_t001	2003.16	3.35569	0.386944	8.6723	4.23475e-18	1.52578e-16
Vitvi06g04093_t001	1006.31	1.44178	0.424033	3.40015	0.000673479	0.0025109
Vitvi06g04112_t001	762.472	1.46498	0.324439	4.51542	6.31926e-06	3.90559e-05
Vitvi06g04122_t001	102.66	2.83213	0.544911	5.19742	2.02069e-07	1.74844e-06
Vitvi06g04126_t001	4762.51	2.04621	0.190271	10.7542	5.66239e-27	4.63606e-25
Vitvi06g04151_t001	5327.61	6.32394	0.43384	14.5767	3.95266e-48	1.67205e-45
Vitvi06g04198_t001	4381.21	-1.23139	0.116812	-10.5416	5.55316e-26	4.14545e-24
Vitvi06g04206_t001	23.3021	6.35516	0.840029	7.5654	3.86675e-14	8.98557e-13
Vitvi06g04217_t001	192.913	2.28935	0.451621	5.06919	3.9952e-07	3.23167e-06
Vitvi06g04258_t001	16419.6	1.05001	0.310139	3.38559	0.000710242	0.00263078
Vitvi06g04387_t001	1756.42	-6.45534	1.36979	-4.71266	2.44504e-06	1.65096e-05
Vitvi06g04392_t001	40.697	7.92259	0.912162	8.6855	3.77069e-18	1.37156e-16
Vitvi06g04423_t001	79.02	-2.63509	0.410352	-6.42153	1.34909e-10	2.0328e-09
Vitvi06g04445_t001	5054.1	1.47198	0.334474	4.40089	1.0781e-05	6.35371e-05
Vitvi07g00024_t001	3322.24	1.10649	0.322448	3.43153	0.000600178	0.00226497
Vitvi07g00040_t001	80.1998	4.04057	0.407273	9.92105	3.37207e-23	1.98526e-21
Vitvi07g00042_t001	9645.28	1.60625	0.399668	4.01895	5.84584e-05	0.000287981
Vitvi07g00063_t001	5.37011	5.97069	1.24132	4.80997	1.50951e-06	1.06887e-05
Vitvi07g00071_t001	900.573	-2.56207	0.631258	-4.05867	4.9352e-05	0.000247714
Vitvi07g00091_t001	883.796	3.44412	0.573048	6.01018	1.85323e-09	2.33885e-08
Vitvi07g00114_t001	2544.54	-3.30147	0.350458	-9.42046	4.49101e-21	2.18738e-19
Vitvi07g00117_t001	22.6503	-5.01133	0.706983	-7.08833	1.35736e-12	2.61655e-11
Vitvi07g00123_t001	321.623	2.59242	0.238557	10.8671	1.6538e-27	1.42022e-25
Vitvi07g00125_t001	4083.87	2.04469	0.633529	3.22746	0.00124895	0.00434176
Vitvi07g00128_t001	499.194	1.24939	0.174249	7.17016	7.49076e-13	1.48616e-11
Vitvi07g00131_t001	709.226	-2.79948	0.570605	-4.90616	9.28778e-07	6.90403e-06
Vitvi07g00134_t001	49.9059	5.36654	0.504212	10.6434	1.87121e-26	1.46887e-24
Vitvi07g00136_t001	61.107	3.1401	0.283922	11.0598	1.96633e-28	1.84085e-26
Vitvi07g00142_t001	748.158	-2.2496	0.308053	-7.30265	2.82145e-13	5.90745e-12
Vitvi07g00162_t001	396.054	-1.83676	0.401297	-4.57707	4.71541e-06	2.99728e-05
Vitvi07g00164_t001	584.341	-2.9769	0.361617	-8.23219	1.8382e-16	5.53957e-15
Vitvi07g00172_t001	1716.04	-1.21238	0.245319	-4.94206	7.73019e-07	5.84704e-06
Vitvi07g00174_t001	248.661	4.94266	0.745066	6.63386	3.27017e-11	5.35871e-10
Vitvi07g00177_t001	402.534	5.83292	0.436298	13.3691	9.16037e-41	2.11364e-38
Vitvi07g00186_t001	501.22	1.58278	0.268812	5.88804	3.9081e-09	4.6642e-08
Vitvi07g00187_t001	1017.86	4.98131	0.611752	8.14269	3.86601e-16	1.11786e-14
Vitvi07g00190_t001	509.399	1.84215	0.30291	6.08151	1.19053e-09	1.54607e-08
Vitvi07g00207_t001	651.34	-2.32414	0.471845	-4.92565	8.4081e-07	6.30967e-06
Vitvi07g00213_t001	182.842	2.20447	0.405901	5.43105	5.60237e-08	5.41578e-07
Vitvi07g00217_t001	8193.41	-4.34502	0.458206	-9.48268	2.47833e-21	1.24697e-19
Vitvi07g00219_t001	2610.24	6.55853	0.496913	13.1986	8.9438e-40	1.92739e-37
Vitvi07g00231_t001	1067.42	2.78461	0.323061	8.61945	6.72743e-18	2.35336e-16
Vitvi07g00241_t001	3401.4	-1.43139	0.27641	-5.17851	2.23661e-07	1.91781e-06
Vitvi07g00260_t001	136.61	3.39277	0.518781	6.53988	6.15663e-11	9.69234e-10
Vitvi07g00265_t001	607.564	-1.53853	0.227024	-6.77694	1.22745e-11	2.14199e-10
Vitvi07g00269_t001	485.777	-1.90434	0.386355	-4.929	8.26529e-07	6.21884e-06
Vitvi07g00276_t001	29.2032	3.79825	0.55377	6.8589	6.93916e-12	1.25803e-10
Vitvi07g00283_t001	862.122	3.58246	0.691851	5.17807	2.24188e-07	1.92091e-06
Vitvi07g00290_t001	302.273	1.62411	0.289345	5.61306	1.98774e-08	2.08667e-07
Vitvi07g00292_t001	55.525	4.83498	1.67241	2.89103	0.00383982	0.0116588
Vitvi07g00298_t001	47.2449	-5.59891	0.829999	-6.74569	1.52305e-11	2.62179e-10
Vitvi07g00301_t001	133.795	-2.58606	0.302346	-8.55333	1.19592e-17	4.08958e-16
Vitvi07g00303_t001	1649.29	-1.4932	0.299655	-4.98308	6.25812e-07	4.8459e-06
Vitvi07g00311_t001	1361.77	-1.92818	0.392693	-4.91014	9.10111e-07	6.77629e-06
Vitvi07g00330_t001	2227.06	1.41924	0.289416	4.90379	9.40073e-07	6.97664e-06
Vitvi07g00333_t001	3071.88	1.86838	0.253629	7.36659	1.75044e-13	3.75097e-12
Vitvi07g00337_t001	37.361	4.35381	0.491147	8.86458	7.67903e-19	3.00363e-17
Vitvi07g00341_t001	24292.3	-2.61308	0.541364	-4.82686	1.38705e-06	9.9206e-06
Vitvi07g00346_t001	3496.36	1.00946	0.31474	3.20727	0.00134001	0.00462104
Vitvi07g00351_t001	943.682	2.19187	0.442501	4.95336	7.29412e-07	5.55214e-06
Vitvi07g00352_t001	1329.08	5.35568	0.380635	14.0704	5.77645e-45	1.91234e-42
Vitvi07g00353_t001	5401.03	-3.0333	0.320723	-9.45768	3.14842e-21	1.55669e-19
Vitvi07g00357_t001	1825.74	2.30729	0.588649	3.91964	8.86809e-05	0.000416476
Vitvi07g00361_t001	1599.83	-5.02446	0.654667	-7.67483	1.65637e-14	4.02087e-13
Vitvi07g00368_t001	446.004	2.8289	0.441162	6.4124	1.43248e-10	2.1542e-09
Vitvi07g00376_t001	429.519	1.50307	0.176408	8.52043	1.58966e-17	5.35583e-16
Vitvi07g00388_t001	55.6513	4.89344	0.496824	9.84945	6.89183e-23	3.93575e-21
Vitvi07g00390_t001	764.973	1.53566	0.441574	3.47769	0.000505755	0.0019502
Vitvi07g00395_t001	545.247	-2.83035	0.302696	-9.35044	8.72805e-21	4.11082e-19
Vitvi07g00396_t001	3147.73	-1.17062	0.22444	-5.21575	1.83073e-07	1.60105e-06
Vitvi07g00404_t001	739.521	-3.51335	0.571539	-6.14717	7.888e-10	1.05064e-08
Vitvi07g00411_t001	166.418	4.01365	0.332084	12.0862	1.2486e-33	1.77153e-31
Vitvi07g00415_t001	1062.17	1.73565	0.17891	9.70122	2.97918e-22	1.59003e-20
Vitvi07g00416_t001	331.338	2.03785	0.346453	5.88203	4.05276e-09	4.81922e-08
Vitvi07g00431_t001	174.022	-6.36599	0.70469	-9.03374	1.65898e-19	6.9919e-18
Vitvi07g00454_t001	137.776	3.22101	0.72527	4.44112	8.94919e-06	5.36975e-05
Vitvi07g00464_t001	5188.75	1.19645	0.153812	7.77863	7.33121e-15	1.84029e-13
Vitvi07g00465_t001	698.669	2.02035	0.228154	8.85522	8.35207e-19	3.24466e-17
Vitvi07g00471_t001	4.26571	5.14652	1.11829	4.60212	4.1821e-06	2.68952e-05
Vitvi07g00479_t001	5243.57	1.15264	0.283969	4.05903	4.92772e-05	0.000247393
Vitvi07g00491_t001	1864.34	-1.10467	0.31493	-3.50768	0.00045204	0.00176572
Vitvi07g00493_t001	417.153	1.32248	0.171908	7.69298	1.43752e-14	3.52331e-13
Vitvi07g00494_t001	202.807	1.99935	0.308386	6.48328	8.97488e-11	1.38616e-09
Vitvi07g00505_t001	234.096	2.77215	0.605004	4.58203	4.60491e-06	2.93499e-05
Vitvi07g00508_t001	4257.22	1.39076	0.279075	4.98345	6.24597e-07	4.83978e-06
Vitvi07g00516_t001	189.416	-4.49213	0.774579	-5.79945	6.65325e-09	7.6372e-08
Vitvi07g00520_t001	1474.32	1.63818	0.264219	6.2001	5.64279e-10	7.74629e-09
Vitvi07g00524_t001	130.333	5.88297	0.390458	15.0669	2.67539e-51	1.38895e-48
Vitvi07g00542_t001	40.0882	3.32546	0.427944	7.77079	7.79995e-15	1.95366e-13
Vitvi07g00579_t001	67.9323	4.31585	0.562963	7.66632	1.77e-14	4.28307e-13
Vitvi07g00604_t001	1252.8	2.91168	0.545894	5.33378	9.61916e-08	8.92487e-07
Vitvi07g00619_t001	76.0863	-7.65547	0.854722	-8.95667	3.34628e-19	1.36498e-17
Vitvi07g00647_t001	848.44	1.57184	0.431926	3.63915	0.000273537	0.00113422
Vitvi07g00659_t001	213.375	6.06584	0.431493	14.0578	6.90066e-45	2.22017e-42
Vitvi07g00667_t001	556.169	3.72425	0.538767	6.91254	4.76067e-12	8.76293e-11
Vitvi07g00677_t001	1757.86	1.10323	0.313447	3.51968	0.000432071	0.00169468
Vitvi07g00722_t001	26.1839	4.31732	0.768238	5.61977	1.91207e-08	2.01651e-07
Vitvi07g00736_t001	6272.48	-1.9952	0.339768	-5.87225	4.29915e-09	5.07522e-08
Vitvi07g00741_t001	1748.93	1.686	0.552438	3.05193	0.00227373	0.00739133
Vitvi07g00903_t001	3234.73	1.9311	0.191394	10.0897	6.13762e-24	3.8837e-22
Vitvi07g00924_t001	60.0934	3.24492	0.493423	6.57635	4.82145e-11	7.71263e-10
Vitvi07g01041_t001	18.0166	3.916	0.717308	5.45931	4.77993e-08	4.68015e-07
Vitvi07g01061_t001	141.436	3.68954	0.348889	10.5751	3.88751e-26	2.94047e-24
Vitvi07g01071_t001	74.8408	4.45882	0.52285	8.52792	1.49007e-17	5.03516e-16
Vitvi07g01078_t001	30.1173	3.17868	0.436323	7.28515	3.21309e-13	6.66637e-12
Vitvi07g01119_t001	843.604	-1.48027	0.294959	-5.01855	5.20618e-07	4.1051e-06
Vitvi07g01120_t001	314.019	-3.20428	0.494514	-6.47966	9.19273e-11	1.41598e-09
Vitvi07g01128_t001	729.865	1.32233	0.260296	5.08012	3.77196e-07	3.0663e-06
Vitvi07g01140_t001	184.475	2.62686	0.508274	5.16819	2.36366e-07	2.01166e-06
Vitvi07g01249_t001	935.59	-1.37242	0.301975	-4.54482	5.49821e-06	3.44381e-05
Vitvi07g01266_t001	702.074	2.94628	0.473226	6.22594	4.78672e-10	6.65508e-09
Vitvi07g01267_t001	151.903	4.57806	0.601042	7.61687	2.59905e-14	6.21027e-13
Vitvi07g01288_t001	68.0483	-6.51807	0.958435	-6.80075	1.04079e-11	1.83023e-10
Vitvi07g01296_t001	98.5056	3.87546	0.403876	9.59566	8.33826e-22	4.29957e-20
Vitvi07g01326_t001	72.9585	4.36073	0.425188	10.256	1.11205e-24	7.36309e-23
Vitvi07g01329_t001	301.804	2.07826	0.495355	4.1955	2.72276e-05	0.00014542
Vitvi07g01342_t001	152.004	2.6456	0.596401	4.43593	9.16737e-06	5.48747e-05
Vitvi07g01351_t001	4665.55	1.59953	0.336097	4.75914	1.94418e-06	1.3447e-05
Vitvi07g01365_t001	367.542	-2.16642	0.397006	-5.4569	4.84531e-08	4.73808e-07
Vitvi07g01366_t001	1078.95	-1.16839	0.355599	-3.28571	0.00101727	0.00362858
Vitvi07g01387_t001	4.24777	4.22405	1.04596	4.03845	5.38058e-05	0.000267483
Vitvi07g01396_t001	40.411	4.38334	0.578993	7.57061	3.71462e-14	8.66614e-13
Vitvi07g01414_t001	990.212	-1.60238	0.389823	-4.11053	3.94748e-05	0.00020268
Vitvi07g01415_t001	433.339	2.6803	0.469205	5.71244	1.1137e-08	1.22663e-07
Vitvi07g01423_t001	656.761	-2.19341	0.320046	-6.85343	7.20996e-12	1.29887e-10
Vitvi07g01433_t001	53.9023	5.15816	0.51836	9.95093	2.49835e-23	1.49008e-21
Vitvi07g01460_t001	25.7512	5.20168	0.867959	5.99301	2.05998e-09	2.58125e-08
Vitvi07g01535_t001	192.877	2.27657	0.296193	7.68612	1.51664e-14	3.7053e-13
Vitvi07g01570_t001	1883.72	1.36433	0.237928	5.7342	9.79719e-09	1.09063e-07
Vitvi07g01600_t001	152.666	4.39965	0.400745	10.9787	4.83983e-28	4.40463e-26
Vitvi07g01608_t001	467.806	-1.34325	0.169892	-7.90649	2.64749e-15	6.95132e-14
Vitvi07g01610_t001	2013.39	-1.84052	0.37835	-4.8646	1.14686e-06	8.3619e-06
Vitvi07g01612_t001	94.7925	3.81533	0.518851	7.35341	1.93208e-13	4.12471e-12
Vitvi07g01630_t001	934.387	-7.14892	0.575998	-12.4114	2.26724e-35	3.64722e-33
Vitvi07g01631_t001	948.364	-1.31536	0.289668	-4.54091	5.60116e-06	3.49965e-05
Vitvi07g01636_t001	2807.5	3.05051	0.451132	6.76189	1.362e-11	2.36084e-10
Vitvi07g01642_t001	2023.88	-1.58883	0.18992	-8.36579	5.97141e-17	1.89991e-15
Vitvi07g01662_t001	184.973	-4.13057	0.477737	-8.64612	5.32801e-18	1.89281e-16
Vitvi07g01670_t001	367.066	-2.23192	0.264358	-8.4428	3.0983e-17	1.01687e-15
Vitvi07g01673_t001	20.7632	-3.80293	0.743592	-5.11427	3.14963e-07	2.60584e-06
Vitvi07g01676_t001	2660.97	-2.28084	0.25353	-8.99632	2.33405e-19	9.64135e-18
Vitvi07g01677_t001	416.154	-1.4645	0.191967	-7.62891	2.36739e-14	5.6805e-13
Vitvi07g01678_t001	103.744	3.70782	0.45347	8.17655	2.92086e-16	8.60918e-15
Vitvi07g01679_t001	294.941	5.0731	0.363559	13.954	2.97488e-44	9.0607e-42
Vitvi07g01683_t001	1031.06	4.45457	0.475723	9.36381	7.69149e-21	3.66799e-19
Vitvi07g01686_t001	62.5094	4.11863	0.458524	8.98237	2.64989e-19	1.09263e-17
Vitvi07g01698_t001	143.755	2.45643	0.446808	5.49774	3.84689e-08	3.8323e-07
Vitvi07g01718_t001	13.3145	3.73467	0.741245	5.03837	4.69513e-07	3.74872e-06
Vitvi07g01731_t001	153.542	2.86674	0.325893	8.79658	1.41055e-18	5.37018e-17
Vitvi07g01732_t001	970.234	2.01261	0.408368	4.92842	8.28953e-07	6.23297e-06
Vitvi07g01736_t001	84.7096	4.0053	0.438474	9.13463	6.56298e-20	2.85015e-18
Vitvi07g01739_t001	2631.53	5.63711	0.65092	8.66022	4.70862e-18	1.6822e-16
Vitvi07g01756_t001	738.405	-1.70973	0.412138	-4.14844	3.34753e-05	0.000174977
Vitvi07g01761_t001	195.956	5.57534	0.5681	9.814	9.80039e-23	5.52766e-21
Vitvi07g01769_t001	546.303	1.33337	0.346849	3.84424	0.000120926	0.00055015
Vitvi07g01826_t001	496.843	-2.0069	0.323743	-6.19905	5.6805e-10	7.79338e-09
Vitvi07g01829_t001	3744.49	-1.94321	0.260257	-7.46651	8.2347e-14	1.83517e-12
Vitvi07g01840_t001	3923.76	-1.71129	0.31864	-5.3706	7.84742e-08	7.39821e-07
Vitvi07g01844_t001	880.651	4.58552	0.910783	5.0347	4.78609e-07	3.80803e-06
Vitvi07g01874_t001	747.481	-3.61684	0.685422	-5.2768	1.31459e-07	1.18598e-06
Vitvi07g01875_t001	314.752	2.15621	0.301928	7.14145	9.23544e-13	1.81241e-11
Vitvi07g01898_t001	25.7506	4.21096	0.574578	7.32879	2.32244e-13	4.90309e-12
Vitvi07g01901_t001	200.691	2.06093	0.292829	7.038	1.95016e-12	3.71848e-11
Vitvi07g01916_t001	622.547	2.30241	0.633214	3.63607	0.000276834	0.00114602
Vitvi07g01923_t001	1424.32	1.02501	0.298006	3.43957	0.00058264	0.00220717
Vitvi07g01951_t001	211.028	2.30051	0.316978	7.25762	3.93972e-13	8.07129e-12
Vitvi07g01955_t001	73.1115	5.56288	0.583074	9.54061	1.41988e-21	7.20763e-20
Vitvi07g02006_t001	697.047	4.16759	0.447622	9.31051	1.27224e-20	5.83569e-19
Vitvi07g02041_t001	621.922	1.66583	0.228332	7.29563	2.97272e-13	6.1958e-12
Vitvi07g02074_t001	6299.42	-1.84223	0.471068	-3.91074	9.20122e-05	0.000430087
Vitvi07g02097_t001	3964.33	7.21094	0.648997	11.1109	1.11046e-28	1.06135e-26
Vitvi07g02114_t001	468.183	3.09794	0.589405	5.25605	1.47186e-07	1.3154e-06
Vitvi07g02119_t001	769.343	3.04712	0.513511	5.93389	2.95836e-09	3.60604e-08
Vitvi07g02123_t001	517.792	3.63974	0.581813	6.25585	3.95355e-10	5.58164e-09
Vitvi07g02131_t001	138.418	-2.64527	0.494591	-5.3484	8.8737e-08	8.29726e-07
Vitvi07g02137_t001	669.751	3.42208	0.537116	6.37122	1.87528e-10	2.77442e-09
Vitvi07g02146_t001	23.0859	-3.32608	0.690031	-4.82019	1.43422e-06	1.02189e-05
Vitvi07g02156_t001	20.37	-3.64573	0.693056	-5.26037	1.43769e-07	1.28788e-06
Vitvi07g02158_t001	236.866	3.97608	0.583541	6.81371	9.51123e-12	1.67772e-10
Vitvi07g02185_t001	59.457	-7.53306	1.09057	-6.90743	4.93518e-12	9.06954e-11
Vitvi07g02190_t001	229.701	5.10651	0.804608	6.34659	2.20145e-10	3.22978e-09
Vitvi07g02194_t001	770.823	3.0816	0.316573	9.73423	2.15451e-22	1.18023e-20
Vitvi07g02198_t001	464	-1.53671	0.268197	-5.7298	1.00552e-08	1.11717e-07
Vitvi07g02212_t001	559.063	4.96899	0.463801	10.7136	8.78416e-27	7.09317e-25
Vitvi07g02246_t001	13738.9	5.83225	0.560775	10.4003	2.47042e-25	1.73104e-23
Vitvi07g02247_t001	4337.69	1.89494	0.146045	12.975	1.69532e-38	3.45769e-36
Vitvi07g02271_t001	2717.68	1.71103	0.412923	4.1437	3.41745e-05	0.000178175
Vitvi07g02309_t001	13623.9	1.46576	0.555213	2.64	0.00829056	0.022675
Vitvi07g02315_t001	489.978	4.50415	1.36359	3.30316	0.000956027	0.00343643
Vitvi07g02345_t001	120.718	3.92372	0.664839	5.90176	3.59647e-09	4.31709e-08
Vitvi07g02498_t001	3.33785	-4.61118	1.12598	-4.09525	4.21715e-05	0.000215316
Vitvi07g02535_t001	369.183	1.95098	0.257165	7.58648	3.28725e-14	7.7493e-13
Vitvi07g02558_t001	143.049	-10.071	2.02341	-4.97722	6.4505e-07	4.978e-06
Vitvi07g02580_t001	8.54367	-5.50889	1.06894	-5.15362	2.55499e-07	2.15762e-06
Vitvi07g02594_t001	29.7131	5.27397	0.65603	8.03922	9.04138e-16	2.47641e-14
Vitvi07g02610_t001	837.321	-1.64371	0.416808	-3.94356	8.02807e-05	0.000381734
Vitvi07g02643_t001	712.923	-3.15704	0.370368	-8.52408	1.54034e-17	5.19734e-16
Vitvi07g02676_t001	111.154	-3.52207	0.855975	-4.11469	3.87707e-05	0.000199379
Vitvi07g02871_t001	2636.63	1.07002	0.254978	4.1965	2.7107e-05	0.000144843
Vitvi07g02900_t001	292.211	2.11801	0.370185	5.72148	1.05601e-08	1.16702e-07
Vitvi07g02901_t001	251.291	2.26918	0.470087	4.82715	1.38501e-06	9.91156e-06
Vitvi07g02982_t001	993.696	1.07964	0.181541	5.94708	2.7296e-09	3.34149e-08
Vitvi07g02983_t001	2996.11	6.53367	0.576293	11.3374	8.56483e-30	8.9746e-28
Vitvi07g03030_t001	2543.05	-2.02179	0.342244	-5.90746	3.47432e-09	4.18365e-08
Vitvi07g03041_t001	646.904	-3.86846	0.376419	-10.277	8.94566e-25	5.97502e-23
Vitvi07g03049_t001	4032.23	1.35669	0.337434	4.0206	5.80513e-05	0.00028616
Vitvi07g03064_t001	944.989	1.63907	0.344322	4.76027	1.9333e-06	1.33866e-05
Vitvi07g03099_t001	1089.94	1.46966	0.249734	5.8849	3.98289e-09	4.74354e-08
Vitvi07g04032_t001	2554.85	-1.11975	0.154752	-7.23581	4.62748e-13	9.40441e-12
Vitvi07g04040_t001	143.562	3.06238	0.508121	6.02687	1.67163e-09	2.12849e-08
Vitvi07g04049_t001	17.8364	3.33817	0.525898	6.34756	2.18763e-10	3.21158e-09
Vitvi07g04058_t001	13.0467	6.23979	1.01505	6.14726	7.88318e-10	1.05062e-08
Vitvi07g04159_t001	785.959	1.64343	0.178993	9.18149	4.25163e-20	1.87853e-18
Vitvi07g04166_t001	5656.18	1.42631	0.301657	4.72823	2.26483e-06	1.53975e-05
Vitvi07g04322_t001	2720.22	1.3975	0.303004	4.61214	3.98538e-06	2.57097e-05
Vitvi07g04337_t001	1013.56	4.69978	0.79936	5.87943	4.11675e-09	4.88514e-08
Vitvi07g04398_t001	4596.91	1.92718	0.607102	3.17438	0.00150155	0.0051087
Vitvi07g04401_t001	542.986	3.26684	0.33521	9.74567	1.92506e-22	1.05962e-20
Vitvi07g04422_t001	4.47619	3.85785	0.995276	3.87615	0.00010612	0.000489421
Vitvi07g04470_t001	419.835	1.53501	0.234023	6.5592	5.40967e-11	8.5755e-10
Vitvi07g04480_t001	153.02	3.4227	0.525906	6.5082	7.60551e-11	1.18751e-09
Vitvi07g04492_t001	4.39673	5.64658	1.35329	4.17249	3.01289e-05	0.000159313
Vitvi07g04496_t001	276.389	-2.41675	0.318298	-7.59272	3.13256e-14	7.42293e-13
Vitvi07g04534_t001	658.538	-1.38965	0.233329	-5.95576	2.58867e-09	3.19743e-08
Vitvi07g04541_t001	739.068	2.89698	0.378879	7.64618	2.07038e-14	4.97827e-13
Vitvi07g04543_t001	2522.9	-1.79981	0.223117	-8.06664	7.22585e-16	2.01047e-14
Vitvi07g04553_t001	597.35	3.60296	0.385021	9.35782	8.14002e-21	3.84974e-19
Vitvi07g04559_t001	932.692	-1.67089	0.37996	-4.39754	1.09485e-05	6.44081e-05
Vitvi07g04591_t001	453.515	-2.19687	0.342752	-6.40952	1.45978e-10	2.19379e-09
Vitvi07g04600_t001	2813.33	-1.26916	0.314853	-4.03096	5.55484e-05	0.000275248
Vitvi07g04602_t001	156.127	-2.7615	0.607893	-4.54275	5.55255e-06	3.47213e-05
Vitvi07g04603_t001	2.80935	5.06056	1.45633	3.47486	0.000511117	0.00196755
Vitvi07g04617_t001	160.993	3.50862	0.413631	8.48249	2.20419e-17	7.35042e-16
Vitvi07g04652_t001	792.781	1.67888	0.54184	3.09848	0.00194518	0.0064313
Vitvi07g04656_t001	1065.4	1.89136	0.311256	6.07654	1.22806e-09	1.59209e-08
Vitvi07g04667_t001	2281.62	1.14793	0.284091	4.0407	5.3293e-05	0.000265454
Vitvi07g04671_t001	225.261	-1.69684	0.182405	-9.30259	1.37064e-20	6.27211e-19
Vitvi07g04673_t001	4612.68	1.37835	0.281509	4.89629	9.76613e-07	7.21733e-06
Vitvi07g04740_t001	803.156	1.88321	0.480132	3.92228	8.77151e-05	0.000412703
Vitvi07g04754_t001	2.80241	5.04776	1.32326	3.81463	0.000136386	0.000614004
Vitvi08g00015_t001	729.429	1.38857	0.322646	4.3037	1.67967e-05	9.4644e-05
Vitvi08g00019_t001	394.318	3.86667	0.344073	11.2379	2.65491e-29	2.6483e-27
Vitvi08g00020_t001	236.332	-7.38481	0.740469	-9.97315	1.99783e-23	1.20413e-21
Vitvi08g00100_t001	445.26	7.08691	0.737311	9.61183	7.1272e-22	3.69176e-20
Vitvi08g00102_t001	2473.94	2.26413	0.21706	10.4309	1.79243e-25	1.26763e-23
Vitvi08g00133_t001	188.044	5.74726	0.304786	18.8567	2.58916e-79	8.44917e-76
Vitvi08g00138_t001	11229	-1.69709	0.644805	-2.63194	0.00848976	0.0231339
Vitvi08g00153_t001	1038.19	-1.3419	0.238718	-5.62126	1.89574e-08	2.00113e-07
Vitvi08g00188_t001	713.324	-1.63218	0.548891	-2.97359	0.0029434	0.0092599
Vitvi08g00202_t001	105.743	4.52572	0.443673	10.2006	1.97113e-24	1.28281e-22
Vitvi08g00221_t001	281.203	2.53001	0.309694	8.16938	3.09987e-16	9.1133e-15
Vitvi08g00227_t001	824.137	-1.54352	0.322352	-4.78831	1.6819e-06	1.18214e-05
Vitvi08g00240_t001	760.405	1.66349	0.347815	4.78268	1.7297e-06	1.21016e-05
Vitvi08g00261_t001	98.1645	3.62404	0.558241	6.49189	8.4766e-11	1.31543e-09
Vitvi08g00633_t001	6597.9	-3.069	0.365908	-8.38735	4.97239e-17	1.6043e-15
Vitvi08g00641_t001	571.629	-1.41923	0.307888	-4.60956	4.03529e-06	2.6017e-05
Vitvi08g00642_t001	1909.82	-2.31794	0.305769	-7.58069	3.43711e-14	8.08589e-13
Vitvi08g00643_t001	388.098	3.21304	0.316125	10.1638	2.87537e-24	1.86068e-22
Vitvi08g00656_t001	489.873	-4.09437	1.12959	-3.62466	0.000289341	0.00119196
Vitvi08g00662_t001	5873.22	1.79406	0.364282	4.92493	8.43894e-07	6.32657e-06
Vitvi08g00673_t001	81.7672	3.112	0.417017	7.46253	8.48779e-14	1.88973e-12
Vitvi08g00679_t001	14.3351	-7.23442	1.05861	-6.8339	8.26365e-12	1.47359e-10
Vitvi08g00719_t001	6.74124	4.61474	1.13448	4.06771	4.74774e-05	0.000239251
Vitvi08g00730_t001	3710.44	-1.80967	0.22756	-7.9525	1.82778e-15	4.86053e-14
Vitvi08g00744_t001	281.821	-2.6702	0.75655	-3.52944	0.000416441	0.00164013
Vitvi08g00756_t001	18.761	-3.54387	0.583875	-6.06956	1.28258e-09	1.65806e-08
Vitvi08g00757_t001	7514.87	1.35481	0.287497	4.71242	2.44793e-06	1.65243e-05
Vitvi08g00761_t001	1526.85	-2.68347	0.89913	-2.98452	0.00284021	0.00897607
Vitvi08g00766_t001	1265.94	-2.53115	0.603351	-4.19515	2.72696e-05	0.000145576
Vitvi08g00768_t001	50.5238	3.64254	0.491995	7.40362	1.32523e-13	2.88581e-12
Vitvi08g00781_t001	187.031	5.28371	0.423471	12.4772	9.94628e-36	1.65841e-33
Vitvi08g00794_t001	468.009	-2.11226	0.362092	-5.83349	5.42796e-09	6.30355e-08
Vitvi08g00802_t001	236.322	6.14606	0.764505	8.03927	9.03775e-16	2.47641e-14
Vitvi08g00812_t001	1166.43	-1.86338	0.351037	-5.30822	1.10698e-07	1.01188e-06
Vitvi08g00816_t001	503.036	-4.41223	0.699145	-6.3109	2.77415e-10	4.00568e-09
Vitvi08g00820_t001	383.486	1.60034	0.377265	4.24195	2.21585e-05	0.000121266
Vitvi08g00828_t001	2682.17	-1.63122	0.181862	-8.96953	2.97787e-19	1.22565e-17
Vitvi08g00829_t001	534.931	-1.36454	0.294079	-4.64005	3.48327e-06	2.27598e-05
Vitvi08g00835_t001	4265.63	-1.15693	0.252938	-4.57398	4.78555e-06	3.03488e-05
Vitvi08g00840_t001	165.883	1.88543	0.247507	7.61771	2.58225e-14	6.17657e-13
Vitvi08g00846_t001	254.666	-2.54768	0.61061	-4.17236	3.01463e-05	0.000159368
Vitvi08g00850_t001	1408.64	-1.39344	0.276556	-5.03855	4.69062e-07	3.74643e-06
Vitvi08g00853_t001	117268	1.31775	0.541989	2.43132	0.0150439	0.0380099
Vitvi08g00857_t001	1318.54	-2.49345	0.328238	-7.59645	3.04372e-14	7.23492e-13
Vitvi08g00860_t001	847.132	1.88711	0.307703	6.13288	8.63009e-10	1.14415e-08
Vitvi08g00863_t001	224.234	2.13011	0.426296	4.9968	5.82907e-07	4.54381e-06
Vitvi08g00865_t001	3443.49	-1.20378	0.285154	-4.22151	2.42674e-05	0.000131422
Vitvi08g00871_t001	184.163	4.82673	0.500598	9.64193	5.31763e-22	2.77965e-20
Vitvi08g00903_t001	15056.7	1.46222	0.209601	6.97623	3.0321e-12	5.68189e-11
Vitvi08g00910_t001	177.236	2.29897	0.274349	8.37974	5.30448e-17	1.70903e-15
Vitvi08g00916_t001	2533.87	-1.51558	0.295205	-5.13397	2.83686e-07	2.36505e-06
Vitvi08g00924_t001	2718.38	1.3098	0.310721	4.21536	2.49381e-05	0.000134608
Vitvi08g00925_t001	934.133	-1.70638	0.539827	-3.16097	0.00157246	0.00532458
Vitvi08g00939_t001	4140.67	-1.23989	0.210008	-5.904	3.54802e-09	4.2679e-08
Vitvi08g00940_t001	1300.67	1.15041	0.24228	4.74828	2.05159e-06	1.4103e-05
Vitvi08g00950_t001	1471.11	-1.82623	0.30084	-6.07043	1.27565e-09	1.65003e-08
Vitvi08g00958_t001	523.06	5.97012	0.315147	18.9439	4.95632e-80	1.88696e-76
Vitvi08g00960_t001	1068.66	3.05563	0.298097	10.2505	1.17777e-24	7.77563e-23
Vitvi08g00961_t001	3700.91	2.06444	0.493879	4.18005	2.91444e-05	0.000154609
Vitvi08g00970_t001	389.482	2.55847	0.305826	8.36578	5.97179e-17	1.89991e-15
Vitvi08g00994_t001	14.5732	4.94793	0.798623	6.19558	5.80703e-10	7.95263e-09
Vitvi08g01001_t001	779.542	-2.27433	0.383723	-5.927	3.08519e-09	3.74668e-08
Vitvi08g01023_t001	933.124	-1.48312	0.371763	-3.98941	6.62365e-05	0.000321851
Vitvi08g01030_t001	1026.65	-3.29886	0.48643	-6.78178	1.18706e-11	2.07626e-10
Vitvi08g01036_t001	147.109	-2.49492	0.473349	-5.27078	1.35842e-07	1.22119e-06
Vitvi08g01037_t001	3758.51	1.47769	0.26927	5.48779	4.06995e-08	4.04217e-07
Vitvi08g01038_t001	1255.61	2.19085	0.371717	5.89386	3.77273e-09	4.50971e-08
Vitvi08g01054_t001	1119.53	-1.94451	0.352858	-5.51075	3.57299e-08	3.57502e-07
Vitvi08g01056_t001	641.523	-2.35646	0.498134	-4.73058	2.23878e-06	1.5234e-05
Vitvi08g01076_t001	7742.26	1.03211	0.259108	3.98332	6.79594e-05	0.000328897
Vitvi08g01087_t001	112.367	4.94729	0.393991	12.5569	3.64471e-36	6.25985e-34
Vitvi08g01101_t001	357.872	-3.56486	0.660746	-5.3952	6.84461e-08	6.52825e-07
Vitvi08g01112_t001	52.6602	-3.85798	0.780997	-4.93981	7.81973e-07	5.90694e-06
Vitvi08g01159_t001	3332.17	1.56651	0.183603	8.53207	1.43751e-17	4.86911e-16
Vitvi08g01164_t001	1014.36	-1.56929	0.120896	-12.9805	1.57932e-38	3.25014e-36
Vitvi08g01188_t001	878.624	-1.36629	0.333909	-4.09179	4.28063e-05	0.000218156
Vitvi08g01189_t001	72.2551	3.00127	0.302914	9.90799	3.84315e-23	2.251e-21
Vitvi08g01195_t001	24.5761	3.62094	0.496297	7.29592	2.96633e-13	6.18813e-12
Vitvi08g01196_t001	43978.2	2.93019	0.605866	4.83636	1.32235e-06	9.50786e-06
Vitvi08g01197_t001	128.425	4.72385	0.341621	13.8278	1.73353e-43	4.88877e-41
Vitvi08g01206_t001	693.197	3.8921	0.360456	10.7977	3.5289e-27	2.94199e-25
Vitvi08g01214_t001	735.357	-1.14347	0.211808	-5.39859	6.71674e-08	6.40896e-07
Vitvi08g01217_t001	3525.27	-1.68408	0.433496	-3.88487	0.000102386	0.000473633
Vitvi08g01242_t001	139.14	-4.27662	0.477268	-8.96062	3.22869e-19	1.31937e-17
Vitvi08g01264_t001	6.53884	-6.08506	1.48717	-4.09169	4.28233e-05	0.000218156
Vitvi08g01285_t001	2902.55	-1.21808	0.254242	-4.79103	1.65927e-06	1.16768e-05
Vitvi08g01291_t001	83.4502	3.28197	0.74563	4.40161	1.07453e-05	6.33921e-05
Vitvi08g01301_t001	10287.3	1.13491	0.234027	4.84946	1.23796e-06	8.96312e-06
Vitvi08g01303_t001	20.4269	3.82652	0.533065	7.17834	7.05612e-13	1.40281e-11
Vitvi08g01305_t001	847.831	1.71063	0.296098	5.77725	7.59302e-09	8.63781e-08
Vitvi08g01307_t001	2332.84	1.26808	0.20358	6.22888	4.69782e-10	6.53944e-09
Vitvi08g01311_t001	320.785	1.67314	0.273184	6.12458	9.09223e-10	1.20054e-08
Vitvi08g01315_t001	201.528	1.93882	0.237651	8.15825	3.39907e-16	9.92902e-15
Vitvi08g01320_t001	167.11	2.21571	0.263464	8.4099	4.10366e-17	1.33301e-15
Vitvi08g01322_t001	1396.67	-1.09846	0.249729	-4.39863	1.08936e-05	6.41348e-05
Vitvi08g01332_t001	699.932	-1.29687	0.171916	-7.54363	4.57084e-14	1.05148e-12
Vitvi08g01337_t001	581.426	-2.57446	0.512724	-5.02115	5.13628e-07	4.0612e-06
Vitvi08g01342_t001	1614.35	2.49405	0.349726	7.13143	9.9328e-13	1.94426e-11
Vitvi08g01349_t001	132.601	-8.07738	0.954521	-8.46224	2.62299e-17	8.70888e-16
Vitvi08g01358_t001	527.392	1.78171	0.301969	5.9003	3.62836e-09	4.34851e-08
Vitvi08g01374_t001	204.977	2.39802	0.394384	6.08042	1.19869e-09	1.55578e-08
Vitvi08g01377_t001	2501.23	-3.42391	0.803691	-4.26024	2.04211e-05	0.000113004
Vitvi08g01384_t001	519.848	4.69623	0.587831	7.98908	1.35946e-15	3.66637e-14
Vitvi08g01386_t001	8574.93	1.67374	0.225087	7.43597	1.03803e-13	2.28878e-12
Vitvi08g01403_t001	2.70079	4.99365	1.81724	2.74794	0.00599713	0.0171369
Vitvi08g01423_t001	1058.54	4.61268	0.291885	15.8031	2.96288e-56	2.41718e-53
Vitvi08g01436_t001	250.878	4.94862	0.327363	15.1166	1.25831e-51	6.84373e-49
Vitvi08g01437_t001	11.3614	6.09001	1.17568	5.18001	2.2187e-07	1.90533e-06
Vitvi08g01442_t001	284.714	1.65902	0.31925	5.19662	2.02942e-07	1.75533e-06
Vitvi08g01451_t001	173.816	6.48061	0.416567	15.5572	1.42239e-54	1.01537e-51
Vitvi08g01454_t001	2583.62	2.07628	0.427866	4.85265	1.21825e-06	8.83447e-06
Vitvi08g01462_t001	9368.91	1.18455	0.319005	3.71325	0.000204615	0.000876433
Vitvi08g01467_t001	1127.24	1.70485	0.258919	6.58451	4.56375e-11	7.3312e-10
Vitvi08g01471_t001	186.647	3.47832	0.62671	5.55012	2.85467e-08	2.91503e-07
Vitvi08g01478_t001	73.2065	3.35499	0.459244	7.30546	2.76314e-13	5.796e-12
Vitvi08g01497_t001	834.551	-2.38149	0.268442	-8.87154	7.2138e-19	2.8265e-17
Vitvi08g01502_t001	89.6128	-4.1814	0.443541	-9.42732	4.20684e-21	2.05335e-19
Vitvi08g01506_t001	6691.23	1.21203	0.187142	6.47654	9.38525e-11	1.44271e-09
Vitvi08g01517_t001	446.55	1.90578	0.289174	6.59041	4.38613e-11	7.07573e-10
Vitvi08g01521_t001	2371.24	2.06757	0.258932	7.98501	1.40516e-15	3.77624e-14
Vitvi08g01537_t001	571.101	1.54784	0.522485	2.96245	0.00305203	0.00955297
Vitvi08g01542_t001	805.735	-1.06069	0.202549	-5.23673	1.63446e-07	1.44938e-06
Vitvi08g01543_t001	103.744	2.44898	0.382841	6.39686	1.58603e-10	2.3726e-09
Vitvi08g01546_t001	3062.35	-2.01654	0.374431	-5.3856	7.22042e-08	6.84666e-07
Vitvi08g01547_t001	182.543	-8.42597	0.798037	-10.5584	4.64686e-26	3.49172e-24
Vitvi08g01581_t001	146.012	2.70486	0.603917	4.47887	7.50399e-06	4.56373e-05
Vitvi08g01583_t001	491.217	-1.5926	0.324214	-4.91218	9.00706e-07	6.71502e-06
Vitvi08g01596_t001	551.636	1.53371	0.431306	3.55596	0.000376606	0.00150215
Vitvi08g01597_t001	1481.45	-1.44624	0.183807	-7.86826	3.59605e-15	9.30604e-14
Vitvi08g01602_t001	1946.71	2.46573	0.477301	5.16599	2.39169e-07	2.03249e-06
Vitvi08g01606_t001	212.89	3.52162	0.655378	5.37342	7.72569e-08	7.29247e-07
Vitvi08g01609_t001	979.536	-2.44928	0.268554	-9.12025	7.49514e-20	3.2488e-18
Vitvi08g01614_t001	1127.79	2.29544	0.37883	6.05929	1.3672e-09	1.75751e-08
Vitvi08g01617_t001	224.724	3.6174	0.728388	4.96632	6.8237e-07	5.2377e-06
Vitvi08g01621_t001	871.314	1.63779	0.364174	4.49728	6.88298e-06	4.22202e-05
Vitvi08g01627_t001	798.525	1.46094	0.313835	4.65513	3.23783e-06	2.13269e-05
Vitvi08g01634_t001	149.177	3.28858	0.641831	5.12375	2.99517e-07	2.48524e-06
Vitvi08g01640_t001	117.396	3.10771	0.350011	8.87891	6.75184e-19	2.66838e-17
Vitvi08g01641_t001	499.951	-2.42853	0.294301	-8.25186	1.55953e-16	4.76262e-15
Vitvi08g01645_t001	291.897	-2.04732	0.382501	-5.35247	8.67628e-08	8.1293e-07
Vitvi08g01646_t001	3451.97	-1.23632	0.305702	-4.04421	5.24988e-05	0.000261955
Vitvi08g01655_t001	831.465	-1.53681	0.429167	-3.58092	0.00034239	0.00138355
Vitvi08g01664_t001	798.025	1.78557	0.369219	4.83608	1.32421e-06	9.51825e-06
Vitvi08g01666_t001	129.618	5.36913	0.436403	12.3032	8.70907e-35	1.3442e-32
Vitvi08g01670_t001	1175.47	-2.9574	0.727796	-4.0635	4.83432e-05	0.000243025
Vitvi08g01674_t001	1730.65	-1.17144	0.196717	-5.95496	2.60129e-09	3.20849e-08
Vitvi08g01684_t001	614.818	-2.62145	0.440563	-5.95023	2.67758e-09	3.28662e-08
Vitvi08g01686_t001	544.995	4.84365	0.526469	9.20025	3.57113e-20	1.58707e-18
Vitvi08g01699_t001	677.529	1.4989	0.362416	4.13587	3.5361e-05	0.000183622
Vitvi08g01701_t001	4425.09	-2.50409	0.832603	-3.00754	0.00263367	0.00839768
Vitvi08g01702_t001	2023.71	-3.04953	1.0939	-2.78777	0.00530728	0.0154105
Vitvi08g01711_t001	313.041	2.43253	0.420026	5.79137	6.98132e-09	7.96973e-08
Vitvi08g01731_t001	711.932	1.55935	0.209364	7.44803	9.47421e-14	2.09709e-12
Vitvi08g01738_t001	294.617	4.81329	0.419983	11.4607	2.0788e-30	2.27206e-28
Vitvi08g01740_t001	502.732	3.142	0.344673	9.11588	7.80378e-20	3.37617e-18
Vitvi08g01767_t001	181.639	2.13348	0.296674	7.19134	6.41605e-13	1.28151e-11
Vitvi08g01768_t001	936.263	1.26953	0.187716	6.76304	1.35123e-11	2.34617e-10
Vitvi08g01771_t001	359.691	2.92955	0.492269	5.95111	2.66324e-09	3.2743e-08
Vitvi08g01778_t001	3106.54	1.08638	0.189823	5.72315	1.04566e-08	1.15783e-07
Vitvi08g01787_t001	1825.67	-2.87099	0.365751	-7.84959	4.17409e-15	1.07254e-13
Vitvi08g01789_t001	1072.28	4.52467	0.56123	8.06206	7.50206e-16	2.07973e-14
Vitvi08g01805_t001	12076.2	-2.45961	0.303197	-8.11226	4.96865e-16	1.42408e-14
Vitvi08g01813_t001	599.505	1.86377	0.377344	4.93917	7.8456e-07	5.92453e-06
Vitvi08g01821_t001	968.411	-1.14467	0.226788	-5.0473	4.48099e-07	3.59155e-06
Vitvi08g01822_t001	107.971	4.9404	0.446829	11.0566	2.03731e-28	1.89952e-26
Vitvi08g01838_t001	6426.56	-3.08629	0.327085	-9.43573	3.88284e-21	1.91155e-19
Vitvi08g01843_t001	615.992	-8.21235	0.973488	-8.43601	3.28365e-17	1.07616e-15
Vitvi08g01848_t001	22.7213	8.04417	0.915041	8.79105	1.48166e-18	5.60356e-17
Vitvi08g01851_t001	236.137	5.07422	0.493099	10.2905	7.77956e-25	5.22672e-23
Vitvi08g01852_t001	728.117	-1.23577	0.223389	-5.53192	3.16738e-08	3.20428e-07
Vitvi08g01853_t001	237.407	2.224	0.470889	4.72298	2.32411e-06	1.5777e-05
Vitvi08g01857_t001	997.791	-2.18981	0.271281	-8.07212	6.9089e-16	1.9317e-14
Vitvi08g01865_t001	1132.15	1.64494	0.255287	6.44348	1.16767e-10	1.7723e-09
Vitvi08g01887_t001	949.808	-3.61793	0.446116	-8.10985	5.06803e-16	1.45074e-14
Vitvi08g01896_t001	6673.38	1.03388	0.212334	4.86912	1.12095e-06	8.19391e-06
Vitvi08g01906_t001	788.493	-1.31083	0.253579	-5.16933	2.34933e-07	2.00096e-06
Vitvi08g01910_t001	1180.57	-1.4519	0.287463	-5.05073	4.40125e-07	3.5326e-06
Vitvi08g01913_t001	6.47644	5.2362	0.970966	5.39278	6.93776e-08	6.60881e-07
Vitvi08g01915_t001	5774.28	1.43184	0.389473	3.67634	0.000236606	0.00099664
Vitvi08g01923_t001	766.545	1.56816	0.522773	2.99969	0.00270253	0.00859205
Vitvi08g01931_t001	223.131	-3.17714	0.668273	-4.75425	1.99184e-06	1.37337e-05
Vitvi08g01936_t001	73.3919	5.07002	0.437548	11.5873	4.77741e-31	5.56788e-29
Vitvi08g01993_t001	1197.54	-2.23845	0.355875	-6.28998	3.17505e-10	4.53581e-09
Vitvi08g01994_t001	10.8484	6.00314	1.38759	4.3263	1.51632e-05	8.63988e-05
Vitvi08g02035_t001	227.425	-2.55254	0.443105	-5.76057	8.3831e-09	9.42397e-08
Vitvi08g02074_t001	183.729	2.61712	0.335421	7.80248	6.07018e-15	1.52879e-13
Vitvi08g02076_t001	344.886	-2.82898	0.996246	-2.83964	0.00451647	0.0134178
Vitvi08g02089_t001	435.115	1.79978	0.315194	5.71006	1.12938e-08	1.23911e-07
Vitvi08g02095_t001	41.2764	3.64992	0.488069	7.47828	7.53009e-14	1.68472e-12
Vitvi08g02103_t001	3446.22	1.79225	0.355487	5.04169	4.61437e-07	3.6894e-06
Vitvi08g02107_t001	937.804	2.52455	0.341492	7.39271	1.43867e-13	3.12391e-12
Vitvi08g02128_t001	1255.77	1.71691	0.236738	7.25237	4.09555e-13	8.36803e-12
Vitvi08g02143_t001	529.932	-3.53692	0.58068	-6.091	1.12209e-09	1.46051e-08
Vitvi08g02155_t001	5.99947	6.11176	1.20402	5.07615	3.85167e-07	3.12664e-06
Vitvi08g02170_t001	427.137	-4.37217	0.580779	-7.52812	5.14773e-14	1.1759e-12
Vitvi08g02176_t001	303.627	3.38255	0.401414	8.42657	3.55954e-17	1.16324e-15
Vitvi08g02191_t001	179.348	3.19171	0.35777	8.92111	4.61637e-19	1.85982e-17
Vitvi08g02200_t001	2.05718	4.60142	1.28745	3.57406	0.000351484	0.00141479
Vitvi08g02205_t001	1329.08	-1.53218	0.297238	-5.15472	2.54015e-07	2.14747e-06
Vitvi08g02209_t001	1709.51	1.45154	0.187091	7.75849	8.5947e-15	2.14333e-13
Vitvi08g02210_t001	880.142	-1.69757	0.299343	-5.67097	1.41994e-08	1.53451e-07
Vitvi08g02235_t001	17.3931	3.49984	0.567935	6.16241	7.16468e-10	9.64424e-09
Vitvi08g02243_t001	40.1465	-6.76086	1.07781	-6.27277	3.54681e-10	5.03542e-09
Vitvi08g02246_t001	1082.78	-2.16632	0.325309	-6.65926	2.75205e-11	4.56907e-10
Vitvi08g02249_t001	200.838	3.11463	0.589566	5.28291	1.27146e-07	1.15025e-06
Vitvi08g02253_t001	28.642	3.84438	0.501734	7.66219	1.82786e-14	4.41839e-13
Vitvi08g02257_t001	366.316	-2.01397	0.268306	-7.50625	6.08462e-14	1.37751e-12
Vitvi08g02274_t001	75.7216	-5.66167	0.81501	-6.94675	3.73794e-12	6.93629e-11
Vitvi08g02277_t001	7.2836	6.42759	1.03171	6.23004	4.66303e-10	6.49894e-09
Vitvi08g02288_t001	483.237	1.80063	0.451431	3.9887	6.64351e-05	0.000322614
Vitvi08g02295_t001	62.3497	-6.50486	0.983053	-6.61699	3.66578e-11	5.97271e-10
Vitvi08g02307_t001	524.796	1.21195	0.205934	5.88511	3.97798e-09	4.74264e-08
Vitvi08g02323_t001	51.7317	2.98961	0.533134	5.60761	2.05137e-08	2.14951e-07
Vitvi08g02344_t001	132.475	-8.25248	0.907	-9.09866	9.14525e-20	3.94905e-18
Vitvi08g02366_t001	335.189	3.52716	0.544878	6.4733	9.58853e-11	1.47099e-09
Vitvi08g02367_t001	3531.18	1.14036	0.336124	3.39267	0.000692153	0.0025738
Vitvi08g02368_t001	988.993	4.52384	0.610007	7.41605	1.20669e-13	2.6428e-12
Vitvi08g02386_t001	166.706	3.092	0.477755	6.47194	9.67548e-11	1.48334e-09
Vitvi08g02395_t001	18.6363	4.38573	0.699789	6.26722	3.67558e-10	5.21175e-09
Vitvi08g02412_t001	129.579	-3.80935	0.592609	-6.42809	1.29217e-10	1.95218e-09
Vitvi08g04035_t001	243.519	2.29661	0.506732	4.5322	5.83715e-06	3.6322e-05
Vitvi08g04062_t001	104.559	-3.18174	0.484247	-6.57049	5.01487e-11	7.99405e-10
Vitvi08g04086_t001	334.051	-3.59174	0.444044	-8.0887	6.03062e-16	1.70492e-14
Vitvi08g04093_t001	1573.99	1.07927	0.311573	3.46393	0.000532348	0.00204102
Vitvi08g04114_t001	937.503	-3.54906	0.212071	-16.7352	7.2568e-63	9.751e-60
Vitvi08g04123_t001	2032.9	-2.70257	1.07224	-2.52048	0.0117194	0.0306431
Vitvi08g04147_t001	1105.92	1.78599	0.35527	5.02714	4.97857e-07	3.9447e-06
Vitvi08g04188_t001	959.631	-1.15445	0.225406	-5.12167	3.02842e-07	2.51101e-06
Vitvi08g04199_t001	50.0956	3.20823	0.53243	6.02563	1.68452e-09	2.14371e-08
Vitvi08g04213_t001	5708.91	2.34322	0.294878	7.94639	1.92027e-15	5.09464e-14
Vitvi08g04220_t001	426.703	3.73813	0.546784	6.83659	8.11017e-12	1.44848e-10
Vitvi08g04221_t001	648.014	3.72554	0.58999	6.31458	2.7089e-10	3.91394e-09
Vitvi08g04243_t001	120.379	-4.60073	1.08377	-4.24513	2.18463e-05	0.000119759
Vitvi08g04286_t001	92.0098	3.37089	0.693048	4.86387	1.15114e-06	8.38773e-06
Vitvi08g04295_t001	2.98772	5.1373	1.25821	4.08303	4.44518e-05	0.000225497
Vitvi08g04296_t001	422.707	4.25895	0.486636	8.75182	2.09948e-18	7.82356e-17
Vitvi08g04311_t001	8.51058	-4.0656	0.903117	-4.50175	6.73969e-06	4.14507e-05
Vitvi08g04314_t001	200.95	2.18874	0.523767	4.17884	2.92998e-05	0.000155325
Vitvi08g04329_t001	32.5629	5.23151	0.661134	7.91294	2.51381e-15	6.60794e-14
Vitvi08g04357_t001	279.894	-2.16296	0.440483	-4.91044	9.0874e-07	6.7705e-06
Vitvi08g04358_t001	468.998	-1.99185	0.422504	-4.7144	2.42425e-06	1.63838e-05
Vitvi08g04368_t001	67.6211	3.19664	0.448548	7.12665	1.02842e-12	2.00789e-11
Vitvi08g04380_t001	263.199	-2.8073	0.379782	-7.39187	1.44776e-13	3.14066e-12
Vitvi08g04383_t001	10564.8	-1.2423	0.215359	-5.76853	7.99667e-09	9.03849e-08
Vitvi08g04410_t001	2739.07	1.07867	0.37001	2.91525	0.003554	0.0109133
Vitvi08g04420_t001	405.119	4.105	0.527237	7.78588	6.92274e-15	1.74159e-13
Vitvi09g00019_t001	870.713	-1.15096	0.271539	-4.23867	2.24845e-05	0.000122727
Vitvi09g00023_t001	351.999	-2.07653	0.440918	-4.70956	2.4825e-06	1.67279e-05
Vitvi09g00030_t001	485.189	3.71567	0.634351	5.85744	4.70062e-09	5.5093e-08
Vitvi09g00038_t001	62.4461	-3.40559	0.584226	-5.82923	5.56827e-09	6.45993e-08
Vitvi09g00039_t001	86.2949	3.89261	0.553972	7.02673	2.11431e-12	4.01807e-11
Vitvi09g00043_t001	7375.09	1.17674	0.293666	4.00707	6.14776e-05	0.000301127
Vitvi09g00051_t001	14.1518	-3.42617	0.68892	-4.97325	6.58386e-07	5.07064e-06
Vitvi09g00059_t001	47.3852	4.14643	0.504879	8.2127	2.16261e-16	6.44916e-15
Vitvi09g00062_t001	1154.22	1.42713	0.322921	4.41944	9.89589e-06	5.87911e-05
Vitvi09g00064_t001	1764.57	-1.6787	0.456907	-3.67404	0.000238743	0.00100398
Vitvi09g00067_t001	992.424	-1.31477	0.209466	-6.27677	3.45679e-10	4.91372e-09
Vitvi09g00086_t001	960.696	-1.19283	0.263928	-4.51952	6.19808e-06	3.83485e-05
Vitvi09g00093_t001	2997.35	-1.91398	0.401444	-4.76774	1.86305e-06	1.29276e-05
Vitvi09g00112_t001	193.805	3.16416	0.322295	9.8176	9.4569e-23	5.34713e-21
Vitvi09g00122_t001	1875.47	-1.06582	0.23034	-4.62717	3.70695e-06	2.40836e-05
Vitvi09g00136_t001	5616.3	1.067	0.256917	4.15309	3.28017e-05	0.000171856
Vitvi09g00143_t001	280.204	5.08354	0.417481	12.1767	4.1364e-34	6.09599e-32
Vitvi09g00146_t001	719.836	2.71355	0.180917	14.9989	7.46729e-51	3.70816e-48
Vitvi09g00176_t001	696.338	1.89634	0.366776	5.17029	2.33735e-07	1.99299e-06
Vitvi09g00180_t001	798.042	1.53855	0.24412	6.30245	2.92977e-10	4.21441e-09
Vitvi09g00183_t001	998.386	2.71857	0.326779	8.31927	8.8506e-17	2.77712e-15
Vitvi09g00184_t001	777.3	2.4518	0.498194	4.92138	8.59357e-07	6.43406e-06
Vitvi09g00227_t001	326.288	-2.62277	0.164018	-15.9907	1.48324e-57	1.41173e-54
Vitvi09g00258_t001	64.1806	-5.36948	1.26436	-4.2468	2.16846e-05	0.000119015
Vitvi09g00260_t001	6.17667	-6.00924	1.83746	-3.27041	0.00107391	0.00380036
Vitvi09g00273_t001	2415.55	2.298	0.310174	7.40874	1.27501e-13	2.78177e-12
Vitvi09g00275_t001	603.247	-4.74758	0.447633	-10.606	2.79521e-26	2.15713e-24
Vitvi09g00279_t001	13.4898	4.98297	0.75943	6.56146	5.32846e-11	8.4644e-10
Vitvi09g00282_t001	233.267	2.38842	0.387896	6.15737	7.39632e-10	9.91515e-09
Vitvi09g00284_t001	6411.55	-2.66359	0.406851	-6.54683	5.87722e-11	9.27804e-10
Vitvi09g00285_t001	884.101	-3.90837	0.356293	-10.9695	5.35488e-28	4.83484e-26
Vitvi09g00293_t001	707.982	-2.42401	0.412947	-5.87002	4.35731e-09	5.13326e-08
Vitvi09g00300_t001	1234.78	-2.50717	0.379872	-6.60002	4.1109e-11	6.66467e-10
Vitvi09g00303_t001	1282.6	-3.08171	0.345842	-8.91075	5.06895e-19	2.01374e-17
Vitvi09g00307_t001	912.319	-1.4918	0.357162	-4.17681	2.95622e-05	0.000156607
Vitvi09g00311_t001	71.3959	3.25013	0.594191	5.46984	4.50438e-08	4.43889e-07
Vitvi09g00326_t001	1164.81	-1.1317	0.200392	-5.64744	1.62856e-08	1.74326e-07
Vitvi09g00329_t001	3673.74	1.82441	0.309221	5.90001	3.63473e-09	4.35386e-08
Vitvi09g00331_t001	7.58529	5.98432	1.03684	5.77168	7.84872e-09	8.89768e-08
Vitvi09g00350_t001	589.525	2.19413	0.392467	5.59062	2.26265e-08	2.35578e-07
Vitvi09g00355_t001	5811.55	-4.03723	0.353235	-11.4293	2.98481e-30	3.23138e-28
Vitvi09g00356_t001	68.1928	2.81787	0.443785	6.34962	2.1585e-10	3.17288e-09
Vitvi09g00361_t001	34442.6	1.29485	0.277986	4.65798	3.19332e-06	2.10641e-05
Vitvi09g00370_t001	6426.3	1.75478	0.339452	5.16945	2.34783e-07	2.00043e-06
Vitvi09g00371_t001	12.7031	3.74672	0.71714	5.22453	1.74599e-07	1.53517e-06
Vitvi09g00372_t001	362.947	2.37431	0.520212	4.56411	5.01609e-06	3.16877e-05
Vitvi09g00373_t001	876.86	1.54187	0.26598	5.79693	6.7539e-09	7.7333e-08
Vitvi09g00377_t001	682.183	-2.71163	0.361465	-7.50177	6.2963e-14	1.41981e-12
Vitvi09g00389_t001	41.6998	2.66791	0.340593	7.83313	4.75877e-15	1.20917e-13
Vitvi09g00486_t001	120.649	5.15357	0.556849	9.25487	2.14493e-20	9.68312e-19
Vitvi09g00488_t001	1267.62	5.51938	0.610293	9.04382	1.51286e-19	6.42349e-18
Vitvi09g00491_t001	881.162	2.31053	0.239766	9.63662	5.60012e-22	2.92063e-20
Vitvi09g00512_t001	317.594	6.03094	0.512168	11.7753	5.23264e-32	6.56753e-30
Vitvi09g00518_t001	313.508	1.9487	0.269905	7.21997	5.19993e-13	1.0521e-11
Vitvi09g00524_t001	287.746	-6.05304	0.678605	-8.91983	4.67025e-19	1.87821e-17
Vitvi09g00525_t001	21.1206	2.85188	0.422109	6.75626	1.41596e-11	2.44851e-10
Vitvi09g00529_t001	1786.1	1.69242	0.190142	8.90083	5.543e-19	2.19824e-17
Vitvi09g00560_t001	14.4847	-6.28366	1.30305	-4.82228	1.41923e-06	1.01406e-05
Vitvi09g00566_t001	26.2241	4.04463	0.708407	5.70947	1.13327e-08	1.24219e-07
Vitvi09g00582_t001	5.75723	5.59904	1.23107	4.54811	5.41294e-06	3.39225e-05
Vitvi09g00593_t001	888.629	2.63521	0.58041	4.54027	5.61834e-06	3.50943e-05
Vitvi09g00595_t001	7105.24	-1.37511	0.241424	-5.69583	1.22774e-08	1.3374e-07
Vitvi09g00599_t001	177.434	-4.03279	0.447537	-9.01106	2.04074e-19	8.52222e-18
Vitvi09g00601_t001	817.603	-1.52354	0.311242	-4.89504	9.82879e-07	7.25894e-06
Vitvi09g00610_t001	2584.73	1.04585	0.247822	4.22017	2.44116e-05	0.000132078
Vitvi09g00616_t001	548.557	1.49566	0.323417	4.62456	3.75402e-06	2.43755e-05
Vitvi09g00618_t001	787.587	3.16652	0.298327	10.6143	2.55806e-26	1.98754e-24
Vitvi09g00620_t001	806.261	-2.25316	0.353527	-6.37338	1.84903e-10	2.74171e-09
Vitvi09g00627_t001	1571.89	-2.11624	0.393184	-5.38232	7.35307e-08	6.96435e-07
Vitvi09g00667_t001	1468.29	-1.34998	0.389847	-3.46285	0.000534488	0.00204717
Vitvi09g00721_t001	466.49	-1.73314	0.260661	-6.64903	2.9504e-11	4.8767e-10
Vitvi09g00772_t001	608.229	-2.76856	0.484692	-5.71199	1.11661e-08	1.22822e-07
Vitvi09g00794_t001	463.061	-1.87364	0.313	-5.98605	2.14997e-09	2.68811e-08
Vitvi09g00817_t001	105.832	3.01575	0.553563	5.44789	5.0972e-08	4.96314e-07
Vitvi09g00838_t001	177.13	2.4581	0.30808	7.97879	1.47771e-15	3.96654e-14
Vitvi09g00937_t001	15.524	-4.71482	1.59506	-2.95588	0.00311778	0.00973341
Vitvi09g00971_t001	13.9968	4.6707	0.806181	5.79362	6.88851e-09	7.87164e-08
Vitvi09g00981_t001	759.738	-2.40993	0.470303	-5.12422	2.98778e-07	2.48001e-06
Vitvi09g01155_t001	1199.37	5.05087	0.549805	9.18664	4.05287e-20	1.79767e-18
Vitvi09g01158_t001	628.119	1.61146	0.281755	5.71935	1.06934e-08	1.18062e-07
Vitvi09g01164_t001	5550.53	-2.83548	0.340613	-8.32462	8.45963e-17	2.66543e-15
Vitvi09g01263_t001	1811.8	1.2965	0.259946	4.98757	6.11441e-07	4.7475e-06
Vitvi09g01266_t001	180.601	6.06762	0.386469	15.7002	1.50828e-55	1.14846e-52
Vitvi09g01272_t001	482.602	5.53379	0.560088	9.88022	5.07227e-23	2.93331e-21
Vitvi09g01282_t001	4850	4.83815	0.748188	6.4665	1.00302e-10	1.53566e-09
Vitvi09g01297_t001	1067.82	1.94575	0.347275	5.60291	2.10783e-08	2.20262e-07
Vitvi09g01304_t001	640.798	1.6184	0.261551	6.18772	6.10415e-10	8.33456e-09
Vitvi09g01307_t001	11.1763	-4.48816	1.05594	-4.25039	2.13401e-05	0.000117435
Vitvi09g01351_t001	5269.87	2.264	0.39645	5.71067	1.12533e-08	1.23526e-07
Vitvi09g01361_t001	1652.87	-1.20755	0.350482	-3.44539	0.000570243	0.00216596
Vitvi09g01376_t001	43.3559	2.92503	0.469491	6.23022	4.65791e-10	6.49577e-09
Vitvi09g01382_t001	440.186	1.67109	0.341977	4.88654	1.02622e-06	7.5595e-06
Vitvi09g01399_t001	352.884	3.45747	1.21822	2.83814	0.00453775	0.0134636
Vitvi09g01409_t001	74.5776	-4.1251	0.781174	-5.28064	1.28734e-07	1.16324e-06
Vitvi09g01412_t001	97.918	-5.2046	0.989689	-5.25883	1.44978e-07	1.2972e-06
Vitvi09g01459_t001	1098.16	-1.45888	0.358275	-4.07195	4.6621e-05	0.000235333
Vitvi09g01474_t001	403.03	-2.00082	0.450229	-4.44401	8.82964e-06	5.30498e-05
Vitvi09g01495_t001	32.6248	-4.44927	0.684162	-6.50324	7.86077e-11	1.22485e-09
Vitvi09g01545_t001	10465.5	1.29735	0.329257	3.94023	8.14051e-05	0.000386437
Vitvi09g01563_t001	3.53158	4.8353	1.12952	4.28085	1.86177e-05	0.000103956
Vitvi09g01580_t001	26.7134	-7.63939	1.20441	-6.34282	2.25596e-10	3.30127e-09
Vitvi09g01600_t001	4034.78	1.32475	0.347217	3.81533	0.000135999	0.000612627
Vitvi09g01601_t001	2473.5	1.34784	0.306229	4.40141	1.0755e-05	6.34166e-05
Vitvi09g01616_t001	238.671	2.67531	0.59059	4.5299	5.9013e-06	3.66912e-05
Vitvi09g01641_t001	471.509	1.41477	0.339548	4.16662	3.09146e-05	0.000163015
Vitvi09g01655_t001	14.4795	4.72267	0.903971	5.22436	1.74761e-07	1.536e-06
Vitvi09g01708_t001	139.809	2.46706	0.519282	4.75091	2.025e-06	1.39371e-05
Vitvi09g01736_t001	1054.56	1.43702	0.282124	5.09357	3.51392e-07	2.87597e-06
Vitvi09g01751_t001	681.181	5.58674	0.816982	6.83827	8.01552e-12	1.43382e-10
Vitvi09g01924_t001	27.2602	4.82208	0.974452	4.9485	7.47869e-07	5.67938e-06
Vitvi09g01962_t001	8.3572	-5.93501	1.48945	-3.98468	6.75699e-05	0.000327221
Vitvi09g04018_t001	1556.69	1.76523	0.403618	4.37351	1.22264e-05	7.11562e-05
Vitvi09g04055_t001	3220.33	1.3492	0.401721	3.35854	0.000783541	0.00286926
Vitvi09g04068_t001	12.066	-6.4794	1.32407	-4.89354	9.90366e-07	7.31187e-06
Vitvi09g04084_t001	510.947	-4.33628	0.555006	-7.81304	5.58264e-15	1.41379e-13
Vitvi09g04085_t001	147.08	-2.35141	0.397055	-5.92213	3.178e-09	3.85529e-08
Vitvi09g04100_t001	1159.84	3.44726	0.404017	8.53246	1.43262e-17	4.86261e-16
Vitvi09g04111_t001	618.363	1.32284	0.245798	5.38183	7.37306e-08	6.97899e-07
Vitvi09g04157_t001	29.5023	6.99737	0.921331	7.59486	3.08131e-14	7.31666e-13
Vitvi09g04170_t001	557.814	5.12132	0.589962	8.68075	3.93159e-18	1.42329e-16
Vitvi09g04178_t001	1573.89	1.00176	0.239641	4.18026	2.91181e-05	0.000154505
Vitvi09g04184_t001	1974.34	-2.79232	0.405502	-6.88607	5.73539e-12	1.04727e-10
Vitvi09g04320_t001	3.48607	5.35226	1.55269	3.4471	0.000566643	0.00215443
Vitvi09g04364_t001	3658.73	1.49277	0.324236	4.60396	4.14529e-06	2.66735e-05
Vitvi09g04464_t001	316.489	1.6468	0.31214	5.27586	1.32135e-07	1.19023e-06
Vitvi09g04495_t001	1139.34	-1.12295	0.414189	-2.7112	0.0067041	0.0188771
Vitvi09g04606_t001	29.7662	4.14285	0.552192	7.50255	6.25877e-14	1.41414e-12
Vitvi09g04607_t001	71.1162	5.33344	0.685723	7.77783	7.37804e-15	1.85002e-13
Vitvi09g04611_t001	53.3631	-8.64488	1.85172	-4.66858	3.03293e-06	2.00932e-05
Vitvi09g04612_t001	18.8033	-7.6201	1.57319	-4.84374	1.27421e-06	9.19934e-06
Vitvi10g00002_t001	52.902	5.24826	0.605923	8.6616	4.65177e-18	1.66552e-16
Vitvi10g00020_t001	3357.03	-2.23644	0.321906	-6.94749	3.71855e-12	6.90592e-11
Vitvi10g00026_t001	1242.86	7.33187	0.545334	13.4447	3.3063e-41	8.03467e-39
Vitvi10g00027_t001	8293.36	1.64134	0.514001	3.19326	0.00140677	0.00482505
Vitvi10g00031_t001	73.0581	3.32318	0.548405	6.05972	1.36358e-09	1.75484e-08
Vitvi10g00034_t001	356.737	-3.84675	0.829247	-4.63885	3.50357e-06	2.28663e-05
Vitvi10g00078_t001	4622.8	1.29778	0.278365	4.66216	3.12912e-06	2.06764e-05
Vitvi10g00082_t001	252.879	3.48604	0.356602	9.77569	1.43178e-22	7.95768e-21
Vitvi10g00087_t001	5245.26	-1.82031	0.563567	-3.22998	0.00123799	0.00430628
Vitvi10g00090_t001	30.4084	3.63015	0.744039	4.87897	1.06639e-06	7.82511e-06
Vitvi10g00100_t001	11503.4	1.72719	0.486523	3.55007	0.000385127	0.00153186
Vitvi10g00122_t001	836.082	1.11878	0.238879	4.68347	2.82055e-06	1.88116e-05
Vitvi10g00131_t001	105.019	5.27089	0.436389	12.0784	1.37354e-33	1.91603e-31
Vitvi10g00154_t001	638.875	-2.15776	0.278545	-7.74653	9.44403e-15	2.34489e-13
Vitvi10g00164_t001	144.355	5.89671	0.424274	13.8984	6.48148e-44	1.92281e-41
Vitvi10g00194_t001	1150.92	1.48395	0.169476	8.7561	2.02125e-18	7.55669e-17
Vitvi10g00204_t001	645.565	-1.84463	0.31997	-5.76502	8.16502e-09	9.206e-08
Vitvi10g00212_t001	1136.62	-1.40347	0.208416	-6.73401	1.65054e-11	2.83057e-10
Vitvi10g00220_t001	176.77	2.2895	0.439027	5.21493	1.83885e-07	1.60692e-06
Vitvi10g00223_t001	1008.45	-1.96758	0.464888	-4.23236	2.3125e-05	0.000125952
Vitvi10g00224_t001	247.929	5.56295	1.21964	4.56113	5.08787e-06	3.20701e-05
Vitvi10g00229_t001	3154.1	-7.5551	0.456737	-16.5415	1.84506e-61	2.34149e-58
Vitvi10g00231_t001	459.695	-1.71285	0.290379	-5.89866	3.66465e-09	4.3874e-08
Vitvi10g00255_t001	808.32	-1.3533	0.239516	-5.65015	1.60309e-08	1.71922e-07
Vitvi10g00264_t001	93.241	4.5664	0.364764	12.5188	5.8951e-36	9.97495e-34
Vitvi10g00271_t001	481.813	-1.92356	0.338747	-5.67847	1.35903e-08	1.47339e-07
Vitvi10g00290_t001	413.782	3.06103	0.425424	7.19525	6.23461e-13	1.24709e-11
Vitvi10g00344_t001	833.552	1.81982	0.408476	4.45514	8.38374e-06	5.0557e-05
Vitvi10g00359_t001	698.496	2.39374	0.373259	6.41308	1.42611e-10	2.14603e-09
Vitvi10g00372_t001	10119.2	5.16631	0.450285	11.4734	1.79415e-30	1.97989e-28
Vitvi10g00391_t001	365.755	-2.59671	0.430341	-6.03407	1.59883e-09	2.04262e-08
Vitvi10g00413_t001	225.185	1.9079	0.365835	5.21518	1.83642e-07	1.60541e-06
Vitvi10g00422_t001	219.784	3.9345	0.330318	11.9113	1.03397e-32	1.3195e-30
Vitvi10g00425_t001	574	-1.7763	0.406566	-4.36904	1.24793e-05	7.25355e-05
Vitvi10g00436_t001	1288.88	2.61152	0.635818	4.10734	4.00243e-05	0.000205086
Vitvi10g00437_t001	13.3911	-4.54894	1.05245	-4.32222	1.54466e-05	8.78386e-05
Vitvi10g00451_t001	613.273	-2.38199	0.768023	-3.10145	0.00192574	0.0063827
Vitvi10g00459_t001	362.532	-9.93935	0.987842	-10.0617	8.15932e-24	5.10639e-22
Vitvi10g00483_t001	242.589	-2.05609	0.393158	-5.22968	1.69804e-07	1.49704e-06
Vitvi10g00485_t001	3025.68	-3.01358	0.378414	-7.96372	1.66947e-15	4.4499e-14
Vitvi10g00489_t001	643.413	-2.19646	0.389054	-5.64566	1.64551e-08	1.76058e-07
Vitvi10g00508_t001	3713.2	-2.11529	0.517797	-4.08517	4.40438e-05	0.000223924
Vitvi10g00509_t001	246.699	-2.72886	0.555858	-4.90927	9.14176e-07	6.80212e-06
Vitvi10g00523_t001	885.808	4.5159	0.676348	6.67689	2.44063e-11	4.08136e-10
Vitvi10g00524_t001	5599.07	2.55003	0.571864	4.45915	8.22857e-06	4.97263e-05
Vitvi10g00527_t001	123.795	4.6932	0.944067	4.97126	6.65178e-07	5.11605e-06
Vitvi10g00543_t001	4556.55	1.60556	0.273251	5.87578	4.20852e-09	4.9811e-08
Vitvi10g00553_t001	2014.25	-1.07312	0.266076	-4.03311	5.50431e-05	0.00027304
Vitvi10g00557_t001	219.65	3.03817	0.404526	7.51046	5.89183e-14	1.33651e-12
Vitvi10g00562_t001	388.714	4.1803	0.533124	7.84112	4.46528e-15	1.13967e-13
Vitvi10g00565_t001	5578.6	2.00332	0.399642	5.01279	5.3646e-07	4.21982e-06
Vitvi10g00572_t001	1102.96	-2.66545	0.488557	-5.45577	4.87617e-08	4.76417e-07
Vitvi10g00576_t001	118.996	3.26418	0.835723	3.90582	9.39056e-05	0.00043813
Vitvi10g00577_t001	656.355	-1.3419	0.25128	-5.34027	9.28089e-08	8.62829e-07
Vitvi10g00580_t001	7.54615	5.45003	1.16738	4.6686	3.03262e-06	2.00932e-05
Vitvi10g00593_t001	530.185	-2.41922	0.315868	-7.65895	1.87462e-14	4.52185e-13
Vitvi10g00602_t001	151.189	3.96361	0.41841	9.47304	2.71821e-21	1.35869e-19
Vitvi10g00612_t001	63.1208	3.35659	0.427363	7.85419	4.02374e-15	1.03624e-13
Vitvi10g00617_t001	69.9259	5.42068	0.824479	6.57467	4.87606e-11	7.78364e-10
Vitvi10g00618_t001	1101.48	-2.39317	0.378185	-6.32804	2.48288e-10	3.61189e-09
Vitvi10g00619_t001	1551.75	1.52473	0.290395	5.25054	1.51657e-07	1.35324e-06
Vitvi10g00625_t001	729.602	-2.08762	0.217697	-9.58957	8.8457e-22	4.55096e-20
Vitvi10g00630_t001	708.622	-1.6959	0.365741	-4.63689	3.53698e-06	2.30646e-05
Vitvi10g00638_t001	153.073	5.28186	0.374765	14.0938	4.14559e-45	1.39261e-42
Vitvi10g00643_t001	392.713	-2.27962	0.370961	-6.14517	7.98789e-10	1.06271e-08
Vitvi10g00647_t001	594.882	-4.35686	0.480212	-9.07278	1.16017e-19	4.96289e-18
Vitvi10g00669_t001	422.335	2.97407	0.422191	7.04437	1.86301e-12	3.56124e-11
Vitvi10g00678_t001	55.31	4.30016	0.485154	8.8635	7.75442e-19	3.02277e-17
Vitvi10g00687_t001	28.2386	-8.20579	1.21581	-6.74922	1.48647e-11	2.56074e-10
Vitvi10g00694_t001	16.8691	-7.46229	1.22273	-6.10295	1.04127e-09	1.36464e-08
Vitvi10g00707_t001	1206.69	1.7396	0.282497	6.15792	7.37059e-10	9.88646e-09
Vitvi10g00709_t001	296.898	-1.65296	0.22404	-7.37798	1.6071e-13	3.46331e-12
Vitvi10g00740_t001	65419	5.7609	0.411248	14.0083	1.38633e-44	4.27946e-42
Vitvi10g00753_t001	661.416	1.83391	0.277592	6.60651	3.93479e-11	6.39278e-10
Vitvi10g00754_t001	239.776	4.48697	0.381814	11.7517	6.92071e-32	8.454e-30
Vitvi10g00759_t001	70.503	3.54757	0.58859	6.02724	1.66781e-09	2.1248e-08
Vitvi10g00774_t001	688.692	2.99501	0.476791	6.2816	3.35111e-10	4.76943e-09
Vitvi10g00775_t001	1268.78	1.05875	0.271247	3.90325	9.49111e-05	0.000442279
Vitvi10g00809_t001	66.389	2.70941	0.384661	7.04362	1.87315e-12	3.57761e-11
Vitvi10g00827_t001	1215.78	-1.938	0.78721	-2.46186	0.0138218	0.0353088
Vitvi10g00835_t001	580.636	-2.02601	0.252603	-8.02056	1.05261e-15	2.87616e-14
Vitvi10g00839_t001	2903.21	-1.94833	0.323802	-6.01704	1.77631e-09	2.25049e-08
Vitvi10g00848_t001	1018.77	-1.06692	0.192848	-5.53243	3.15827e-08	3.19647e-07
Vitvi10g00862_t001	8862.68	-1.4922	0.288013	-5.181	2.207e-07	1.89671e-06
Vitvi10g00870_t001	121.182	4.8362	0.803927	6.01572	1.79084e-09	2.26733e-08
Vitvi10g00873_t001	17.795	5.45885	1.11098	4.91353	8.94526e-07	6.6733e-06
Vitvi10g00881_t001	141.368	4.92399	0.456655	10.7827	4.15337e-27	3.45001e-25
Vitvi10g00905_t001	399.489	1.83458	0.517721	3.54356	0.000394765	0.00156556
Vitvi10g00913_t001	645.312	1.66902	0.397133	4.20267	2.63786e-05	0.000141514
Vitvi10g00973_t001	244.652	-3.3203	0.350211	-9.48087	2.5216e-21	1.26595e-19
Vitvi10g00982_t001	218.366	-3.24751	0.445873	-7.28348	3.25328e-13	6.74362e-12
Vitvi10g00996_t001	20.196	4.83841	0.736225	6.57192	4.96706e-11	7.92336e-10
Vitvi10g01016_t001	1437.05	2.44977	0.202009	12.127	7.59768e-34	1.08471e-31
Vitvi10g01035_t001	1036.65	5.45041	0.361734	15.0675	2.65149e-51	1.38895e-48
Vitvi10g01046_t001	28.076	-6.29399	1.29269	-4.8689	1.12222e-06	8.20053e-06
Vitvi10g01053_t001	232.282	5.72302	1.5396	3.71722	0.000201428	0.000864078
Vitvi10g01055_t001	3.20065	5.21841	1.57092	3.32189	0.000894104	0.00323421
Vitvi10g01070_t001	88.7008	5.73213	0.561279	10.2126	1.74104e-24	1.13956e-22
Vitvi10g01084_t001	857.316	1.2667	0.271676	4.66252	3.12355e-06	2.06456e-05
Vitvi10g01093_t001	3070.93	1.2592	0.300981	4.18366	2.86854e-05	0.000152351
Vitvi10g01107_t001	663.695	3.281	0.653687	5.01923	5.18792e-07	4.09494e-06
Vitvi10g01110_t001	267.943	2.33355	0.291999	7.99164	1.33155e-15	3.5996e-14
Vitvi10g01121_t001	133.096	-4.03483	0.951944	-4.23852	2.25002e-05	0.000122784
Vitvi10g01136_t001	2093.14	5.7346	0.395762	14.49	1.4008e-47	5.71403e-45
Vitvi10g01219_t001	276.007	-2.18377	0.41407	-5.27391	1.33546e-07	1.20149e-06
Vitvi10g01236_t001	26565.1	2.16843	0.364607	5.94731	2.72593e-09	3.34058e-08
Vitvi10g01351_t001	1190.53	-1.45638	0.175609	-8.29329	1.10155e-16	3.40498e-15
Vitvi10g01359_t001	1320.31	-1.72977	0.201124	-8.60052	7.93553e-18	2.74238e-16
Vitvi10g01361_t001	193.744	-2.81262	0.406439	-6.92015	4.51164e-12	8.31795e-11
Vitvi10g01388_t001	73.0169	5.3706	0.83444	6.43617	1.22524e-10	1.85722e-09
Vitvi10g01466_t001	1618.28	1.24046	0.333622	3.71816	0.000200683	0.000861205
Vitvi10g01476_t001	982.418	3.53815	0.437534	8.08658	6.13647e-16	1.73056e-14
Vitvi10g01505_t001	253.109	4.41886	0.785162	5.62795	1.82359e-08	1.93211e-07
Vitvi10g01517_t001	3.24066	4.68319	1.13562	4.1239	3.72509e-05	0.000192169
Vitvi10g01519_t001	4.78041	5.26095	1.14819	4.58197	4.60621e-06	2.935e-05
Vitvi10g01520_t001	7.57994	4.0376	0.803589	5.02446	5.04845e-07	3.9959e-06
Vitvi10g01543_t001	86.5391	4.45012	0.399905	11.128	9.17191e-29	8.84025e-27
Vitvi10g01544_t001	1262.85	-3.11369	0.520279	-5.98464	2.16863e-09	2.70995e-08
Vitvi10g01548_t001	98.4612	3.1095	0.422084	7.36701	1.74495e-13	3.74272e-12
Vitvi10g01549_t001	1342.54	5.95823	0.423811	14.0587	6.813e-45	2.22017e-42
Vitvi10g01594_t001	1571.54	-1.77395	0.540753	-3.28051	0.00103618	0.00369027
Vitvi10g01613_t001	1067.94	-1.45486	0.380282	-3.82573	0.000130385	0.000589545
Vitvi10g01674_t001	74.1326	-3.37354	0.712779	-4.73294	2.21287e-06	1.50866e-05
Vitvi10g01702_t001	7.90144	5.48022	1.20746	4.53862	5.66225e-06	3.53203e-05
Vitvi10g01703_t001	15.7611	6.09682	0.925567	6.58712	4.48445e-11	7.21906e-10
Vitvi10g01737_t001	10.8744	-4.8356	1.03498	-4.67218	2.98013e-06	1.97835e-05
Vitvi10g01756_t001	369.066	-2.48805	0.625342	-3.97871	6.92901e-05	0.000334346
Vitvi10g01760_t001	447.15	2.49816	0.377045	6.62562	3.45796e-11	5.65022e-10
Vitvi10g01767_t001	2739.59	1.23186	0.290424	4.2416	2.21936e-05	0.00012143
Vitvi10g01771_t001	1404.63	2.61329	0.537286	4.86387	1.15112e-06	8.38773e-06
Vitvi10g01773_t001	514.515	-1.72769	0.466421	-3.70413	0.000212115	0.000904321
Vitvi10g01775_t001	7.07988	6.37429	1.94749	3.27308	0.00106383	0.00377031
Vitvi10g01778_t001	516.899	-7.8047	0.83223	-9.37806	6.71949e-21	3.21789e-19
Vitvi10g01812_t001	262.075	2.34864	0.324201	7.24441	4.34314e-13	8.84227e-12
Vitvi10g01813_t001	544.277	-3.80083	0.526622	-7.21737	5.30019e-13	1.06954e-11
Vitvi10g01831_t001	319.206	-1.74915	0.266744	-6.55743	5.47444e-11	8.66616e-10
Vitvi10g01839_t001	75393	2.32364	0.269604	8.61873	6.76994e-18	2.36461e-16
Vitvi10g01881_t001	191.006	-9.22481	0.853821	-10.8041	3.29001e-27	2.75288e-25
Vitvi10g01883_t001	848.496	1.35749	0.267129	5.08176	3.73961e-07	3.04108e-06
Vitvi10g01894_t001	34.8732	4.63429	0.544163	8.51638	1.64625e-17	5.53018e-16
Vitvi10g01970_t001	1191.73	4.73974	0.335584	14.1238	2.70787e-45	9.23222e-43
Vitvi10g02068_t001	62.3882	-5.06152	1.25788	-4.02385	5.72533e-05	0.000282654
Vitvi10g02085_t001	1053.63	-1.29013	0.315936	-4.08351	4.43608e-05	0.000225235
Vitvi10g02129_t001	41.1154	4.84689	0.825207	5.87354	4.26574e-09	5.03838e-08
Vitvi10g02178_t001	997.97	-1.67475	0.202194	-8.28289	1.20222e-16	3.70113e-15
Vitvi10g02185_t001	5100.8	3.65102	0.318292	11.4707	1.85262e-30	2.03459e-28
Vitvi10g02201_t001	7144.26	2.08615	0.155909	13.3806	7.85547e-41	1.8354e-38
Vitvi10g02212_t001	20450.7	1.33066	0.325065	4.09351	4.24887e-05	0.000216693
Vitvi10g02215_t001	184.385	3.31331	0.307802	10.7644	5.06744e-27	4.16386e-25
Vitvi10g02216_t001	1486.19	-1.86474	0.376029	-4.95902	7.08507e-07	5.41466e-06
Vitvi10g02256_t001	174.319	5.58516	0.531494	10.5084	7.90146e-26	5.74819e-24
Vitvi10g02273_t001	9.4708	6.2719	1.24598	5.0337	4.81107e-07	3.82382e-06
Vitvi10g02302_t001	196.87	-3.56178	0.724091	-4.91897	8.7e-07	6.50521e-06
Vitvi10g02322_t001	75.2968	-2.873	0.48826	-5.88416	4.00083e-09	4.76243e-08
Vitvi10g04021_t001	2355.62	5.42662	0.830304	6.53571	6.33087e-11	9.94608e-10
Vitvi10g04031_t001	52.3246	-3.37311	0.539632	-6.25075	4.08474e-10	5.75263e-09
Vitvi10g04037_t001	923.976	-10.6423	0.839531	-12.6765	7.98066e-37	1.44684e-34
Vitvi10g04045_t001	913.027	1.68734	0.663964	2.54131	0.0110437	0.0290736
Vitvi10g04051_t001	5659.91	-2.77521	0.325163	-8.53481	1.40384e-17	4.772e-16
Vitvi10g04062_t001	3.76248	4.89805	1.09774	4.46196	8.1214e-06	4.91306e-05
Vitvi10g04085_t001	522.066	1.90961	0.364004	5.24612	1.55335e-07	1.3839e-06
Vitvi10g04115_t001	430.205	-2.596	0.633511	-4.0978	4.17104e-05	0.000213168
Vitvi10g04127_t001	942.782	-1.3518	0.327543	-4.1271	3.6737e-05	0.000189903
Vitvi10g04129_t001	15.4059	-5.98729	1.35926	-4.40483	1.05869e-05	6.25223e-05
Vitvi10g04189_t001	570.27	-1.73745	0.490272	-3.54385	0.000394327	0.00156409
Vitvi10g04194_t001	1072.58	-2.88919	0.625047	-4.62235	3.79419e-06	2.46154e-05
Vitvi10g04217_t001	37.3424	4.76907	0.50812	9.38573	6.24841e-21	3.00489e-19
Vitvi10g04230_t001	43.5234	-3.62425	0.668113	-5.4246	5.80831e-08	5.59828e-07
Vitvi10g04242_t001	203.276	2.47688	0.383172	6.46414	1.01877e-10	1.55787e-09
Vitvi10g04284_t001	109.699	3.75429	0.605244	6.20293	5.54212e-10	7.63102e-09
Vitvi10g04287_t001	1826.32	-5.09487	0.674138	-7.55761	4.10554e-14	9.49218e-13
Vitvi10g04326_t001	15.9608	-4.36199	0.85208	-5.11923	3.06782e-07	2.54091e-06
Vitvi10g04333_t001	242.077	2.68388	0.461747	5.81246	6.15602e-09	7.09853e-08
Vitvi10g04365_t001	51.614	-2.82486	0.367788	-7.68067	1.58263e-14	3.85827e-13
[truncated: 1,551 more rows]

## Sheet: 2
Table 2: Differential Expression Gene Analysis on Callet Extreme Leaves vs Callet Control Leaves
gene_id	baseMean	log2FoldChange	lfcSE	stat	pvalue	padj
Vitvi00g00614_t001	57.4945	5.6617	1.34255	4.21712	2.47446e-05	0.000190714
Vitvi00g00615_t001	72.1597	7.29055	1.42153	5.12865	2.91833e-07	4.59407e-06
Vitvi00g00786_t001	273.725	3.01314	0.675273	4.46211	8.11566e-06	7.51354e-05
Vitvi00g00973_t001	26.632	4.02708	1.15723	3.47993	0.00050155	0.00240083
Vitvi00g01453_t001	12.0357	4.97415	1.3734	3.62179	0.000292575	0.00153525
Vitvi00g01462_t001	18.8238	5.045	1.08795	4.63714	3.53264e-06	3.74306e-05
Vitvi00g04112_t001	316.217	2.41752	0.480813	5.02798	4.95682e-07	7.27046e-06
Vitvi00g04147_t001	15.2343	4.44213	1.27319	3.48896	0.000484899	0.00233098
Vitvi00g04187_t001	101.396	3.74548	0.910115	4.11539	3.86519e-05	0.000276666
Vitvi00g04188_t001	52.5532	4.85782	1.17849	4.12206	3.75493e-05	0.000270214
Vitvi00g04189_t001	53.3743	5.75328	1.16733	4.92858	8.28295e-07	1.10344e-05
Vitvi00g04190_t001	201.768	5.8384	1.1054	5.2817	1.27989e-07	2.25428e-06
Vitvi00g04191_t001	10108.4	7.71432	1.11946	6.89108	5.53712e-12	4.047e-10
Vitvi00g04197_t001	8.33462	4.65561	1.69425	2.74789	0.00599807	0.0193843
Vitvi00g04221_t001	17.2676	4.04191	1.22691	3.2944	0.000986336	0.00422031
Vitvi00g04245_t001	2317.04	1.47797	0.317618	4.6533	3.26666e-06	3.52202e-05
Vitvi00g04260_t001	4.65342	5.00121	1.50331	3.3268	0.000878494	0.00383452
Vitvi00g04261_t001	31.5712	8.93816	1.70166	5.25263	1.49946e-07	2.59087e-06
Vitvi00g04266_t001	276.054	2.40029	0.527827	4.54749	5.42888e-06	5.36101e-05
Vitvi00g04267_t001	288.343	2.50213	0.531215	4.7102	2.4747e-06	2.77386e-05
Vitvi00g04280_t001	276.52	3.78061	0.695958	5.43224	5.565e-08	1.11548e-06
Vitvi00g04301_t001	11.346	4.58771	1.10353	4.15732	3.22006e-05	0.000237612
Vitvi00g04318_t001	599.219	4.74085	0.997852	4.75106	2.02356e-06	2.34027e-05
Vitvi00g04344_t001	1276.85	1.36871	0.365434	3.74542	0.000180091	0.00101676
Vitvi00g04355_t001	9.22422	4.80789	1.85558	2.59104	0.00956869	0.0286168
Vitvi00g04361_t001	43.0402	3.81448	0.898406	4.24583	2.17784e-05	0.000171482
Vitvi00g04397_t001	22.3003	3.66768	0.73949	4.95974	7.05877e-07	9.66723e-06
Vitvi00g04399_t001	617.722	1.11288	0.244477	4.5521	5.3112e-06	5.27389e-05
Vitvi00g04411_t001	169.815	2.06676	0.525703	3.93142	8.44438e-05	0.000535252
Vitvi00g04412_t001	29.5915	3.92678	0.961562	4.08375	4.43138e-05	0.000312509
Vitvi00g04419_t001	53.0796	4.95436	1.10633	4.47818	7.52805e-06	7.06388e-05
Vitvi00g04485_t001	1458.79	-4.33152	0.582987	-7.42987	1.08705e-13	1.53674e-11
Vitvi00g04486_t001	808.356	2.22366	0.37501	5.9296	3.03668e-09	9.54046e-08
Vitvi00g04503_t001	106.105	3.35304	0.62342	5.37847	7.51234e-08	1.44258e-06
Vitvi00g04514_t001	394.165	4.7272	0.816274	5.7912	6.98859e-09	1.94019e-07
Vitvi00g04540_t001	29.4045	4.13137	1.11779	3.69601	0.000219013	0.00120208
Vitvi00g04563_t001	803.884	-2.11334	0.773202	-2.73323	0.00627156	0.020132
Vitvi00g04582_t001	564.635	-1.87039	0.443548	-4.21687	2.47712e-05	0.000190783
Vitvi00g04585_t001	593.731	-1.54871	0.21661	-7.14974	8.69454e-13	8.81265e-11
Vitvi00g04624_t001	16701.8	-1.17935	0.393578	-2.99649	0.00273104	0.0100316
Vitvi00g04627_t001	403.942	6.56215	1.17674	5.57657	2.45313e-08	5.56631e-07
Vitvi00g04629_t001	668.864	-2.09977	0.422578	-4.96896	6.73134e-07	9.31379e-06
Vitvi00g04664_t001	2352.95	-1.13813	0.412697	-2.75779	0.00581928	0.0188938
Vitvi00g04676_t001	22.0848	4.18704	0.976626	4.28725	1.80896e-05	0.000146559
Vitvi00g04705_t001	649.153	1.73224	0.310408	5.58054	2.39767e-08	5.48681e-07
Vitvi00g04744_t001	50.2918	4.62816	0.63998	7.23173	4.76862e-13	5.33688e-11
Vitvi00g04748_t001	118.48	3.8362	0.59589	6.43777	1.21239e-10	5.98894e-09
Vitvi00g04787_t001	501.534	-2.50817	0.585152	-4.28636	1.81624e-05	0.000146996
Vitvi00g04800_t001	381.501	-3.67767	0.689492	-5.33388	9.61372e-08	1.76413e-06
Vitvi00g04803_t001	203.13	2.65772	0.673095	3.94851	7.86396e-05	0.000503969
Vitvi00g04821_t001	1352.26	1.60966	0.407317	3.95186	7.75476e-05	0.000498756
Vitvi00g04838_t001	216.936	2.08909	0.392	5.3293	9.85894e-08	1.80604e-06
Vitvi00g04862_t001	159.953	2.25676	0.459999	4.90601	9.29494e-07	1.21126e-05
Vitvi00g04869_t001	130.463	-2.65286	0.450349	-5.89067	3.84629e-09	1.16736e-07
Vitvi00g04870_t001	384.757	-1.52683	0.36321	-4.20372	2.62561e-05	0.000199713
Vitvi00g04871_t001	390.981	6.04357	1.02266	5.90965	3.42843e-09	1.06306e-07
Vitvi00g04882_t001	323.484	6.15959	1.15054	5.35367	8.6189e-08	1.61023e-06
Vitvi01g00014_t001	19.9304	4.00871	0.999757	4.00968	6.08011e-05	0.000407643
Vitvi01g00037_t001	542.065	-1.67804	0.649695	-2.58281	0.00979985	0.0291984
Vitvi01g00038_t001	317.849	-1.66537	0.273597	-6.08695	1.15082e-09	4.12147e-08
Vitvi01g00052_t001	342.217	4.34117	0.608855	7.13006	1.00328e-12	9.88924e-11
Vitvi01g00056_t001	1240.1	1.2709	0.279487	4.54724	5.43543e-06	5.36502e-05
Vitvi01g00060_t001	2144.53	1.68903	0.467522	3.61273	0.000302986	0.00157909
Vitvi01g00064_t001	130.708	2.50326	0.437466	5.72217	1.0517e-08	2.7097e-07
Vitvi01g00102_t001	155.366	2.1444	0.426377	5.02936	4.92129e-07	7.22327e-06
Vitvi01g00105_t001	7.58565	5.31816	1.49487	3.5576	0.000374265	0.00187727
Vitvi01g00108_t001	447.246	-1.60856	0.434619	-3.70109	0.000214678	0.0011798
Vitvi01g00121_t001	648.487	-1.88373	0.26014	-7.2412	4.44729e-13	5.08316e-11
Vitvi01g00142_t001	9459.28	1.24754	0.342688	3.64045	0.000272162	0.001444
Vitvi01g00143_t001	1359.99	-1.15266	0.267601	-4.30739	1.65193e-05	0.000135846
Vitvi01g00145_t001	145.817	2.8937	0.450453	6.42399	1.3275e-10	6.483e-09
Vitvi01g00157_t001	460.455	1.96164	0.26257	7.47092	7.96361e-14	1.18015e-11
Vitvi01g00161_t001	643.681	-1.51529	0.32777	-4.62304	3.78166e-06	3.96198e-05
Vitvi01g00188_t001	816.918	-3.20695	0.471284	-6.8047	1.01257e-11	6.8422e-10
Vitvi01g00199_t001	216.69	-2.89662	0.50056	-5.78676	7.17559e-09	1.9843e-07
Vitvi01g00230_t001	46.1556	4.823	0.876827	5.50051	3.78695e-08	8.03296e-07
Vitvi01g00241_t001	134.319	4.19141	0.639443	6.55479	5.5722e-11	3.07014e-09
Vitvi01g00244_t001	1283.63	-1.81901	0.360492	-5.04592	4.51334e-07	6.67925e-06
Vitvi01g00249_t001	396.805	-1.56658	0.295314	-5.30479	1.12804e-07	2.01995e-06
Vitvi01g00252_t001	479.115	-1.6836	0.327265	-5.14446	2.68287e-07	4.2799e-06
Vitvi01g00253_t001	126.703	2.30055	0.516914	4.45054	8.56559e-06	7.86906e-05
Vitvi01g00258_t001	311.13	3.26112	0.622002	5.24294	1.5804e-07	2.71027e-06
Vitvi01g00266_t001	628.45	-1.26246	0.367726	-3.43317	0.000596574	0.00277291
Vitvi01g00270_t001	39.9024	4.97828	0.927921	5.36499	8.09537e-08	1.53296e-06
Vitvi01g00279_t001	2299.79	-1.31778	0.311875	-4.22535	2.38568e-05	0.0001852
Vitvi01g00280_t001	483.319	4.16474	0.641547	6.49171	8.48681e-11	4.40067e-09
Vitvi01g00292_t001	375.74	2.04563	0.414692	4.9329	8.10187e-07	1.08334e-05
Vitvi01g00293_t001	2380.02	1.34962	0.264795	5.09687	3.45324e-07	5.31541e-06
Vitvi01g00299_t001	1560.51	-3.35173	0.401887	-8.33997	7.43103e-17	3.335e-14
Vitvi01g00300_t001	903.967	-2.05241	0.654637	-3.13519	0.00171742	0.00677635
Vitvi01g00313_t001	687.336	-1.7627	0.285607	-6.17176	6.75335e-10	2.56389e-08
Vitvi01g00317_t001	76.2784	-3.60403	0.707325	-5.09529	3.48207e-07	5.35213e-06
Vitvi01g00318_t001	89.7376	3.14023	0.682524	4.6009	4.20664e-06	4.32706e-05
Vitvi01g00327_t001	376.492	-2.47111	0.291014	-8.49137	2.04216e-17	1.29064e-14
Vitvi01g00329_t001	141.2	-5.01261	1.03364	-4.84949	1.23782e-06	1.53393e-05
Vitvi01g00331_t001	142.456	5.23554	0.77285	6.77432	1.24993e-11	8.21361e-10
Vitvi01g00337_t001	138.678	7.60966	0.813927	9.34932	8.82121e-21	1.35393e-17
Vitvi01g00366_t001	83.393	3.62069	0.751369	4.81878	1.44438e-06	1.74658e-05
Vitvi01g00375_t001	1619.45	-1.17565	0.398424	-2.95074	0.00317016	0.0113553
Vitvi01g00376_t001	551.839	-1.44156	0.29848	-4.82965	1.36773e-06	1.66703e-05
Vitvi01g00394_t001	210.973	3.9348	0.701525	5.60892	2.03595e-08	4.81812e-07
Vitvi01g00404_t001	387.556	-1.82977	0.371737	-4.92221	8.55735e-07	1.13067e-05
Vitvi01g00424_t001	604.281	2.04618	0.567334	3.60666	0.000310168	0.00160871
Vitvi01g00443_t001	6.97925	4.05191	1.16258	3.48528	0.000491618	0.00235854
Vitvi01g00449_t001	1085.52	1.57728	0.395216	3.99092	6.58165e-05	0.000433558
Vitvi01g00454_t001	1833.95	1.52772	0.546322	2.79638	0.00516792	0.0171133
Vitvi01g00463_t001	647.217	1.37477	0.403909	3.40368	0.000664852	0.00303062
Vitvi01g00481_t001	1897.91	-2.60071	0.342141	-7.60128	2.9322e-14	5.16451e-12
Vitvi01g00483_t001	613.881	-2.51591	0.578771	-4.34699	1.38022e-05	0.000116911
Vitvi01g00500_t001	253.361	2.54893	0.510235	4.9956	5.86537e-07	8.36848e-06
Vitvi01g00509_t001	1162.92	-1.81999	0.446732	-4.074	4.62133e-05	0.000324096
Vitvi01g00554_t001	96.5232	6.74165	1.35416	4.97849	6.40822e-07	8.93575e-06
Vitvi01g00556_t001	345.595	-3.46532	0.66599	-5.20326	1.9582e-07	3.27454e-06
Vitvi01g00589_t001	7498.56	1.83478	0.361203	5.07964	3.78156e-07	5.7224e-06
Vitvi01g00593_t001	227.658	4.03038	0.66959	6.01918	1.75305e-09	5.92289e-08
Vitvi01g00604_t001	1163.78	1.46634	0.346639	4.23015	2.33532e-05	0.000182212
Vitvi01g00616_t001	753.425	-1.30154	0.415854	-3.1298	0.00174926	0.00688176
Vitvi01g00617_t001	462.593	3.90093	0.608412	6.41165	1.43951e-10	6.88911e-09
Vitvi01g00620_t001	298.485	1.4454	0.251583	5.7452	9.18101e-09	2.43264e-07
Vitvi01g00631_t001	507.127	2.17949	0.270882	8.04589	8.56221e-16	2.66644e-13
Vitvi01g00632_t001	227.538	-2.95047	0.547074	-5.39318	6.92224e-08	1.33764e-06
Vitvi01g00636_t001	187.322	4.0217	0.652288	6.16553	7.0246e-10	2.66216e-08
Vitvi01g00638_t001	348.042	2.60261	0.412708	6.30619	2.85995e-10	1.22909e-08
Vitvi01g00639_t001	52.5343	6.48719	0.953072	6.80661	9.99269e-12	6.8166e-10
Vitvi01g00652_t001	3946.61	-1.3815	0.577576	-2.39189	0.0167621	0.045386
Vitvi01g00656_t001	62.8053	2.70859	0.553128	4.89686	9.7381e-07	1.26132e-05
Vitvi01g00688_t001	501.044	2.09845	0.303872	6.9057	4.99571e-12	3.72735e-10
Vitvi01g00698_t001	1748.82	1.15789	0.470993	2.4584	0.0139559	0.0390221
Vitvi01g00710_t001	177.09	4.75157	1.00444	4.73055	2.23917e-06	2.55524e-05
Vitvi01g00735_t001	1645.7	1.24347	0.324405	3.83309	0.000126542	0.000753016
Vitvi01g00737_t001	37.486	9.1873	1.61507	5.68847	1.28181e-08	3.20647e-07
Vitvi01g00742_t001	118.214	6.63809	2.10438	3.15441	0.00160822	0.00642824
Vitvi01g00747_t001	172.142	5.68743	0.802131	7.0904	1.33725e-12	1.25714e-10
Vitvi01g00770_t001	74.268	5.55256	0.931469	5.96107	2.50589e-09	8.03679e-08
Vitvi01g00782_t001	187.428	-2.3062	0.548966	-4.201	2.65742e-05	0.000201847
Vitvi01g00788_t001	769.717	-1.05304	0.236198	-4.45829	8.26146e-06	7.63865e-05
Vitvi01g00793_t001	1407.52	-3.2448	0.530318	-6.11859	9.44047e-10	3.45582e-08
Vitvi01g00799_t001	190.366	3.38438	0.488733	6.92481	4.36556e-12	3.36226e-10
Vitvi01g00816_t001	9060.61	5.18698	0.857539	6.04868	1.46034e-09	5.06743e-08
Vitvi01g00825_t001	286.183	2.09661	0.448178	4.67808	2.89573e-06	3.17883e-05
Vitvi01g00833_t001	215.728	2.27255	0.547822	4.14835	3.34887e-05	0.000245683
Vitvi01g00852_t001	1632.6	-1.03028	0.297453	-3.46367	0.000532858	0.00252426
Vitvi01g00876_t001	408.891	1.42089	0.374511	3.79397	0.000148256	0.000861704
Vitvi01g00911_t001	179.697	2.47789	0.674287	3.67483	0.000238006	0.00128531
Vitvi01g00918_t001	569.638	-2.22738	0.795239	-2.80089	0.00509621	0.0169202
Vitvi01g00928_t001	1247	-1.55986	0.483788	-3.22425	0.00126303	0.00520881
Vitvi01g00932_t001	1169.46	-1.96813	0.462295	-4.25729	2.06919e-05	0.000164372
Vitvi01g00938_t001	1118.87	1.20446	0.397706	3.02851	0.00245759	0.00917136
Vitvi01g00952_t001	2419.36	1.11354	0.407596	2.73198	0.00629556	0.020206
Vitvi01g00954_t001	761.381	-1.00562	0.263426	-3.81747	0.000134828	0.000795713
Vitvi01g00970_t001	467.521	-2.12196	0.385294	-5.50737	3.64231e-08	7.75686e-07
Vitvi01g00972_t001	606.664	2.3983	0.511808	4.68593	2.78692e-06	3.07894e-05
Vitvi01g00992_t001	109.799	3.91226	0.681554	5.74021	9.4559e-09	2.49005e-07
Vitvi01g00995_t001	683.312	1.40294	0.409081	3.4295	0.000604696	0.00280097
Vitvi01g01024_t001	332.165	1.88716	0.469846	4.01655	5.90575e-05	0.000397814
Vitvi01g01026_t001	245.626	-1.98956	0.373148	-5.33181	9.72404e-08	1.78285e-06
Vitvi01g01030_t001	1625.98	3.64477	1.00807	3.6156	0.00029965	0.00156664
Vitvi01g01035_t001	575.727	2.4036	0.419622	5.72802	1.01609e-08	2.63692e-07
Vitvi01g01038_t001	2541.74	-4.75125	1.11544	-4.25952	2.0487e-05	0.000162925
Vitvi01g01040_t001	571.083	-1.4363	0.384952	-3.73111	0.000190636	0.00106594
Vitvi01g01071_t001	751.763	1.1453	0.389456	2.94076	0.00327406	0.0116498
Vitvi01g01085_t001	39.3369	4.51644	0.8637	5.22918	1.70268e-07	2.89685e-06
Vitvi01g01153_t001	781.096	1.4767	0.302665	4.87897	1.06639e-06	1.35911e-05
Vitvi01g01236_t001	720.889	-2.75852	0.499276	-5.52505	3.29399e-08	7.15519e-07
Vitvi01g01282_t001	379.842	3.38118	0.347139	9.74013	2.03289e-22	7.28046e-19
Vitvi01g01295_t001	398.116	1.43566	0.271638	5.2852	1.25565e-07	2.22069e-06
Vitvi01g01299_t001	1115.68	-2.04353	0.532295	-3.83909	0.000123492	0.000737521
Vitvi01g01342_t001	11.0985	3.71897	0.613403	6.06285	1.33733e-09	4.72639e-08
Vitvi01g01368_t001	374.176	1.90501	0.358872	5.30832	1.1064e-07	1.98451e-06
Vitvi01g01373_t001	460.25	1.56698	0.339203	4.6196	3.84474e-06	4.02023e-05
Vitvi01g01435_t001	52.9482	3.17565	0.769746	4.12558	3.69809e-05	0.00026666
Vitvi01g01459_t001	588.796	-1.98065	0.527177	-3.75709	0.000171901	0.000978495
Vitvi01g01464_t001	7.79847	6.88788	1.57829	4.36414	1.27626e-05	0.000109629
Vitvi01g01488_t001	630.543	-1.17516	0.241182	-4.87251	1.10192e-06	1.39494e-05
Vitvi01g01513_t001	11.3036	5.04326	1.52913	3.29813	0.000973308	0.00417121
Vitvi01g01534_t001	491.193	6.39713	0.920604	6.94884	3.68309e-12	2.96413e-10
Vitvi01g01536_t001	779.209	-3.71934	0.519752	-7.15599	8.30717e-13	8.50021e-11
Vitvi01g01546_t001	1035.41	-1.34956	0.314247	-4.29457	1.7503e-05	0.000142626
Vitvi01g01557_t001	476.81	1.97452	0.416939	4.73575	2.18247e-06	2.49585e-05
Vitvi01g01559_t001	47.7672	4.05922	0.812662	4.99497	5.88453e-07	8.37951e-06
Vitvi01g01562_t001	367.811	-1.67744	0.337629	-4.9683	6.75422e-07	9.33943e-06
Vitvi01g01640_t001	127.412	2.71013	0.631233	4.2934	1.75961e-05	0.000143167
Vitvi01g01642_t001	107.328	4.93796	0.834234	5.91916	3.23598e-09	1.00921e-07
Vitvi01g01648_t001	25739.1	1.18287	0.393132	3.00885	0.00262241	0.00970385
Vitvi01g01657_t001	6108.56	2.11863	0.438986	4.82619	1.39172e-06	1.69243e-05
Vitvi01g01666_t001	2088.28	-2.3249	0.542466	-4.2858	1.82082e-05	0.0001472
Vitvi01g01670_t001	1353.68	1.31713	0.248115	5.30856	1.10497e-07	1.9842e-06
Vitvi01g01680_t001	1066.9	-3.38973	0.488544	-6.93845	3.96428e-12	3.13178e-10
Vitvi01g01703_t001	49.5512	-5.59786	1.02921	-5.43901	5.35789e-08	1.078e-06
Vitvi01g01705_t001	1762.21	2.02007	0.484533	4.1691	3.05804e-05	0.000227532
Vitvi01g01722_t001	3690.91	-1.01816	0.377318	-2.69841	0.00696712	0.0219838
Vitvi01g01727_t001	268.215	2.90847	0.364393	7.98167	1.44369e-15	4.16813e-13
Vitvi01g01733_t001	85.3267	4.94864	0.909312	5.44218	5.26334e-08	1.05997e-06
Vitvi01g01750_t001	321.399	1.31633	0.253008	5.20274	1.96373e-07	3.27915e-06
Vitvi01g01759_t001	1391.5	-1.32476	0.445716	-2.97221	0.00295667	0.0107048
Vitvi01g01768_t001	402.44	-1.7598	0.364676	-4.82566	1.39538e-06	1.69403e-05
Vitvi01g01799_t001	201.791	4.36394	0.782355	5.57795	2.43368e-08	5.52884e-07
Vitvi01g01834_t001	877.933	1.85016	0.288141	6.42103	1.35356e-10	6.57878e-09
Vitvi01g01835_t001	85.1226	4.79993	0.69562	6.90021	5.19251e-12	3.85182e-10
Vitvi01g01838_t001	823.087	1.48952	0.518166	2.8746	0.00404535	0.0139641
Vitvi01g01855_t001	1553.17	-2.27553	0.499204	-4.55832	5.1565e-06	5.1455e-05
Vitvi01g01857_t001	423.497	1.82414	0.362273	5.03527	4.77187e-07	7.02796e-06
Vitvi01g01876_t001	272.975	2.31916	0.489798	4.73494	2.19121e-06	2.5045e-05
Vitvi01g01887_t001	24.9509	5.53247	0.738192	7.49461	6.64934e-14	1.02792e-11
Vitvi01g01917_t001	79.7924	2.64972	0.510457	5.19088	2.09301e-07	3.47563e-06
Vitvi01g01918_t001	82.8596	2.69224	0.580469	4.63805	3.5171e-06	3.73397e-05
Vitvi01g01919_t001	43.6143	3.13543	0.588552	5.32736	9.96498e-08	1.82236e-06
Vitvi01g01922_t001	3599.9	1.10924	0.399782	2.7746	0.00552698	0.0180822
Vitvi01g01930_t001	24.6359	6.0659	1.43513	4.22673	2.37109e-05	0.000184535
Vitvi01g01934_t001	550.546	2.58828	0.945059	2.73875	0.00616735	0.0198419
Vitvi01g01935_t001	917.358	1.41733	0.602335	2.35307	0.0186193	0.0493573
Vitvi01g01955_t001	602.966	-1.91351	0.274334	-6.97511	3.05642e-12	2.4972e-10
Vitvi01g01958_t001	298.881	-3.61984	0.766398	-4.72319	2.32175e-06	2.64107e-05
Vitvi01g02001_t001	452.057	-3.09069	0.520825	-5.93422	2.95255e-09	9.31634e-08
Vitvi01g02020_t001	237.545	2.04975	0.708547	2.89289	0.00381711	0.0133088
Vitvi01g02026_t001	537.683	-2.03045	0.362034	-5.60846	2.04132e-08	4.8202e-07
Vitvi01g02051_t001	1003.58	2.82163	0.548902	5.1405	2.74008e-07	4.35331e-06
Vitvi01g02058_t001	6112.3	-2.66449	0.656832	-4.05658	4.97963e-05	0.000345168
Vitvi01g02061_t001	1123.07	-2.7523	0.605611	-4.54466	5.50241e-06	5.41869e-05
Vitvi01g02074_t001	6.97728	6.66905	1.78925	3.72728	0.000193556	0.00107917
Vitvi01g02098_t001	831.99	-1.29449	0.243796	-5.30973	1.09787e-07	1.97761e-06
Vitvi01g02274_t001	298.19	1.56024	0.484167	3.22253	0.00127064	0.00523559
Vitvi01g02275_t001	192.97	2.79085	0.634184	4.40069	1.07907e-05	9.55377e-05
Vitvi01g02287_t001	21.2113	7.87381	1.72745	4.55805	5.16296e-06	5.1481e-05
Vitvi01g02305_t001	11.6043	4.51603	1.51225	2.98629	0.00282381	0.0103036
Vitvi01g02307_t001	157.055	6.42085	1.14267	5.61919	1.91856e-08	4.57052e-07
Vitvi01g04041_t001	1973.36	1.5152	0.353378	4.28775	1.8049e-05	0.000146353
Vitvi01g04076_t001	17.8517	5.22298	1.22506	4.26344	2.01304e-05	0.000160804
Vitvi01g04092_t001	1.51594	4.48258	1.45867	3.07306	0.00211874	0.00809953
Vitvi01g04133_t001	1662.81	1.3251	0.277997	4.7666	1.87357e-06	2.18801e-05
Vitvi01g04178_t001	3046.41	-2.8309	0.640961	-4.41664	1.00246e-05	8.99785e-05
Vitvi01g04179_t001	1639.04	-2.11607	0.587713	-3.60052	0.000317584	0.00164281
Vitvi01g04204_t001	289.607	5.25397	0.891706	5.89204	3.81447e-09	1.15934e-07
Vitvi01g04246_t001	3788.46	1.28279	0.376902	3.4035	0.000665282	0.00303194
Vitvi01g04313_t001	50.6984	3.09256	0.536153	5.76806	8.01903e-09	2.16202e-07
Vitvi01g04413_t001	45.3043	-5.04258	1.35056	-3.73369	0.000188698	0.0010584
Vitvi01g04416_t001	53.8963	-5.22377	1.55343	-3.36273	0.000771753	0.0034477
Vitvi01g04442_t001	1236.62	1.12081	0.371712	3.01526	0.00256761	0.00951746
Vitvi01g04445_t001	475.515	2.49294	0.271679	9.17604	4.47218e-20	6.40655e-17
Vitvi01g04466_t001	96.9678	3.04095	0.7836	3.88075	0.000104135	0.000638602
Vitvi02g00006_t001	595.898	1.1097	0.227976	4.8676	1.1296e-06	1.4228e-05
Vitvi02g00014_t001	140.964	1.92833	0.369282	5.22184	1.77154e-07	2.99967e-06
Vitvi02g00017_t001	290.215	2.39673	0.455356	5.26343	1.41393e-07	2.46034e-06
Vitvi02g00020_t001	703.577	-3.74097	0.77322	-4.83817	1.3104e-06	1.60719e-05
Vitvi02g00021_t001	180.569	3.5238	0.690247	5.10512	3.30581e-07	5.1252e-06
Vitvi02g00022_t001	413.326	2.25217	0.733588	3.07008	0.00214003	0.00816079
Vitvi02g00038_t001	10.4645	5.66898	1.21016	4.68449	2.80658e-06	3.09748e-05
Vitvi02g00067_t001	827.886	-1.90016	0.489286	-3.88354	0.000102948	0.000632221
Vitvi02g00068_t001	1116.26	1.69386	0.282083	6.00483	1.91538e-09	6.38104e-08
Vitvi02g00069_t001	30.9531	4.89652	0.950492	5.15156	2.5833e-07	4.15036e-06
Vitvi02g00070_t001	98.661	3.87711	0.755813	5.12972	2.90179e-07	4.57138e-06
Vitvi02g00078_t001	614.016	-1.64694	0.330589	-4.98183	6.29864e-07	8.82878e-06
Vitvi02g00087_t001	1204.43	1.32883	0.246182	5.39777	6.74753e-08	1.30926e-06
Vitvi02g00089_t001	480.986	-1.62299	0.488098	-3.32513	0.00088377	0.003852
Vitvi02g00093_t001	25.4369	3.74478	0.651517	5.74778	9.04242e-09	2.40773e-07
Vitvi02g00108_t001	267.199	6.53446	0.906468	7.20871	5.64855e-13	6.1301e-11
Vitvi02g00116_t001	313.844	6.49069	0.82429	7.87428	3.42706e-15	8.27424e-13
Vitvi02g00120_t001	101.683	5.25786	0.820945	6.40464	1.50724e-10	7.10254e-09
Vitvi02g00125_t001	1173.16	3.1186	0.6209	5.02271	5.09477e-07	7.43726e-06
Vitvi02g00137_t001	990.421	1.05403	0.335369	3.1429	0.00167281	0.00664178
Vitvi02g00147_t001	198.823	5.51731	0.856406	6.44239	1.17604e-10	5.8497e-09
Vitvi02g00161_t001	6940.12	-2.0372	0.480762	-4.23744	2.26083e-05	0.000177043
Vitvi02g00175_t001	2641.43	1.8346	0.337806	5.43094	5.60578e-08	1.12157e-06
Vitvi02g00205_t001	773.275	-1.12928	0.278859	-4.04964	5.12975e-05	0.000353479
Vitvi02g00211_t001	266.315	5.5919	0.778175	7.18592	6.6756e-13	7.03163e-11
Vitvi02g00212_t001	422.813	1.95826	0.385511	5.07965	3.78136e-07	5.7224e-06
Vitvi02g00225_t001	6692.37	-2.52401	0.764783	-3.3003	0.000965828	0.00414577
Vitvi02g00228_t001	1268.17	-2.22454	0.689611	-3.22579	0.00125625	0.00518223
Vitvi02g00230_t001	58.291	8.16642	1.48492	5.49957	3.80726e-08	8.06453e-07
Vitvi02g00232_t001	587.627	1.54639	0.525772	2.94119	0.00326958	0.0116396
Vitvi02g00234_t001	8.89115	6.61625	1.55818	4.24614	2.17481e-05	0.000171432
Vitvi02g00239_t001	51.4802	3.54795	0.670003	5.29543	1.18737e-07	2.11913e-06
Vitvi02g00240_t001	9.87927	6.24969	1.53906	4.06072	4.89212e-05	0.000340039
Vitvi02g00241_t001	30.0325	3.52074	0.732197	4.80846	1.52098e-06	1.82994e-05
Vitvi02g00243_t001	133.033	4.76191	0.763938	6.23337	4.56514e-10	1.8439e-08
Vitvi02g00246_t001	548.375	-1.72394	0.351216	-4.9085	9.17766e-07	1.19957e-05
Vitvi02g00247_t001	654.521	-1.02498	0.208007	-4.92762	8.32359e-07	1.10748e-05
Vitvi02g00249_t001	7580.38	1.36286	0.336593	4.04897	5.14425e-05	0.000354111
Vitvi02g00261_t001	1739.35	1.77212	0.469636	3.77339	0.000161041	0.000923527
Vitvi02g00263_t001	212.412	-3.9951	0.697607	-5.72687	1.02299e-08	2.65164e-07
Vitvi02g00274_t001	728.91	1.36882	0.294416	4.64925	3.33137e-06	3.57743e-05
Vitvi02g00275_t001	388.619	-1.68774	0.245362	-6.87859	6.04478e-12	4.35767e-10
Vitvi02g00277_t001	505.554	-1.62493	0.286068	-5.68023	1.34511e-08	3.33377e-07
Vitvi02g00286_t001	205.545	-4.03867	0.85677	-4.71384	2.43097e-06	2.7349e-05
Vitvi02g00296_t001	4489.47	-1.23936	0.299605	-4.13667	3.52387e-05	0.000255728
Vitvi02g00297_t001	596.373	-2.2689	0.357374	-6.34881	2.16981e-10	9.61336e-09
Vitvi02g00303_t001	837.748	3.63786	0.670763	5.42346	5.8457e-08	1.16093e-06
Vitvi02g00324_t001	2045.52	-2.01656	0.604511	-3.33586	0.000850371	0.00372914
Vitvi02g00327_t001	596.224	2.87082	0.475905	6.03234	1.61604e-09	5.52954e-08
Vitvi02g00340_t001	420.792	3.38274	0.61978	5.45796	4.81629e-08	9.81902e-07
Vitvi02g00346_t001	218.763	2.15539	0.35586	6.05684	1.38819e-09	4.8582e-08
Vitvi02g00348_t001	35.2696	3.9961	0.866394	4.61234	3.98163e-06	4.1392e-05
Vitvi02g00370_t001	74.1647	6.72531	1.13668	5.91661	3.28652e-09	1.02349e-07
Vitvi02g00373_t001	673.143	-1.42809	0.262798	-5.43417	5.50513e-08	1.10555e-06
Vitvi02g00379_t001	539.055	-1.54396	0.251063	-6.14969	7.76327e-10	2.91639e-08
Vitvi02g00386_t001	761.614	-1.39951	0.514971	-2.71766	0.00657458	0.0209265
Vitvi02g00390_t001	549.126	-1.92473	0.416313	-4.62328	3.77711e-06	3.96198e-05
Vitvi02g00415_t001	700.579	-1.80337	0.37923	-4.75535	1.981e-06	2.296e-05
Vitvi02g00416_t001	957.108	2.36175	0.424715	5.56079	2.68554e-08	5.98619e-07
Vitvi02g00417_t001	1202.7	-1.75101	0.570293	-3.07036	0.00213802	0.00815727
Vitvi02g00423_t001	1631.75	1.80528	0.297799	6.06209	1.34363e-09	4.74086e-08
Vitvi02g00432_t001	3.38042	4.62756	1.52613	3.03223	0.00242758	0.00907987
Vitvi02g00435_t001	6732.64	3.2777	0.8412	3.89646	9.76078e-05	0.000605574
Vitvi02g00446_t001	1835.68	-2.61253	0.517964	-5.04385	4.56254e-07	6.74741e-06
Vitvi02g00450_t001	618.644	1.40314	0.302527	4.63807	3.51676e-06	3.73397e-05
Vitvi02g00469_t001	1619.76	1.63127	0.488039	3.3425	0.000830269	0.00365291
Vitvi02g00471_t001	715.417	1.09442	0.283135	3.86538	0.000110917	0.000673656
Vitvi02g00472_t001	17.9229	4.85639	1.01131	4.80209	1.57021e-06	1.87971e-05
Vitvi02g00483_t001	134.694	2.61654	0.694857	3.76557	0.000166167	0.000948113
Vitvi02g00485_t001	517.81	2.03073	0.46545	4.36294	1.28323e-05	0.000109948
Vitvi02g00499_t001	528.091	2.74638	0.538262	5.10232	3.35521e-07	5.19429e-06
Vitvi02g00507_t001	579.931	-1.7112	0.448036	-3.81933	0.000133814	0.000790813
Vitvi02g00512_t001	398.303	-2.25799	0.427765	-5.27857	1.30199e-07	2.28758e-06
Vitvi02g00526_t001	144.308	3.23206	0.607633	5.31909	1.04285e-07	1.88944e-06
Vitvi02g00531_t001	15.0768	7.86358	1.90006	4.13859	3.4945e-05	0.000253939
Vitvi02g00532_t001	391.151	3.22231	0.818032	3.93909	8.17904e-05	0.000520744
Vitvi02g00545_t001	66.9245	2.72417	0.519362	5.24523	1.5609e-07	2.6811e-06
Vitvi02g00553_t001	258.803	3.62321	0.939279	3.85744	0.000114581	0.000691218
Vitvi02g00565_t001	297.533	1.62308	0.399384	4.06396	4.82467e-05	0.000335836
Vitvi02g00599_t001	3927.26	1.56063	0.424496	3.67643	0.000236519	0.0012789
Vitvi02g00604_t001	467.442	-1.33537	0.309001	-4.32156	1.54932e-05	0.00012849
Vitvi02g00605_t001	3719.87	-1.81006	0.637212	-2.84059	0.00450299	0.0152498
Vitvi02g00607_t001	514.687	-1.56772	0.313543	-5.00001	5.73282e-07	8.21246e-06
Vitvi02g00627_t001	573.681	-1.51965	0.318434	-4.77225	1.82181e-06	2.1322e-05
Vitvi02g00629_t001	80.7987	2.85808	0.630091	4.53598	5.73374e-06	5.60285e-05
Vitvi02g00641_t001	790.614	1.25876	0.321585	3.91423	9.0694e-05	0.000568836
Vitvi02g00649_t001	297.858	1.91298	0.481464	3.97326	7.08948e-05	0.000462053
Vitvi02g00656_t001	577.535	-1.22746	0.298865	-4.10706	4.00732e-05	0.000285319
Vitvi02g00665_t001	768.468	1.60925	0.343255	4.68821	2.75601e-06	3.05107e-05
Vitvi02g00669_t001	716.828	-1.4145	0.597486	-2.36743	0.0179122	0.0479204
Vitvi02g00680_t001	7601.41	2.54861	0.530488	4.80428	1.55311e-06	1.86297e-05
Vitvi02g00682_t001	172.649	2.04897	0.443634	4.61861	3.86317e-06	4.03558e-05
Vitvi02g00693_t001	2881.5	2.35902	0.494395	4.77152	1.82839e-06	2.13873e-05
Vitvi02g00698_t001	1161.9	-1.5148	0.410494	-3.69019	0.000224087	0.00122524
Vitvi02g00701_t001	38.5536	5.94851	0.937196	6.34713	2.19364e-10	9.69897e-09
Vitvi02g00704_t001	6114.77	-2.31102	0.599042	-3.85786	0.000114384	0.000690414
Vitvi02g00719_t001	707.707	-1.97285	0.675541	-2.92039	0.0034959	0.0123188
Vitvi02g00836_t001	467.526	-1.35313	0.363803	-3.71941	0.000199692	0.00110764
Vitvi02g01015_t001	91.4938	-3.51243	0.910006	-3.85979	0.000113486	0.000686159
Vitvi02g01019_t001	378.48	-3.451	0.960983	-3.59112	0.000329264	0.00169021
Vitvi02g01024_t001	35.8176	-3.96283	1.05668	-3.75026	0.000176648	0.00100154
Vitvi02g01113_t001	542.284	1.31619	0.330193	3.98612	6.71619e-05	0.000441152
Vitvi02g01139_t001	2174.93	-1.11513	0.442721	-2.5188	0.0117757	0.0339919
Vitvi02g01166_t001	10.9703	-3.37696	0.656857	-5.14108	2.73158e-07	4.34787e-06
Vitvi02g01171_t001	5753.83	1.51262	0.289775	5.21998	1.78943e-07	3.02053e-06
Vitvi02g01179_t001	995.87	-1.92635	0.546963	-3.5219	0.000428464	0.0021001
Vitvi02g01182_t001	841.409	-1.52677	0.55012	-2.77535	0.00551428	0.0180516
Vitvi02g01222_t001	10.3381	-4.17125	0.854173	-4.88338	1.04282e-06	1.33452e-05
Vitvi02g01230_t001	9108.95	1.22504	0.496972	2.465	0.0137012	0.038455
Vitvi02g01237_t001	21.7677	4.05378	0.959745	4.22381	2.40205e-05	0.000186068
Vitvi02g01269_t001	386.2	-2.72804	0.684721	-3.98416	6.77194e-05	0.000444322
Vitvi02g01277_t001	124.605	3.25379	0.618237	5.26301	1.41714e-07	2.46372e-06
Vitvi02g01288_t001	1634.39	-4.82129	1.09575	-4.39997	1.08264e-05	9.57748e-05
Vitvi02g01312_t001	305.926	-1.9255	0.501226	-3.84158	0.000122246	0.000730891
Vitvi02g01315_t001	3291.81	1.33135	0.426077	3.12468	0.00178001	0.00698226
Vitvi02g01317_t001	31.6398	4.30922	0.763269	5.64574	1.64469e-08	4.01604e-07
Vitvi02g01335_t001	1202.92	1.87814	0.339568	5.53097	3.1846e-08	6.95433e-07
Vitvi02g01338_t001	2.21624	5.00648	2.07433	2.41354	0.0157986	0.0432624
Vitvi02g01341_t001	882.258	-2.40635	0.669215	-3.59579	0.000323413	0.00166775
Vitvi02g01359_t001	31.9966	3.71044	0.804943	4.60956	4.03517e-06	4.18218e-05
Vitvi02g01397_t001	507.596	-1.24156	0.2898	-4.2842	1.83398e-05	0.000148097
Vitvi02g01399_t001	248.278	-2.28542	0.321006	-7.11954	1.08287e-12	1.05766e-10
Vitvi02g01404_t001	2022.56	3.54018	1.47398	2.40178	0.0163157	0.0444518
Vitvi02g01406_t001	1565.01	-4.12366	0.848853	-4.85792	1.18625e-06	1.48112e-05
Vitvi02g01408_t001	4755.71	-3.85741	0.80678	-4.78124	1.74217e-06	2.05127e-05
Vitvi02g01409_t001	5563.64	-4.06753	0.929643	-4.37536	1.21231e-05	0.000105158
Vitvi02g01414_t001	76.8957	-2.37953	0.313949	-7.57935	3.47281e-14	5.9699e-12
Vitvi02g01432_t001	9.89637	4.36239	0.980106	4.45094	8.5497e-06	7.85782e-05
Vitvi02g01443_t001	13.8872	6.15494	1.19164	5.16511	2.40295e-07	3.89402e-06
Vitvi02g01507_t001	11.1765	5.79375	1.37456	4.21498	2.49798e-05	0.000191771
Vitvi02g01513_t001	1110.5	1.58552	0.274215	5.78201	7.38133e-09	2.02339e-07
Vitvi02g01559_t001	18.3412	3.63888	0.822404	4.42469	9.65817e-06	8.71628e-05
Vitvi02g01621_t001	478.905	-2.30757	0.665981	-3.46492	0.000530389	0.00251368
Vitvi02g01640_t001	183.914	-2.74454	0.616009	-4.45536	8.37543e-06	7.73073e-05
Vitvi02g01661_t001	108.398	8.59497	1.14204	7.52596	5.23361e-14	8.20874e-12
Vitvi02g01666_t001	208.991	3.46267	0.699585	4.94961	7.43641e-07	1.01263e-05
Vitvi02g01717_t001	1189.86	-1.32426	0.450496	-2.93956	0.00328682	0.0116932
Vitvi02g01729_t001	4.89155	5.73572	1.28454	4.46519	7.9999e-06	7.43307e-05
Vitvi02g01732_t001	99.5797	5.80579	0.789652	7.35233	1.94777e-13	2.5213e-11
Vitvi02g01773_t001	9.14283	7.14585	3.01131	2.373	0.0176443	0.0473334
Vitvi02g01780_t001	729.364	-3.05728	0.477266	-6.40582	1.49561e-10	7.06324e-09
Vitvi02g01784_t001	451.639	-4.6517	1.49433	-3.11291	0.00185251	0.00722314
Vitvi02g01788_t001	151.69	-4.79935	1.1348	-4.22924	2.34481e-05	0.00018282
Vitvi02g01805_t001	3223.22	1.66604	0.29263	5.69334	1.2458e-08	3.12365e-07
Vitvi02g01847_t001	245.388	-1.95464	0.501254	-3.89949	9.63941e-05	0.000599687
Vitvi02g04056_t001	805.327	-2.19448	0.538164	-4.07771	4.54819e-05	0.000319907
Vitvi02g04062_t001	140.683	-2.53451	0.595658	-4.25498	2.09067e-05	0.000165895
Vitvi02g04068_t001	339.163	1.83302	0.34132	5.37038	7.85702e-08	1.49673e-06
Vitvi02g04073_t001	928.523	-1.21959	0.403154	-3.02512	0.00248538	0.00926059
Vitvi02g04092_t001	2781.19	-3.83244	0.899635	-4.25999	2.04436e-05	0.000162641
Vitvi02g04111_t001	5511.86	-2.4774	0.456715	-5.42438	5.81553e-08	1.15708e-06
Vitvi02g04113_t001	554.762	-2.8103	0.356884	-7.87455	3.41982e-15	8.27424e-13
Vitvi02g04142_t001	1818.23	1.2838	0.361843	3.54794	0.000388257	0.00193391
Vitvi02g04155_t001	87.5066	5.67814	0.824519	6.88661	5.71372e-12	4.14785e-10
Vitvi02g04164_t001	623.161	-1.38897	0.346816	-4.00492	6.20392e-05	0.000413748
Vitvi02g04219_t001	3.63788	5.72596	2.03176	2.81822	0.00482902	0.0161833
Vitvi02g04220_t001	3.74763	5.28504	2.12986	2.4814	0.0130867	0.037074
Vitvi02g04386_t001	31.6903	3.74454	0.752069	4.97899	6.39185e-07	8.91871e-06
Vitvi02g04388_t001	226.374	3.99281	0.707682	5.64209	1.67995e-08	4.09284e-07
Vitvi02g04389_t001	6.70054	6.59583	1.14111	5.7802	7.46123e-09	2.04238e-07
Vitvi02g04390_t001	254.893	4.01491	0.675769	5.94125	2.82861e-09	8.93841e-08
Vitvi03g00001_t001	486.553	-1.2121	0.284325	-4.26307	2.01637e-05	0.00016095
Vitvi03g00009_t001	230.605	5.53536	0.854286	6.47952	9.20172e-11	4.71901e-09
Vitvi03g00023_t001	56.8	4.35	0.824572	5.27547	1.32419e-07	2.31901e-06
Vitvi03g00033_t001	53.1942	4.0004	0.82283	4.86175	1.16351e-06	1.45781e-05
Vitvi03g00037_t001	718.732	-1.11142	0.235666	-4.71607	2.40448e-06	2.71078e-05
Vitvi03g00042_t001	354.288	-2.05103	0.419547	-4.88867	1.01518e-06	1.30583e-05
Vitvi03g00048_t001	26315.9	1.44979	0.547174	2.64959	0.008059	0.0247849
Vitvi03g00051_t001	1367.17	1.05076	0.185901	5.65227	1.58346e-08	3.88863e-07
Vitvi03g00052_t001	705.077	1.39747	0.342755	4.07718	4.55855e-05	0.000320531
Vitvi03g00054_t001	1867.89	-2.13149	0.456485	-4.66936	3.02144e-06	3.29346e-05
Vitvi03g00059_t001	1039.61	-1.00072	0.29175	-3.43007	0.00060342	0.00279687
Vitvi03g00064_t001	342.735	3.26758	0.724051	4.51291	6.39432e-06	6.14496e-05
Vitvi03g00080_t001	3803.25	-2.40135	0.438578	-5.4753	4.36763e-08	9.02475e-07
Vitvi03g00110_t001	781.639	1.36448	0.365848	3.72964	0.000191755	0.00107136
Vitvi03g00113_t001	15.5093	3.91941	1.07577	3.64336	0.000269097	0.00142951
Vitvi03g00119_t001	4047.12	-3.16412	0.857322	-3.6907	0.000223641	0.00122342
Vitvi03g00122_t001	92.2415	6.13721	1.0002	6.13599	8.46299e-10	3.12462e-08
Vitvi03g00124_t001	371.017	5.35808	0.754759	7.09906	1.25611e-12	1.19961e-10
Vitvi03g00125_t001	97.3871	3.30842	0.821024	4.02962	5.58665e-05	0.000379173
Vitvi03g00131_t001	616.775	-1.24778	0.295468	-4.22307	2.40997e-05	0.000186547
Vitvi03g00155_t001	6567.75	1.95616	0.456238	4.28759	1.80619e-05	0.000146403
Vitvi03g00185_t001	304.121	1.7873	0.398423	4.48594	7.2592e-06	6.85524e-05
Vitvi03g00205_t001	861.583	-1.22523	0.255405	-4.79718	1.60912e-06	1.91667e-05
Vitvi03g00206_t001	6705.24	-3.74473	0.654363	-5.72271	1.04835e-08	2.70432e-07
Vitvi03g00208_t001	55.2077	3.58348	0.723103	4.9557	7.20695e-07	9.85133e-06
Vitvi03g00213_t001	1011.48	-1.95338	0.370856	-5.26722	1.38507e-07	2.41611e-06
Vitvi03g00215_t001	56.7682	6.09603	1.13436	5.37397	7.70204e-08	1.47506e-06
Vitvi03g00226_t001	812.254	1.46745	0.307192	4.77699	1.77935e-06	2.08932e-05
Vitvi03g00233_t001	895.201	-1.65927	0.323895	-5.12287	3.00917e-07	4.7129e-06
Vitvi03g00238_t001	767.254	-1.60309	0.323122	-4.96125	7.00427e-07	9.60483e-06
Vitvi03g00240_t001	403.995	-1.74961	0.403447	-4.33666	1.44667e-05	0.00012143
Vitvi03g00242_t001	3149.74	4.02496	0.522579	7.70211	1.3384e-14	2.66292e-12
Vitvi03g00250_t001	1055.2	1.35128	0.337535	4.00337	6.24463e-05	0.000415947
Vitvi03g00251_t001	629.899	4.20954	0.675772	6.22923	4.68743e-10	1.88621e-08
Vitvi03g00253_t001	324.317	2.85136	0.677703	4.20739	2.58341e-05	0.000197132
Vitvi03g00262_t001	1210.63	-1.35712	0.341918	-3.96914	7.21322e-05	0.000468696
Vitvi03g00269_t001	638.16	1.66985	0.338949	4.92656	8.36892e-07	1.11282e-05
Vitvi03g00274_t001	1345.62	1.33207	0.343695	3.87574	0.000106301	0.000649473
Vitvi03g00288_t001	1059.44	-2.32431	0.43491	-5.34435	9.07409e-08	1.68671e-06
Vitvi03g00298_t001	705.646	-1.40403	0.278138	-5.04796	4.46563e-07	6.62232e-06
Vitvi03g00303_t001	4223.74	1.45591	0.425294	3.42331	0.000618636	0.00284957
Vitvi03g00306_t001	579.667	-1.83627	0.273399	-6.71645	1.86203e-11	1.16312e-09
Vitvi03g00311_t001	48.2467	5.75846	1.02074	5.64147	1.68602e-08	4.10296e-07
Vitvi03g00312_t001	469.378	-2.83359	1.09984	-2.57636	0.00998467	0.0296586
Vitvi03g00315_t001	375.362	2.13671	0.473303	4.51446	6.34775e-06	6.11387e-05
Vitvi03g00318_t001	99.8826	5.17614	0.733022	7.06137	1.64872e-12	1.49093e-10
Vitvi03g00325_t001	1573.99	8.1836	1.19582	6.84352	7.72712e-12	5.46185e-10
Vitvi03g00330_t001	622.087	1.18201	0.275709	4.28719	1.80948e-05	0.000146559
Vitvi03g00340_t001	1187.64	1.31282	0.373206	3.51767	0.000435354	0.00212659
Vitvi03g00349_t001	411.268	-1.44849	0.275199	-5.26341	1.41406e-07	2.46034e-06
Vitvi03g00359_t001	3968.3	-1.83167	0.42208	-4.33964	1.42717e-05	0.000120207
Vitvi03g00364_t001	88.7375	5.13144	0.799242	6.42038	1.35935e-10	6.57878e-09
Vitvi03g00377_t001	452.985	-1.37551	0.292472	-4.70306	2.56287e-06	2.85767e-05
Vitvi03g00385_t001	617.079	1.95788	0.316729	6.18157	6.34668e-10	2.42492e-08
Vitvi03g00388_t001	1026.39	2.44324	0.526773	4.63813	3.51572e-06	3.73397e-05
Vitvi03g00396_t001	451.275	1.29023	0.265496	4.85971	1.1756e-06	1.46953e-05
Vitvi03g00397_t001	1177.83	-3.93578	0.801564	-4.91013	9.10174e-07	1.19037e-05
Vitvi03g00398_t001	269.438	-2.57492	0.49747	-5.17602	2.26665e-07	3.70105e-06
Vitvi03g00417_t001	1.86584	4.72139	1.614	2.92527	0.00344158	0.0121553
Vitvi03g00447_t001	37.8587	4.78372	0.831782	5.75117	8.86261e-09	2.36865e-07
Vitvi03g00482_t001	280.637	2.85718	0.425099	6.72122	1.80211e-11	1.12897e-09
Vitvi03g00485_t001	2583.53	-1.13179	0.403115	-2.8076	0.00499115	0.016633
Vitvi03g00489_t001	151.737	5.53584	0.902076	6.13678	8.42107e-10	3.11449e-08
Vitvi03g00491_t001	745.592	-1.44671	0.406977	-3.55476	0.000378329	0.00189235
Vitvi03g00525_t001	7564.64	1.62131	0.431713	3.75554	0.000172969	0.000983529
Vitvi03g00527_t001	1354.06	-2.13994	0.583319	-3.66856	0.000243916	0.00131327
Vitvi03g00533_t001	1184.73	-1.88363	0.463322	-4.0655	4.79306e-05	0.00033396
Vitvi03g00535_t001	157.01	3.60127	0.566754	6.3542	2.09514e-10	9.30171e-09
Vitvi03g00537_t001	768.276	1.73902	0.541636	3.21068	0.00132422	0.00542203
Vitvi03g00542_t001	441.912	6.20532	0.891848	6.95782	3.45574e-12	2.79162e-10
Vitvi03g00545_t001	7735.83	2.15973	0.422881	5.10718	3.26999e-07	5.07698e-06
Vitvi03g00548_t001	87.0909	2.36665	0.453233	5.22171	1.77278e-07	2.99967e-06
Vitvi03g00552_t001	504.709	1.83935	0.471579	3.9004	9.60357e-05	0.000598149
Vitvi03g00553_t001	99.2767	4.11937	0.846885	4.86414	1.14955e-06	1.44266e-05
Vitvi03g00564_t001	2232.82	-1.72212	0.505599	-3.4061	0.000658976	0.0030067
Vitvi03g00566_t001	492.228	-1.42968	0.324012	-4.41244	1.02212e-05	9.1438e-05
Vitvi03g00569_t001	781.222	4.30363	0.815399	5.27795	1.3064e-07	2.29345e-06
Vitvi03g00581_t001	215.893	4.27051	0.668151	6.39154	1.64222e-10	7.57255e-09
Vitvi03g00586_t001	395.323	-3.03117	0.677036	-4.47712	7.56585e-06	7.08388e-05
Vitvi03g00592_t001	343.794	1.76605	0.28362	6.22683	4.75953e-10	1.90125e-08
Vitvi03g00593_t001	589.415	5.17635	1.02971	5.02702	4.98168e-07	7.30193e-06
Vitvi03g00597_t001	301.142	2.53554	0.331879	7.63997	2.17273e-14	4.0012e-12
Vitvi03g00598_t001	455.203	3.91983	0.557417	7.03212	2.03411e-12	1.79873e-10
Vitvi03g00599_t001	4478.12	2.52882	0.479923	5.26922	1.37005e-07	2.39346e-06
Vitvi03g00601_t001	966.25	-1.45454	0.423753	-3.43252	0.000597999	0.00277894
Vitvi03g00614_t001	2701.4	-1.02457	0.25477	-4.02155	5.78169e-05	0.000390805
Vitvi03g00625_t001	3853.71	2.10153	0.468666	4.48407	7.3232e-06	6.89877e-05
Vitvi03g00630_t001	840.196	-2.97433	0.37144	-8.00757	1.17e-15	3.4918e-13
Vitvi03g00665_t001	671.054	1.37211	0.342672	4.00415	6.22414e-05	0.00041484
Vitvi03g00666_t001	406.042	4.07778	0.652592	6.24859	4.14179e-10	1.68558e-08
Vitvi03g00677_t001	149.374	5.46018	0.886658	6.15816	7.35961e-10	2.77444e-08
Vitvi03g00691_t001	64.3486	9.00825	1.96834	4.57657	4.72658e-06	4.77486e-05
Vitvi03g00700_t001	28.3061	7.36781	1.46973	5.01303	5.35789e-07	7.75289e-06
Vitvi03g00708_t001	1218.63	3.73771	0.843544	4.43097	9.38108e-06	8.51269e-05
Vitvi03g00718_t001	603.647	-1.42961	0.288857	-4.94921	7.45138e-07	1.01391e-05
Vitvi03g00721_t001	3868.46	2.02682	0.286029	7.08606	1.37982e-12	1.28911e-10
Vitvi03g00723_t001	228.105	2.63508	0.657305	4.00891	6.09995e-05	0.00040859
Vitvi03g00726_t001	17.3015	5.43496	1.1561	4.7011	2.5876e-06	2.87946e-05
Vitvi03g00783_t001	205.189	-2.59158	0.629416	-4.11744	3.83111e-05	0.000274501
Vitvi03g00792_t001	913.383	1.43857	0.25661	5.60606	2.06989e-08	4.8823e-07
Vitvi03g00849_t001	1084.88	-1.69512	0.242454	-6.99153	2.71909e-12	2.2559e-10
Vitvi03g00895_t001	1334.41	-1.23725	0.253207	-4.88631	1.02742e-06	1.31805e-05
Vitvi03g00999_t001	1111.56	1.81243	0.214708	8.44135	3.137e-17	1.69841e-14
Vitvi03g01019_t001	5153.68	1.17297	0.315518	3.7176	0.00020112	0.00111386
Vitvi03g01059_t001	907.47	1.47357	0.278445	5.29214	1.20892e-07	2.15043e-06
Vitvi03g01080_t001	751.391	-1.12953	0.242873	-4.65071	3.30791e-06	3.55757e-05
Vitvi03g01095_t001	508.3	-1.73732	0.401787	-4.32397	1.53246e-05	0.000127239
Vitvi03g01097_t001	1084.46	1.1864	0.288087	4.11819	3.81858e-05	0.000273786
Vitvi03g01127_t001	1775.32	1.63225	0.386919	4.21858	2.45843e-05	0.000189614
Vitvi03g01140_t001	344.003	-1.48284	0.293656	-5.04959	4.42748e-07	6.58393e-06
Vitvi03g01151_t001	2326.79	1.07128	0.214458	4.99529	5.87465e-07	8.37099e-06
Vitvi03g01231_t001	488.308	1.59049	0.344808	4.61267	3.97536e-06	4.13468e-05
Vitvi03g01237_t001	2722.15	-1.17505	0.271424	-4.3292	1.49651e-05	0.000124688
Vitvi03g01239_t001	599.557	-1.15776	0.265574	-4.35948	1.30371e-05	0.0001113
Vitvi03g01254_t001	431.524	-1.62957	0.327037	-4.98283	6.26622e-07	8.80714e-06
Vitvi03g01255_t001	33.2026	3.62724	0.802898	4.51768	6.25207e-06	6.03796e-05
Vitvi03g01258_t001	82.1832	3.0735	0.758724	4.05087	5.10267e-05	0.000351994
Vitvi03g01294_t001	236.153	8.98115	1.13208	7.93334	2.13332e-15	5.87703e-13
Vitvi03g01302_t001	30.0923	4.39442	0.820234	5.35752	8.437e-08	1.58613e-06
Vitvi03g01309_t001	1025.32	1.45032	0.410836	3.53016	0.000415316	0.00204639
Vitvi03g01334_t001	288.065	1.74843	0.362515	4.82304	1.41387e-06	1.71259e-05
Vitvi03g01335_t001	1926.25	1.41476	0.344954	4.1013	4.1084e-05	0.000291839
Vitvi03g01336_t001	40.3866	6.08525	1.09919	5.53613	3.09224e-08	6.78021e-07
Vitvi03g01337_t001	85.5603	4.9847	0.790896	6.30259	2.92705e-10	1.25043e-08
Vitvi03g01346_t001	12.0259	5.70949	1.11922	5.10133	3.3728e-07	5.20936e-06
Vitvi03g01347_t001	69.3739	4.31637	0.799187	5.40095	6.62878e-08	1.29357e-06
Vitvi03g01348_t001	43.3918	3.92315	0.845505	4.64	3.48406e-06	3.70989e-05
Vitvi03g01349_t001	8.28829	5.42405	0.976643	5.55377	2.79574e-08	6.21251e-07
Vitvi03g01350_t001	117.311	4.00121	0.607446	6.58694	4.48984e-11	2.50592e-09
Vitvi03g01351_t001	22.6442	4.54785	0.96017	4.73651	2.17432e-06	2.4905e-05
Vitvi03g01353_t001	36.8927	3.95401	0.721865	5.47749	4.31396e-08	8.9391e-07
Vitvi03g01359_t001	5.66526	4.21438	0.939496	4.48579	7.26435e-06	6.85535e-05
Vitvi03g01365_t001	10.0335	3.86877	0.848555	4.55925	5.13377e-06	5.12613e-05
Vitvi03g01367_t001	19.7123	5.64391	0.991076	5.69473	1.23568e-08	3.10191e-07
Vitvi03g01388_t001	1524.24	4.92836	0.733189	6.72182	1.7947e-11	1.12762e-09
Vitvi03g01391_t001	337.776	2.87951	0.94954	3.03253	0.00242509	0.00907371
Vitvi03g01393_t001	25.2878	3.40767	0.664774	5.12606	2.95873e-07	4.64746e-06
Vitvi03g01408_t001	52.3508	5.1616	1.02571	5.03221	4.84852e-07	7.12132e-06
Vitvi03g01413_t001	4.74651	5.66353	1.39943	4.04702	5.18729e-05	0.000356344
Vitvi03g01450_t001	33.7234	3.28866	0.574084	5.72854	1.01299e-08	2.63206e-07
Vitvi03g01451_t001	16.3216	4.25092	0.753854	5.63892	1.71122e-08	4.14286e-07
Vitvi03g01453_t001	9.54134	7.193	1.22725	5.86108	4.59854e-09	1.35547e-07
Vitvi03g01458_t001	9.78159	4.22847	0.832853	5.07709	3.83261e-07	5.78336e-06
Vitvi03g01461_t001	9.86956	4.1697	0.946782	4.40407	1.06237e-05	9.43706e-05
Vitvi03g01462_t001	5.53658	5.27833	1.1951	4.41665	1.00241e-05	8.99785e-05
Vitvi03g01469_t001	31.6713	3.99336	0.779228	5.12477	2.97902e-07	4.67591e-06
Vitvi03g01471_t001	24.6416	3.45805	0.613738	5.63441	1.75663e-08	4.23642e-07
Vitvi03g01473_t001	6.97437	3.85534	0.910588	4.2339	2.29673e-05	0.000179397
Vitvi03g01479_t001	807.102	-3.05642	0.726259	-4.20844	2.57137e-05	0.000196492
Vitvi03g01495_t001	1508.93	4.03314	0.878197	4.59253	4.37908e-06	4.48084e-05
Vitvi03g01500_t001	257.224	6.41994	1.12692	5.69691	1.22e-08	3.06854e-07
Vitvi03g01503_t001	695.184	6.5858	2.68967	2.44855	0.0143431	0.0399092
Vitvi03g01572_t001	512.529	-1.85632	0.516837	-3.5917	0.000328532	0.00168726
Vitvi03g01612_t001	737.755	1.55623	0.392685	3.96306	7.39956e-05	0.000478777
Vitvi03g01621_t001	760.926	4.5745	0.781579	5.85289	4.83096e-09	1.41235e-07
Vitvi03g01650_t001	264.464	-5.03603	1.16947	-4.30625	1.66043e-05	0.000136337
Vitvi03g01651_t001	780.548	-4.51039	0.903355	-4.99293	5.94693e-07	8.46275e-06
Vitvi03g01759_t001	777.823	2.47383	0.577314	4.28507	1.82679e-05	0.000147627
Vitvi03g01760_t001	564.942	6.0495	0.836985	7.22773	4.91143e-13	5.43562e-11
Vitvi03g01763_t001	420.927	4.31852	0.664316	6.5007	7.99478e-11	4.18951e-09
Vitvi03g04029_t001	49.9277	3.79475	0.700402	5.41797	6.02807e-08	1.19274e-06
Vitvi03g04033_t001	28.4625	3.75796	0.704497	5.33425	9.59409e-08	1.76203e-06
Vitvi03g04047_t001	6.6648	3.80069	0.938051	4.05169	5.08499e-05	0.000351113
Vitvi03g04064_t001	52.5095	6.57807	1.1143	5.90332	3.56248e-09	1.09829e-07
Vitvi03g04074_t001	4.77332	6.07424	1.39184	4.36418	1.27602e-05	0.000109629
Vitvi03g04088_t001	19.1748	4.97271	1.06618	4.66403	3.10078e-06	3.36853e-05
Vitvi03g04097_t001	9.34992	3.64296	0.75486	4.826	1.39301e-06	1.69305e-05
Vitvi03g04116_t001	3.5301	5.69001	1.67668	3.39361	0.000689779	0.00312766
Vitvi03g04146_t001	3598.78	3.4912	0.495917	7.03989	1.9239e-12	1.71538e-10
Vitvi03g04189_t001	1428.32	1.08217	0.319325	3.38893	0.000701656	0.00317281
Vitvi03g04246_t001	148.257	3.60068	0.904336	3.98157	6.84622e-05	0.000448374
Vitvi03g04422_t001	175.035	-2.58104	0.876806	-2.94369	0.0032433	0.0115652
Vitvi03g04462_t001	1445.65	-3.07045	0.682548	-4.49851	6.84317e-06	6.51511e-05
Vitvi04g00006_t001	496.292	-1.33071	0.322097	-4.13139	3.60571e-05	0.000260874
Vitvi04g00031_t001	435.982	-1.77861	0.653759	-2.72059	0.00651655	0.0207756
Vitvi04g00034_t001	318.669	-2.56387	0.461937	-5.55026	2.85242e-08	6.30585e-07
Vitvi04g00035_t001	701.957	-1.04351	0.206944	-5.04245	4.59603e-07	6.7876e-06
Vitvi04g00038_t001	3358.65	1.22606	0.186161	6.58601	4.51818e-11	2.5152e-09
Vitvi04g00041_t001	297.899	4.87632	0.81909	5.95334	2.62726e-09	8.37985e-08
Vitvi04g00047_t001	1600.77	-2.05929	0.550147	-3.74316	0.000181719	0.0010246
Vitvi04g00066_t001	842.756	-1.12639	0.325348	-3.4621	0.000535975	0.002534
Vitvi04g00089_t001	67.1208	6.60705	1.31563	5.02196	5.11469e-07	7.45115e-06
Vitvi04g00103_t001	567.383	2.86266	0.427446	6.69713	2.12548e-11	1.31621e-09
Vitvi04g00107_t001	882.544	1.44046	0.386064	3.73113	0.00019062	0.00106594
Vitvi04g00113_t001	544.267	-1.28654	0.31941	-4.02787	5.62836e-05	0.000381762
Vitvi04g00121_t001	1316.6	-2.57188	0.449799	-5.71784	1.07886e-08	2.76311e-07
Vitvi04g00151_t001	742.047	1.5225	0.315507	4.82555	1.39619e-06	1.69403e-05
Vitvi04g00155_t001	105.045	3.97773	0.526475	7.55541	4.17536e-14	6.90154e-12
Vitvi04g00157_t001	107.675	7.65809	1.09194	7.0133	2.32756e-12	2.03311e-10
Vitvi04g00164_t001	354.039	3.97871	0.600051	6.63062	3.34279e-11	1.94135e-09
Vitvi04g00168_t001	73.975	4.13575	0.894588	4.62308	3.78091e-06	3.96198e-05
Vitvi04g00173_t001	1007.72	-1.92389	0.419131	-4.59019	4.42833e-06	4.52477e-05
Vitvi04g00179_t001	162.376	-2.66733	0.533	-5.00437	5.60437e-07	8.04454e-06
Vitvi04g00183_t001	1699.96	-1.3627	0.379246	-3.59317	0.000326679	0.00167975
Vitvi04g00202_t001	315.356	-1.70172	0.304537	-5.5879	2.29836e-08	5.28771e-07
Vitvi04g00216_t001	476.33	-2.09961	0.503379	-4.17103	3.03222e-05	0.000225845
Vitvi04g00223_t001	110.663	7.11172	0.929262	7.65308	1.96215e-14	3.66631e-12
Vitvi04g00229_t001	977.643	1.11404	0.313794	3.55023	0.00038489	0.0019207
Vitvi04g00239_t001	1294.51	-1.24994	0.314932	-3.96893	7.21956e-05	0.000468966
Vitvi04g00242_t001	99.0563	6.44406	0.900465	7.15637	8.28428e-13	8.50021e-11
Vitvi04g00249_t001	653.632	-2.73985	0.519268	-5.27638	1.31761e-07	2.30936e-06
Vitvi04g00268_t001	314.231	-1.94556	0.455296	-4.27318	1.92704e-05	0.000154681
Vitvi04g00270_t001	23.4325	4.27472	0.690176	6.19367	5.87806e-10	2.27992e-08
Vitvi04g00307_t001	1293.41	4.11744	0.70529	5.83794	5.28498e-09	1.5223e-07
Vitvi04g00312_t001	214.67	11.7172	2.0186	5.80462	6.45117e-09	1.81681e-07
Vitvi04g00328_t001	1333.83	-3.15174	0.559925	-5.62886	1.81402e-08	4.35527e-07
Vitvi04g00334_t001	279.023	-1.69779	0.357995	-4.7425	2.11094e-06	2.42826e-05
Vitvi04g00342_t001	3668.45	4.04084	0.938248	4.3068	1.65636e-05	0.000136107
Vitvi04g00357_t001	355.432	2.41635	0.583727	4.13952	3.4803e-05	0.000253164
Vitvi04g00359_t001	223.21	-3.67209	0.920921	-3.98741	6.67982e-05	0.000439082
Vitvi04g00369_t001	116.036	6.36391	1.32784	4.79267	1.64574e-06	1.95487e-05
Vitvi04g00372_t001	660.056	-1.61515	0.385711	-4.18747	2.82078e-05	0.000212192
Vitvi04g00373_t001	496.703	-1.89611	0.330571	-5.73587	9.70142e-09	2.54846e-07
Vitvi04g00376_t001	538.694	1.59033	0.374177	4.25021	2.13571e-05	0.000168927
Vitvi04g00380_t001	546.766	-1.72981	0.353027	-4.89994	9.58651e-07	1.24355e-05
Vitvi04g00394_t001	17.6332	4.76033	1.08835	4.37391	1.22043e-05	0.000105574
Vitvi04g00435_t001	210.924	-3.27451	0.777074	-4.2139	2.51003e-05	0.000192489
Vitvi04g00442_t001	4009.04	2.93212	0.618319	4.74208	2.1153e-06	2.43068e-05
Vitvi04g00462_t001	656.096	1.43596	0.340705	4.21467	2.50139e-05	0.000191896
Vitvi04g00479_t001	278.673	3.09206	0.905973	3.41297	0.000642585	0.00294599
Vitvi04g00496_t001	3315.4	1.23947	0.370067	3.3493	0.000810166	0.00358723
Vitvi04g00497_t001	381.136	-1.74403	0.574369	-3.03642	0.00239402	0.00898091
Vitvi04g00498_t001	717.524	-1.6247	0.358952	-4.52622	6.00475e-06	5.82266e-05
Vitvi04g00501_t001	10478	6.9312	0.810618	8.55052	1.22534e-17	8.22818e-15
Vitvi04g00512_t001	2481.56	-2.39569	0.530416	-4.51661	6.28365e-06	6.06028e-05
Vitvi04g00517_t001	384.214	4.72891	0.627464	7.53655	4.82584e-14	7.62483e-12
Vitvi04g00524_t001	51.5406	2.87481	0.500385	5.7452	9.18128e-09	2.43264e-07
Vitvi04g00536_t001	5415.87	2.0334	0.485505	4.18821	2.8116e-05	0.000211687
Vitvi04g00554_t001	5784.75	1.31653	0.380192	3.46279	0.000534611	0.00252922
Vitvi04g00600_t001	726.647	2.43346	0.504139	4.82696	1.38632e-06	1.68682e-05
Vitvi04g00602_t001	2412	9.43871	1.12236	8.40969	4.11109e-17	2.00771e-14
Vitvi04g00618_t001	3468.86	1.15897	0.338166	3.42722	0.000609786	0.00281969
Vitvi04g00633_t001	4780.93	-2.87172	0.343078	-8.37046	5.73932e-17	2.74059e-14
Vitvi04g00670_t001	173.27	3.23462	0.365154	8.85823	8.12915e-19	7.59475e-16
Vitvi04g00756_t001	917.552	-1.03837	0.332747	-3.12061	0.00180475	0.00706643
Vitvi04g00761_t001	70.0834	4.85261	0.942947	5.14622	2.65786e-07	4.24626e-06
Vitvi04g00781_t001	845.106	-2.37674	0.450056	-5.28099	1.28487e-07	2.2612e-06
Vitvi04g00827_t001	208.022	5.15458	0.681458	7.56404	3.90746e-14	6.58057e-12
Vitvi04g00836_t001	115.745	3.28961	0.617934	5.32356	1.01755e-07	1.84984e-06
Vitvi04g00845_t001	500.028	-2.54031	0.462774	-5.48931	4.03509e-08	8.46951e-07
Vitvi04g00932_t001	200.739	3.48247	0.587529	5.92732	3.07924e-09	9.64529e-08
Vitvi04g00980_t001	2940.48	1.56509	0.448242	3.49161	0.000480119	0.00231007
Vitvi04g00997_t001	2894.82	9.92895	1.14159	8.69748	3.39347e-18	2.80457e-15
Vitvi04g00998_t001	3036.26	7.12045	1.01779	6.99602	2.63343e-12	2.20674e-10
Vitvi04g01007_t001	158.191	2.85325	0.823812	3.46347	0.000533255	0.00252559
Vitvi04g01024_t001	1195.53	-1.48316	0.388219	-3.82042	0.000133223	0.000787755
Vitvi04g01056_t001	18.3343	7.1301	2.40251	2.96777	0.00299965	0.0108348
Vitvi04g01061_t001	7.46504	5.46527	1.65376	3.30475	0.000950595	0.00410086
Vitvi04g01155_t001	648.085	1.4036	0.350176	4.00827	6.11651e-05	0.000409444
Vitvi04g01165_t001	18.9176	5.91236	1.0295	5.74295	9.304e-09	2.45607e-07
Vitvi04g01167_t001	2.51577	5.08965	1.76573	2.88246	0.00394588	0.0136892
Vitvi04g01168_t001	2.98	5.33519	1.67864	3.17829	0.00148147	0.00598318
Vitvi04g01174_t001	2195.9	1.30329	0.212204	6.14169	8.16471e-10	3.05119e-08
Vitvi04g01196_t001	474.329	1.34724	0.33219	4.05562	5.00013e-05	0.000346478
Vitvi04g01199_t001	1056.86	1.77732	0.442182	4.01942	5.83405e-05	0.000393354
Vitvi04g01205_t001	4142.42	2.06559	0.497039	4.1558	3.24149e-05	0.000238947
Vitvi04g01209_t001	334.103	1.51614	0.265188	5.71722	1.08279e-08	2.76988e-07
Vitvi04g01247_t001	259.04	-2.10179	0.445468	-4.71815	2.37997e-06	2.69446e-05
Vitvi04g01252_t001	1291.35	-1.28491	0.337292	-3.80949	0.000139252	0.000818225
Vitvi04g01265_t001	495.633	3.09819	0.535808	5.78227	7.36974e-09	2.02339e-07
Vitvi04g01267_t001	900.202	2.47842	0.450901	5.49659	3.87205e-08	8.18923e-07
Vitvi04g01280_t001	1768.83	-1.0346	0.254108	-4.07148	4.67156e-05	0.000326979
Vitvi04g01309_t001	200.13	7.02095	0.923969	7.59869	2.99154e-14	5.22619e-12
Vitvi04g01318_t001	932.167	1.38417	0.284254	4.86949	1.11886e-06	1.41238e-05
Vitvi04g01334_t001	456.161	1.61383	0.369234	4.37075	1.23823e-05	0.000106898
Vitvi04g01362_t001	511.508	-1.66824	0.325139	-5.13085	2.88443e-07	4.55071e-06
Vitvi04g01366_t001	5321.97	-1.18335	0.369419	-3.20328	0.00135871	0.00554951
Vitvi04g01368_t001	13142	-4.11363	1.60186	-2.56803	0.0102278	0.0303055
Vitvi04g01389_t001	609.015	2.46373	0.509339	4.8371	1.31744e-06	1.6149e-05
Vitvi04g01390_t001	3809.14	1.51938	0.357574	4.24913	2.14599e-05	0.000169534
Vitvi04g01392_t001	91.1595	3.56095	0.475542	7.4882	6.98226e-14	1.04919e-11
Vitvi04g01406_t001	565.212	-1.09191	0.219001	-4.98584	6.16919e-07	8.71556e-06
Vitvi04g01412_t001	792.612	-3.0098	0.549027	-5.48207	4.20387e-08	8.7278e-07
Vitvi04g01419_t001	32.285	3.7675	0.79882	4.71632	2.40144e-06	2.70877e-05
Vitvi04g01424_t001	4390.99	1.67732	0.383361	4.37529	1.21269e-05	0.000105158
Vitvi04g01433_t001	702.387	-1.45532	0.282287	-5.15546	2.53008e-07	4.0785e-06
Vitvi04g01451_t001	461.25	1.47622	0.328672	4.49147	7.07339e-06	6.69572e-05
Vitvi04g01452_t001	690.181	-1.96669	0.402773	-4.88288	1.04548e-06	1.33642e-05
Vitvi04g01453_t001	291.245	7.54616	1.09364	6.90005	5.19837e-12	3.85182e-10
Vitvi04g01454_t001	3883.12	3.40357	0.692813	4.91268	8.98379e-07	1.1771e-05
Vitvi04g01466_t001	3471.39	-2.70404	0.604394	-4.47398	7.67782e-06	7.16374e-05
Vitvi04g01485_t001	648.016	1.10158	0.295477	3.72816	0.000192887	0.00107611
Vitvi04g01486_t001	422.879	1.84065	0.410996	4.47851	7.51647e-06	7.05609e-05
Vitvi04g01488_t001	38.5876	3.15998	0.689013	4.58625	4.51285e-06	4.58935e-05
Vitvi04g01493_t001	468.4	-1.62627	0.356378	-4.56332	5.03511e-06	5.03464e-05
Vitvi04g01550_t001	736.416	-1.73046	0.410565	-4.21481	2.49987e-05	0.000191847
Vitvi04g01576_t001	402.006	-3.29182	0.370324	-8.88902	6.16476e-19	6.30802e-16
Vitvi04g01585_t001	339.881	3.64986	0.638816	5.71348	1.10687e-08	2.81472e-07
Vitvi04g01604_t001	1892.28	-1.96714	0.493275	-3.98793	6.66536e-05	0.000438534
Vitvi04g01616_t001	13.5894	4.72282	0.955558	4.94248	7.7136e-07	1.04049e-05
Vitvi04g01666_t001	54.2478	7.53044	1.3186	5.71092	1.1237e-08	2.85415e-07
Vitvi04g01684_t001	1423.65	-1.14731	0.356379	-3.21935	0.00128482	0.00528487
Vitvi04g01685_t001	452.24	-3.91403	1.19289	-3.28114	0.00103388	0.00439223
Vitvi04g01691_t001	2609.47	-1.79214	0.323298	-5.5433	2.96828e-08	6.53509e-07
Vitvi04g01702_t001	835.914	-1.36438	0.356019	-3.83232	0.000126942	0.000754768
Vitvi04g01736_t001	1230.16	-1.25441	0.307806	-4.07533	4.59499e-05	0.000322565
Vitvi04g01781_t001	2188.88	1.68102	0.29067	5.78327	7.32621e-09	2.01569e-07
Vitvi04g01806_t001	6691.31	1.65997	0.389433	4.26253	2.02122e-05	0.000161157
Vitvi04g01813_t001	1482.07	1.4695	0.203172	7.23278	4.7321e-13	5.32373e-11
Vitvi04g01824_t001	573.342	1.51633	0.217577	6.9692	3.18752e-12	2.59445e-10
Vitvi04g01825_t001	909.482	1.1031	0.30558	3.60984	0.000306385	0.00159255
Vitvi04g01828_t001	31.3367	6.50436	1.33922	4.85681	1.19291e-06	1.48858e-05
Vitvi04g01849_t001	453.953	2.02937	0.591738	3.42951	0.000604683	0.00280097
Vitvi04g01858_t001	3510.16	1.49284	0.367415	4.06309	4.84283e-05	0.000336991
Vitvi04g01887_t001	2124.2	-4.75413	0.847341	-5.61065	2.01571e-08	4.77742e-07
Vitvi04g01894_t001	118.11	7.25494	1.07308	6.76088	1.37151e-11	8.87683e-10
Vitvi04g01903_t001	26.0935	-3.58057	0.840346	-4.26083	2.03669e-05	0.00016209
Vitvi04g01907_t001	557.31	-4.62417	1.23363	-3.74843	0.000177948	0.00100651
Vitvi04g01937_t001	346.712	1.78688	0.497492	3.59178	0.00032843	0.00168714
Vitvi04g01984_t001	436.032	1.48439	0.370136	4.01038	6.06204e-05	0.000407004
Vitvi04g02063_t001	24642.5	2.01446	0.424105	4.74991	2.03508e-06	2.3498e-05
Vitvi04g02064_t001	7.67636	6.28962	1.20366	5.2254	1.73779e-07	2.94957e-06
Vitvi04g02065_t001	14.9711	4.55171	0.774536	5.87669	4.18548e-09	1.25261e-07
Vitvi04g02068_t001	9.80437	6.17535	1.03747	5.95233	2.64349e-09	8.41532e-08
Vitvi04g02069_t001	3.3552	5.7169	1.21953	4.6878	2.76161e-06	3.05569e-05
Vitvi04g02070_t001	27.5984	6.18793	1.00804	6.13859	8.32587e-10	3.09526e-08
Vitvi04g02071_t001	10.4524	4.18802	0.955072	4.38503	1.15969e-05	0.000101404
Vitvi04g02072_t001	14.6242	3.56181	0.714928	4.98205	6.29127e-07	8.82878e-06
Vitvi04g02101_t001	1409.13	-1.23031	0.388015	-3.17078	0.00152033	0.0061168
Vitvi04g02122_t001	530.897	-4.91573	1.15086	-4.27135	1.94292e-05	0.000155781
Vitvi04g02165_t001	39.6181	7.76201	1.3958	5.56097	2.68285e-08	5.98619e-07
Vitvi04g02184_t001	495.43	2.02729	0.376346	5.38676	7.17382e-08	1.38252e-06
Vitvi04g02211_t001	10.5293	5.04687	1.46273	3.45031	0.000559953	0.00262859
Vitvi04g02242_t001	14.3949	3.64676	0.728074	5.00877	5.47782e-07	7.88924e-06
Vitvi04g02288_t001	1306.82	1.72805	0.418552	4.12863	3.64928e-05	0.000263494
Vitvi04g02297_t001	124.917	3.35332	0.668275	5.01787	5.22468e-07	7.59594e-06
Vitvi04g04024_t001	8346.39	-1.56457	0.391379	-3.99758	6.39947e-05	0.000424196
Vitvi04g04026_t001	1301.69	1.61678	0.361181	4.47637	7.5923e-06	7.10245e-05
Vitvi04g04045_t001	11.3697	7.42478	1.10417	6.72431	1.76432e-11	1.11178e-09
Vitvi04g04059_t001	2.96594	5.03058	1.27659	3.94065	8.12616e-05	0.000517992
Vitvi04g04089_t001	638.386	1.07293	0.244224	4.39322	1.11684e-05	9.83551e-05
Vitvi04g04209_t001	117.038	5.26931	0.810619	6.50035	8.01326e-11	4.18951e-09
Vitvi04g04237_t001	414.363	1.94463	0.371137	5.23966	1.6087e-07	2.7566e-06
Vitvi04g04309_t001	3.01553	5.29151	1.41076	3.75081	0.000176264	0.00100014
Vitvi04g04311_t001	3.02871	4.82207	1.14308	4.2185	2.4593e-05	0.000189614
Vitvi04g04327_t001	20.3711	4.72022	0.911775	5.17696	2.25527e-07	3.69114e-06
Vitvi04g04338_t001	625.865	1.08875	0.220113	4.94635	7.5619e-07	1.02517e-05
Vitvi04g04341_t001	23880.2	-1.46492	0.371524	-3.94301	8.0465e-05	0.000513523
Vitvi04g04396_t001	325.503	-1.73988	0.254312	-6.84155	7.83433e-12	5.51948e-10
Vitvi04g04397_t001	42.7817	2.99647	0.714813	4.19197	2.76543e-05	0.00020887
Vitvi04g04401_t001	490.895	-1.91347	0.43499	-4.39888	1.08812e-05	9.61014e-05
Vitvi04g04422_t001	2.74925	5.3733	1.94931	2.75651	0.00584217	0.0189461
Vitvi04g04424_t001	2.78652	5.39587	1.94701	2.77137	0.00558217	0.0182294
Vitvi04g04443_t001	106.146	5.89909	0.977479	6.035	1.58964e-09	5.45657e-08
Vitvi04g04448_t001	24674.8	-1.26551	0.446804	-2.83236	0.00462051	0.0155938
Vitvi04g04474_t001	1503.84	8.26992	0.954784	8.66156	4.6535e-18	3.58645e-15
Vitvi04g04511_t001	9.07095	6.08279	1.99578	3.04784	0.00230496	0.00869388
Vitvi05g00005_t001	1020.76	1.08861	0.237734	4.57914	4.66899e-06	4.72573e-05
Vitvi05g00010_t001	3446.76	1.40452	0.335435	4.18715	2.8248e-05	0.000212384
Vitvi05g00011_t001	457.178	6.58114	1.00768	6.53099	6.53343e-11	3.50976e-09
Vitvi05g00027_t001	836.288	1.05013	0.220857	4.7548	1.98639e-06	2.29976e-05
Vitvi05g00042_t001	36.3849	5.31727	1.14589	4.64031	3.47891e-06	3.70624e-05
Vitvi05g00067_t001	2722.07	6.20814	1.00497	6.17742	6.51588e-10	2.4825e-08
Vitvi05g00077_t001	549.638	3.40303	0.346196	9.82979	8.37947e-23	3.60116e-19
Vitvi05g00084_t001	18.2027	3.67204	0.785988	4.67188	2.98458e-06	3.26043e-05
Vitvi05g00085_t001	398.555	-1.25896	0.237322	-5.30487	1.12754e-07	2.01995e-06
Vitvi05g00094_t001	297.53	2.3805	0.595442	3.99786	6.39166e-05	0.000424032
Vitvi05g00098_t001	5656.62	1.47501	0.414724	3.5566	0.000375692	0.00188354
Vitvi05g00107_t001	5861.25	-3.97549	0.997344	-3.98608	6.71747e-05	0.000441152
Vitvi05g00108_t001	1768.53	-2.88601	0.621598	-4.64289	3.43568e-06	3.66978e-05
Vitvi05g00118_t001	11.9335	3.74591	0.921348	4.06568	4.78923e-05	0.000333801
Vitvi05g00123_t001	4.27314	4.24771	1.17537	3.61393	0.000301591	0.00157449
Vitvi05g00139_t001	42.7232	-4.15179	0.888742	-4.67154	2.98957e-06	3.26422e-05
Vitvi05g00166_t001	296.502	-4.42811	1.00984	-4.38498	1.15995e-05	0.000101404
Vitvi05g00167_t001	689.059	-1.52018	0.240483	-6.32137	2.59259e-10	1.12318e-08
Vitvi05g00170_t001	3639.47	-4.09567	1.11183	-3.68371	0.000229867	0.00125048
Vitvi05g00204_t001	2079.29	-3.06913	0.689328	-4.45236	8.49327e-06	7.81599e-05
Vitvi05g00210_t001	417.984	-1.92932	0.387408	-4.98008	6.35581e-07	8.88573e-06
Vitvi05g00212_t001	123.579	3.03705	0.628541	4.8319	1.35236e-06	1.65217e-05
Vitvi05g00213_t001	207.869	1.72288	0.340186	5.06453	4.09408e-07	6.13484e-06
Vitvi05g00235_t001	162.78	-3.82104	0.89551	-4.26689	1.98221e-05	0.000158577
Vitvi05g00237_t001	31.2132	3.967	0.99674	3.97998	6.89223e-05	0.000450701
Vitvi05g00279_t001	2593.54	2.12265	0.427611	4.96396	6.90693e-07	9.50776e-06
Vitvi05g00281_t001	32.9068	4.03242	1.03173	3.90841	9.2904e-05	0.000580326
Vitvi05g00292_t001	143.532	6.29979	0.921171	6.83889	7.98082e-12	5.60431e-10
Vitvi05g00295_t001	980.734	2.14168	0.564856	3.79155	0.000149711	0.000869459
Vitvi05g00312_t001	438.298	2.56155	0.527455	4.85642	1.19524e-06	1.49062e-05
Vitvi05g00322_t001	621.613	-1.09269	0.235781	-4.63434	3.58072e-06	3.78342e-05
Vitvi05g00337_t001	24.9445	5.46253	0.91417	5.9754	2.29531e-09	7.40565e-08
Vitvi05g00345_t001	1041.65	-1.045	0.245762	-4.25205	2.11818e-05	0.000167706
Vitvi05g00349_t001	2540.08	1.37738	0.216645	6.35778	2.04696e-10	9.16356e-09
Vitvi05g00350_t001	534.181	1.24954	0.302907	4.12516	3.70484e-05	0.000267057
Vitvi05g00376_t001	625.064	-1.62948	0.300852	-5.41622	6.08728e-08	1.20334e-06
Vitvi05g00377_t001	82.3444	-3.67481	0.916398	-4.01005	6.07048e-05	0.000407251
Vitvi05g00382_t001	869.578	2.36314	0.342106	6.90762	4.92864e-12	3.69013e-10
Vitvi05g00386_t001	111.217	-3.11442	0.657779	-4.73475	2.19321e-06	2.50546e-05
Vitvi05g00387_t001	1644.44	-2.67494	0.824723	-3.24344	0.00118094	0.00491944
Vitvi05g00412_t001	284.525	1.45461	0.247557	5.87586	4.20661e-09	1.25718e-07
Vitvi05g00424_t001	58.6386	2.91871	0.344402	8.47471	2.35664e-17	1.40665e-14
Vitvi05g00426_t001	293.073	2.26102	0.403632	5.60168	2.12278e-08	4.9787e-07
Vitvi05g00430_t001	201.428	-3.52113	0.790311	-4.45537	8.37493e-06	7.73073e-05
Vitvi05g00435_t001	1237.81	-1.06916	0.352637	-3.03191	0.00243015	0.0090879
Vitvi05g00442_t001	1764.95	1.34706	0.494283	2.72528	0.00642464	0.0205466
Vitvi05g00455_t001	2808.96	1.61402	0.465523	3.46711	0.000526091	0.00249611
Vitvi05g00459_t001	212.424	-2.04406	0.352762	-5.79444	6.85477e-09	1.91159e-07
Vitvi05g00461_t001	569.202	-3.30172	0.442427	-7.46275	8.47347e-14	1.24711e-11
Vitvi05g00463_t001	977.158	-1.62056	0.231778	-6.99189	2.71212e-12	2.2559e-10
Vitvi05g00467_t001	689.658	2.21333	0.547323	4.04392	5.25657e-05	0.000359537
Vitvi05g00468_t001	1381.99	-3.49485	0.635187	-5.50208	3.7533e-08	7.97734e-07
Vitvi05g00474_t001	19245.4	1.62548	0.357031	4.55278	5.29422e-06	5.25946e-05
Vitvi05g00476_t001	183.076	2.78247	0.771252	3.60773	0.000308885	0.00160244
Vitvi05g00483_t001	256.028	-5.95041	1.04046	-5.719	1.07154e-08	2.75421e-07
Vitvi05g00484_t001	105.537	-3.49152	0.508046	-6.87244	6.31116e-12	4.52047e-10
Vitvi05g00487_t001	38.6037	3.2578	0.634588	5.13372	2.8407e-07	4.4883e-06
Vitvi05g00503_t001	6652.55	-1.60839	0.248689	-6.46748	9.96501e-11	5.048e-09
Vitvi05g00505_t001	1029.52	2.04775	0.350157	5.84809	4.97263e-09	1.44489e-07
Vitvi05g00519_t001	63.5644	6.87916	1.09753	6.26784	3.66084e-10	1.51569e-08
Vitvi05g00540_t001	185.742	-2.56028	0.435646	-5.87698	4.17827e-09	1.2522e-07
Vitvi05g00541_t001	237.947	2.79122	0.559151	4.99189	5.97917e-07	8.49438e-06
Vitvi05g00543_t001	934.171	1.12676	0.346956	3.24755	0.00116405	0.0048607
Vitvi05g00546_t001	32.0056	3.77609	0.876488	4.3082	1.64587e-05	0.0001354
Vitvi05g00553_t001	493.663	-1.85323	0.326589	-5.67451	1.39088e-08	3.44324e-07
Vitvi05g00557_t001	5.86924	4.71309	1.19451	3.94564	7.95873e-05	0.000508629
Vitvi05g00565_t001	178.311	3.14348	0.676181	4.64888	3.33746e-06	3.58155e-05
Vitvi05g00570_t001	28.6322	3.99714	0.816504	4.89543	9.80899e-07	1.26897e-05
Vitvi05g00573_t001	498.741	-1.43278	0.261311	-5.48304	4.18073e-08	8.71344e-07
Vitvi05g00630_t001	3565.54	1.47754	0.394067	3.74946	0.000177212	0.00100341
Vitvi05g00641_t001	5009.3	1.24836	0.409234	3.05049	0.00228471	0.00863265
Vitvi05g00648_t001	656.554	-1.74035	0.516064	-3.37235	0.000745285	0.00334755
Vitvi05g00675_t001	1047.5	-1.90674	0.583265	-3.26908	0.00107897	0.00455318
Vitvi05g00676_t001	513.057	-2.44497	0.481134	-5.08168	3.74112e-07	5.68876e-06
Vitvi05g00681_t001	125.465	-5.11794	0.997592	-5.13029	2.893e-07	4.56088e-06
Vitvi05g00684_t001	533.202	-2.30059	0.631516	-3.64296	0.000269523	0.00143106
Vitvi05g00715_t001	170.998	-3.40858	0.889311	-3.83283	0.000126677	0.000753609
Vitvi05g00736_t001	567.249	-1.49657	0.424273	-3.52737	0.000419706	0.00206518
Vitvi05g00739_t001	1359.26	1.70025	0.346707	4.90401	9.39005e-07	1.22213e-05
Vitvi05g00761_t001	113.968	-4.84514	0.955064	-5.07311	3.91367e-07	5.8974e-06
Vitvi05g00775_t001	2542.5	1.71749	0.390628	4.39675	1.09883e-05	9.69281e-05
Vitvi05g00795_t001	2666.11	2.51075	0.43732	5.74122	9.39944e-09	2.47822e-07
Vitvi05g00815_t001	129.315	3.37209	0.770171	4.37837	1.19571e-05	0.00010398
Vitvi05g00826_t001	159.186	2.81251	0.521073	5.39753	6.75644e-08	1.30926e-06
Vitvi05g00857_t001	498.541	-3.38804	0.927955	-3.65108	0.000261137	0.00139412
Vitvi05g00883_t001	1666.45	-1.94498	0.275084	-7.07047	1.54409e-12	1.40591e-10
Vitvi05g00885_t001	63.2369	3.43397	0.435483	7.88542	3.13473e-15	7.83244e-13
Vitvi05g00943_t001	15.5453	6.04212	1.32809	4.54949	5.37754e-06	5.325e-05
Vitvi05g00953_t001	438.981	4.32745	0.741841	5.83339	5.43124e-09	1.55816e-07
Vitvi05g01044_t001	3323.78	3.3263	0.729855	4.55748	5.17722e-06	5.15754e-05
Vitvi05g01076_t001	9.54267	7.16428	1.63449	4.38318	1.16961e-05	0.000102165
Vitvi05g01088_t001	3973.58	-2.28469	0.314846	-7.25655	3.97098e-13	4.63742e-11
Vitvi05g01094_t001	3723.68	1.2477	0.245534	5.08156	3.74344e-07	5.68876e-06
Vitvi05g01104_t001	91.4377	3.02645	0.669841	4.51816	6.23779e-06	6.02958e-05
Vitvi05g01116_t001	1019.08	-1.71722	0.492859	-3.4842	0.000493619	0.00236655
Vitvi05g01201_t001	235.144	1.99879	0.345104	5.79185	6.96153e-09	1.93518e-07
Vitvi05g01267_t001	53.9108	6.01767	1.02904	5.84787	4.97916e-09	1.44489e-07
Vitvi05g01314_t001	1675.88	2.04425	0.361522	5.65457	1.56239e-08	3.84565e-07
Vitvi05g01318_t001	299.871	1.64298	0.29534	5.56301	2.65165e-08	5.92293e-07
Vitvi05g01330_t001	98.8349	3.55741	0.592498	6.0041	1.92397e-09	6.39975e-08
Vitvi05g01337_t001	266.577	-2.54601	1.01783	-2.5014	0.0123702	0.0354083
Vitvi05g01348_t001	567.938	-1.50719	0.261124	-5.77191	7.83771e-09	2.11845e-07
Vitvi05g01366_t001	4492.47	2.32148	0.379551	6.11639	9.57187e-10	3.49796e-08
Vitvi05g01375_t001	283.988	3.50082	0.672929	5.20236	1.96776e-07	3.28286e-06
Vitvi05g01471_t001	497.909	-2.0403	0.335006	-6.09033	1.12677e-09	4.0556e-08
Vitvi05g01475_t001	1225.85	-1.3995	0.340411	-4.1112	3.93607e-05	0.000280898
Vitvi05g01492_t001	2012.58	3.29354	0.446199	7.38132	1.56726e-13	2.13148e-11
Vitvi05g01500_t001	139.861	2.80014	0.578129	4.84345	1.27606e-06	1.57496e-05
Vitvi05g01516_t001	1685.18	1.39227	0.458796	3.03461	0.0024085	0.0090242
Vitvi05g01548_t001	2814.99	1.75588	0.407806	4.30567	1.66478e-05	0.00013659
Vitvi05g01577_t001	100.625	7.04373	1.06615	6.6067	3.92978e-11	2.21635e-09
Vitvi05g01583_t001	8102.12	-4.01781	0.682522	-5.88671	3.93971e-09	1.19234e-07
Vitvi05g01589_t001	30.5404	4.03837	0.863247	4.67811	2.89533e-06	3.17883e-05
Vitvi05g01596_t001	80.398	2.4277	0.378157	6.41981	1.36445e-10	6.58861e-09
Vitvi05g01602_t001	73.7287	3.90437	0.705816	5.53171	3.17115e-08	6.93201e-07
Vitvi05g01603_t001	1888.38	-1.49633	0.32058	-4.66757	3.04785e-06	3.31774e-05
Vitvi05g01632_t001	7328.92	1.79159	0.441812	4.0551	5.01135e-05	0.00034692
Vitvi05g01633_t001	571.261	3.62158	0.553843	6.53901	6.19289e-11	3.35196e-09
Vitvi05g01650_t001	182.308	3.61362	0.67623	5.34377	9.10322e-08	1.68921e-06
Vitvi05g01692_t001	681.342	1.44433	0.337096	4.28462	1.83053e-05	0.000147874
Vitvi05g01733_t001	106.254	-3.15019	0.625067	-5.03976	4.66113e-07	6.87901e-06
Vitvi05g01743_t001	160.853	3.23851	0.623815	5.19146	2.08656e-07	3.46759e-06
Vitvi05g01747_t001	14.8738	3.96942	0.91221	4.35143	1.35254e-05	0.000115057
Vitvi05g01754_t001	260.92	-2.08102	0.495472	-4.20007	2.66827e-05	0.000202431
Vitvi05g01757_t001	4377.48	-2.97355	0.536106	-5.54657	2.91333e-08	6.42069e-07
Vitvi05g01763_t001	52.8781	3.07314	0.638017	4.81671	1.45946e-06	1.76284e-05
Vitvi05g01830_t001	498.571	-1.46759	0.295559	-4.96546	6.85381e-07	9.45887e-06
Vitvi05g01833_t001	1833.64	-4.74021	1.13998	-4.15816	3.20817e-05	0.000236898
Vitvi05g01842_t001	3.83562	5.80775	1.61626	3.59333	0.000326484	0.00167915
Vitvi05g01845_t001	288.299	2.04859	0.420122	4.87617	1.08163e-06	1.37446e-05
Vitvi05g01858_t001	2846.78	-2.82216	0.878533	-3.21236	0.0013165	0.00539661
Vitvi05g01860_t001	143.804	3.83471	0.775121	4.94724	7.52732e-07	1.02113e-05
Vitvi05g01877_t001	1862.92	1.19225	0.337428	3.53334	0.000410338	0.00202418
Vitvi05g01879_t001	288.613	2.83785	0.457296	6.20573	5.44436e-10	2.11935e-08
Vitvi05g01940_t001	952.751	3.12635	0.778112	4.01786	5.87285e-05	0.000395846
Vitvi05g01943_t001	685.233	3.28703	0.822488	3.99645	6.43008e-05	0.000425399
Vitvi05g01944_t001	548.164	3.56425	0.815039	4.3731	1.22495e-05	0.000105837
Vitvi05g02017_t001	767.776	2.12908	0.622069	3.42258	0.000620292	0.00285597
Vitvi05g02019_t001	322.473	2.69539	0.568459	4.74157	2.12074e-06	2.43431e-05
Vitvi05g02028_t001	40.6122	4.39035	0.842331	5.21214	1.86673e-07	3.13623e-06
Vitvi05g02048_t001	277.589	3.65714	0.418111	8.74681	2.19476e-18	1.92035e-15
Vitvi05g02074_t001	168.858	-3.27229	0.743514	-4.40111	1.07699e-05	9.53929e-05
Vitvi05g02108_t001	72.6324	3.34523	0.748295	4.47047	7.80468e-06	7.26318e-05
Vitvi05g02111_t001	70.8921	3.26262	0.654635	4.98388	6.23225e-07	8.77725e-06
Vitvi05g02122_t001	40.7759	6.12507	0.836348	7.32359	2.41429e-13	3.06972e-11
Vitvi05g02124_t001	141.277	2.55739	0.589318	4.33957	1.42762e-05	0.000120207
Vitvi05g02168_t001	39.4183	4.61745	0.795861	5.80183	6.55953e-09	1.8425e-07
Vitvi05g02249_t001	80.2673	-3.62225	0.791032	-4.57915	4.66872e-06	4.72573e-05
Vitvi05g02273_t001	158.495	2.1512	0.260094	8.27083	1.33032e-16	4.92862e-14
Vitvi05g02276_t001	1420.85	-1.38875	0.490687	-2.83022	0.00465165	0.0156792
Vitvi05g02279_t001	431.24	-2.09342	0.365258	-5.73136	9.96303e-09	2.60128e-07
Vitvi05g04015_t001	26775.5	-2.75705	0.404791	-6.81103	9.68995e-12	6.63113e-10
Vitvi05g04019_t001	968.946	1.29712	0.384773	3.37113	0.000748607	0.00335966
Vitvi05g04025_t001	9.22699	4.54783	1.00223	4.53769	5.68735e-06	5.56764e-05
Vitvi05g04026_t001	47.6832	4.01981	0.681887	5.89513	3.74393e-09	1.14275e-07
Vitvi05g04030_t001	288.622	5.1243	0.818354	6.26171	3.80774e-10	1.56745e-08
Vitvi05g04079_t001	8.23764	4.81549	1.11504	4.31865	1.56983e-05	0.000129891
Vitvi05g04092_t001	31.3534	5.65198	0.954562	5.92102	3.19954e-09	1.00075e-07
Vitvi05g04110_t001	51.9066	-4.29203	0.878129	-4.88769	1.02024e-06	1.3104e-05
Vitvi05g04111_t001	213.009	-4.1137	0.715952	-5.74578	9.14993e-09	2.43211e-07
Vitvi05g04170_t001	1696.68	1.4303	0.376822	3.7957	0.00014723	0.00085669
Vitvi05g04177_t001	756.04	2.20432	0.646107	3.4117	0.000645601	0.00295666
Vitvi05g04210_t001	10643.9	1.68115	0.388024	4.33259	1.47367e-05	0.000122975
Vitvi05g04413_t001	65.2434	-4.17464	0.821068	-5.0844	3.68788e-07	5.61226e-06
Vitvi05g04524_t001	9.55295	4.39382	1.05255	4.17447	2.98686e-05	0.00022293
Vitvi06g00016_t001	25.8855	8.64713	1.33207	6.49149	8.49906e-11	4.40067e-09
Vitvi06g00029_t001	3519.24	-1.03738	0.300429	-3.45299	0.000554408	0.00260795
Vitvi06g00048_t001	431.67	-1.3293	0.269249	-4.93706	7.93077e-07	1.06444e-05
Vitvi06g00050_t001	5207.74	1.1143	0.24815	4.49044	7.10775e-06	6.72529e-05
Vitvi06g00053_t001	689.936	-1.07208	0.216056	-4.96203	6.97593e-07	9.57459e-06
Vitvi06g00074_t001	107.385	2.67775	0.661086	4.05054	5.11003e-05	0.000352389
Vitvi06g00093_t001	249.012	3.97652	0.70178	5.66633	1.45891e-08	3.5992e-07
Vitvi06g00102_t001	87.9248	4.91711	0.826975	5.9459	2.7494e-09	8.71375e-08
Vitvi06g00104_t001	1592.04	-1.24803	0.200966	-6.21018	5.29241e-10	2.07146e-08
Vitvi06g00109_t001	349.942	-4.15123	1.04942	-3.95573	7.63023e-05	0.000491335
Vitvi06g00111_t001	630.753	1.85377	0.592174	3.13045	0.00174539	0.0068678
Vitvi06g00119_t001	233.698	2.26394	0.568194	3.98445	6.76356e-05	0.000443907
Vitvi06g00134_t001	1629.16	-1.36734	0.504383	-2.71091	0.00670989	0.0212893
Vitvi06g00136_t001	756.008	-1.67975	0.560096	-2.99904	0.00270833	0.00996858
Vitvi06g00138_t001	25.6311	-3.62528	0.542949	-6.67703	2.43839e-11	1.48012e-09
Vitvi06g00141_t001	243.866	-4.85118	0.822074	-5.90115	3.60978e-09	1.11127e-07
Vitvi06g00143_t001	325.117	-5.09404	0.949503	-5.36495	8.0971e-08	1.53296e-06
Vitvi06g00158_t001	5328.52	-1.20221	0.482156	-2.4934	0.0126528	0.0360977
Vitvi06g00177_t001	29.6298	3.90244	0.895411	4.35827	1.31095e-05	0.000111829
Vitvi06g00180_t001	192.935	4.48064	0.773275	5.79437	6.85799e-09	1.91159e-07
Vitvi06g00226_t001	282.298	1.71123	0.380899	4.49261	7.0354e-06	6.67447e-05
Vitvi06g00263_t001	85.2964	3.46742	0.649526	5.33838	9.37797e-08	1.72973e-06
Vitvi06g00263_t002	4.84489	4.69338	1.54595	3.03593	0.00239796	0.00899412
Vitvi06g00279_t001	1280.57	-2.53194	0.684997	-3.69629	0.000218777	0.0012014
Vitvi06g00280_t001	2182.94	1.21844	0.328559	3.70842	0.000208553	0.00115055
Vitvi06g00281_t001	360.731	2.192	0.471731	4.64671	3.37269e-06	3.61098e-05
Vitvi06g00285_t001	286.703	3.45065	0.795392	4.33829	1.43594e-05	0.000120765
Vitvi06g00295_t001	519.705	-1.75101	0.351848	-4.97661	6.47072e-07	8.99954e-06
Vitvi06g00309_t001	66.3066	5.2681	0.844225	6.24016	4.37126e-10	1.77226e-08
Vitvi06g00318_t001	840.323	1.11045	0.287359	3.86434	0.000111389	0.00067614
Vitvi06g00337_t001	109.65	3.66989	0.689502	5.32252	1.02341e-07	1.85892e-06
Vitvi06g00350_t001	20.5548	3.9144	0.843822	4.63889	3.50284e-06	3.72619e-05
Vitvi06g00356_t001	999.29	-1.08871	0.26732	-4.0727	4.64708e-05	0.00032569
Vitvi06g00369_t001	557.077	-1.40055	0.323428	-4.33032	1.48895e-05	0.000124106
Vitvi06g00382_t001	321.21	-1.93865	0.409112	-4.73868	2.15115e-06	2.46659e-05
Vitvi06g00397_t001	287.251	-3.3919	0.655588	-5.17384	2.29337e-07	3.73616e-06
Vitvi06g00398_t001	3356.24	1.54571	0.349183	4.42665	9.57098e-06	8.6485e-05
Vitvi06g00412_t001	138.854	2.72433	0.692696	3.93294	8.39132e-05	0.000533075
Vitvi06g00422_t001	3285.71	1.91007	0.45568	4.19169	2.76886e-05	0.000208982
Vitvi06g00423_t001	2300.97	3.50147	0.622898	5.62125	1.89582e-08	4.53141e-07
Vitvi06g00426_t001	4947.83	2.50874	0.55086	4.55423	5.2579e-06	5.23064e-05
Vitvi06g00438_t001	3.15785	5.53145	1.94204	2.84827	0.00439571	0.0149549
Vitvi06g00443_t001	906.691	-1.99529	0.785761	-2.53931	0.0111073	0.032388
Vitvi06g00447_t001	387.706	1.17032	0.189061	6.19018	6.00946e-10	2.32459e-08
Vitvi06g00451_t001	1594	-1.12078	0.300877	-3.72504	0.000195285	0.00108712
Vitvi06g00452_t001	137.234	3.18233	0.585149	5.4385	5.37312e-08	1.08005e-06
Vitvi06g00454_t001	839.326	-1.84819	0.287862	-6.42041	1.35904e-10	6.57878e-09
Vitvi06g00455_t001	167.274	-2.55187	0.670439	-3.80627	0.000141076	0.000826458
Vitvi06g00459_t001	186.331	2.02701	0.500458	4.0503	5.11514e-05	0.000352628
Vitvi06g00463_t001	4205.8	5.43319	1.00326	5.41553	6.11065e-08	1.20627e-06
Vitvi06g00466_t001	1083.94	1.46983	0.350649	4.19174	2.76817e-05	0.000208982
Vitvi06g00481_t001	712.291	3.24104	0.655371	4.94536	7.60042e-07	1.02845e-05
Vitvi06g00489_t001	432.949	-2.01338	0.354342	-5.68201	1.33119e-08	3.3069e-07
Vitvi06g00491_t001	644.669	-1.39668	0.445284	-3.13661	0.00170912	0.00675352
Vitvi06g00498_t001	161.173	3.54904	0.691413	5.13303	2.85117e-07	4.50154e-06
Vitvi06g00501_t001	330.625	2.16914	0.40549	5.34943	8.82302e-08	1.64431e-06
Vitvi06g00516_t001	567.044	-1.34278	0.329193	-4.079	4.52306e-05	0.000318348
Vitvi06g00533_t001	5172.71	-2.57415	0.92962	-2.76904	0.00562222	0.0183407
Vitvi06g00556_t001	976.56	-1.31507	0.295146	-4.45565	8.36395e-06	7.72965e-05
Vitvi06g00559_t001	34.951	3.29929	0.659212	5.00489	5.58928e-07	8.02824e-06
Vitvi06g00562_t001	414.021	-3.01342	0.445526	-6.76374	1.34477e-11	8.73001e-10
Vitvi06g00567_t001	48.6423	2.73625	0.401456	6.8158	9.374e-12	6.45604e-10
Vitvi06g00569_t001	731.355	7.365	1.07384	6.85856	6.95579e-12	4.94921e-10
Vitvi06g00575_t001	205.888	2.14434	0.299772	7.15323	8.47573e-13	8.63158e-11
Vitvi06g00576_t001	510.316	2.88113	0.647026	4.45288	8.47275e-06	7.80713e-05
Vitvi06g00577_t001	341.23	1.94196	0.238194	8.15285	3.55456e-16	1.21239e-13
Vitvi06g00595_t001	1004.98	-1.37457	0.317137	-4.33432	1.46214e-05	0.000122346
Vitvi06g00598_t001	1684.15	1.57768	0.47089	3.35042	0.000806883	0.00357417
Vitvi06g00599_t001	811.57	-1.12147	0.200999	-5.57945	2.41277e-08	5.50377e-07
Vitvi06g00607_t001	657.431	1.38956	0.351869	3.94909	7.84482e-05	0.000503111
Vitvi06g00614_t001	38.3337	6.52103	1.14694	5.68558	1.30373e-08	3.24994e-07
Vitvi06g00632_t001	1094.44	-1.20358	0.243231	-4.94829	7.48673e-07	1.01627e-05
Vitvi06g00650_t001	1.69381	4.68177	1.92337	2.43415	0.0149269	0.0412751
Vitvi06g00652_t001	1214.92	-1.19672	0.498604	-2.40013	0.0163891	0.0445861
Vitvi06g00657_t001	426.695	-2.23667	0.278798	-8.02256	1.03563e-15	3.1791e-13
Vitvi06g00658_t001	662.778	1.06741	0.300864	3.54782	0.000388433	0.00193433
Vitvi06g00665_t001	395.138	4.26184	0.681907	6.24988	4.10766e-10	1.67487e-08
Vitvi06g00666_t001	6945.62	-4.20523	1.42071	-2.95995	0.00307689	0.0110636
Vitvi06g00668_t001	196.353	-4.74596	0.698839	-6.7912	1.11204e-11	7.4441e-10
Vitvi06g00669_t001	2276.83	-1.13959	0.245439	-4.64306	3.43281e-06	3.66978e-05
Vitvi06g00674_t001	48.288	2.51203	0.320889	7.82834	4.94352e-15	1.13007e-12
Vitvi06g00709_t001	82.5404	-5.18491	0.930775	-5.57053	2.53966e-08	5.71436e-07
Vitvi06g00741_t001	1408.81	-3.15505	0.310967	-10.1459	3.45492e-24	3.71197e-20
Vitvi06g00759_t001	294.426	-1.48412	0.230219	-6.44654	1.14432e-10	5.70514e-09
Vitvi06g00782_t001	10.0116	4.3142	1.04042	4.14658	3.37482e-05	0.000247081
Vitvi06g00783_t001	35.4514	4.9431	0.829993	5.95559	2.59137e-09	8.29855e-08
Vitvi06g00786_t001	3943.02	1.36896	0.403673	3.39125	0.000695746	0.00315072
Vitvi06g00790_t001	413.079	4.53649	0.683442	6.63771	3.18603e-11	1.87053e-09
Vitvi06g00800_t001	143.661	3.06478	0.489388	6.26246	3.78946e-10	1.56292e-08
Vitvi06g00803_t001	3154.2	1.24383	0.442891	2.80844	0.00497817	0.0166001
Vitvi06g00812_t001	196.166	2.08424	0.465558	4.47687	7.57448e-06	7.08886e-05
Vitvi06g00823_t001	1605.05	1.71931	0.347831	4.94295	7.69494e-07	1.03862e-05
Vitvi06g00898_t001	489.982	-1.56873	0.359731	-4.36085	1.29556e-05	0.000110912
Vitvi06g00903_t001	96.3425	3.03134	0.577923	5.24523	1.56088e-07	2.6811e-06
Vitvi06g00928_t001	49.3394	4.01083	0.806577	4.97266	6.6042e-07	9.15554e-06
Vitvi06g00964_t001	68.9162	5.12906	0.814182	6.29965	2.98322e-10	1.26687e-08
Vitvi06g00999_t001	512.402	-1.62916	0.436053	-3.73614	0.000186866	0.00105032
Vitvi06g01033_t001	215.234	2.41595	0.396771	6.08904	1.13593e-09	4.07492e-08
Vitvi06g01050_t001	552.353	-1.28582	0.264248	-4.86597	1.13899e-06	1.43219e-05
Vitvi06g01057_t001	36.8605	3.66586	0.77086	4.75554	1.97914e-06	2.29508e-05
Vitvi06g01097_t001	260.901	2.02696	0.601441	3.37018	0.000751183	0.00336841
Vitvi06g01100_t001	290.534	2.54445	0.627407	4.0555	5.00262e-05	0.000346538
Vitvi06g01106_t001	9.69273	7.20372	1.91596	3.75985	0.000170013	0.000968261
Vitvi06g01108_t001	140.7	2.53068	0.461164	5.48759	4.07464e-08	8.5254e-07
Vitvi06g01144_t001	855.391	2.64032	0.317097	8.32654	8.32416e-17	3.54921e-14
Vitvi06g01149_t001	853.43	2.69183	0.449653	5.98647	2.1445e-09	7.02453e-08
Vitvi06g01163_t001	347.196	1.7652	0.322913	5.4665	4.59009e-08	9.42043e-07
Vitvi06g01166_t001	202.138	4.03313	0.724521	5.56662	2.59728e-08	5.82571e-07
Vitvi06g01172_t001	1542.45	-1.64954	0.371954	-4.4348	9.21557e-06	8.37311e-05
Vitvi06g01225_t001	568.275	-1.82448	0.379229	-4.81102	1.50162e-06	1.80969e-05
Vitvi06g01226_t001	33.0809	3.59191	0.712995	5.03778	4.70965e-07	6.94584e-06
Vitvi06g01233_t001	456.213	3.4359	0.524987	6.54474	5.95977e-11	3.25862e-09
Vitvi06g01275_t001	439.959	7.48494	0.945125	7.91952	2.38431e-15	6.32518e-13
Vitvi06g01302_t001	351.764	1.66557	0.346821	4.80239	1.56785e-06	1.87793e-05
Vitvi06g01310_t001	3.95685	5.9036	1.9421	3.0398	0.00236735	0.00889795
Vitvi06g01318_t001	1729.75	-1.9506	0.275403	-7.08271	1.41359e-12	1.31495e-10
Vitvi06g01329_t001	156.087	-4.73967	0.99758	-4.75117	2.02248e-06	2.34027e-05
Vitvi06g01346_t001	16031.5	9.19193	0.919173	10.0002	1.52069e-23	1.08922e-19
Vitvi06g01350_t001	444.794	-2.39839	0.488868	-4.906	9.29525e-07	1.21126e-05
Vitvi06g01351_t001	1596.86	1.5297	0.324982	4.70702	2.51362e-06	2.80585e-05
Vitvi06g01354_t001	3120.71	-2.95085	0.409755	-7.20151	5.95485e-13	6.43004e-11
Vitvi06g01357_t001	315.197	2.05188	0.64913	3.16097	0.00157243	0.00630381
Vitvi06g01362_t001	242.376	2.27924	0.594496	3.8339	0.000126127	0.000751171
Vitvi06g01375_t001	52.5178	4.22353	0.728304	5.79913	6.66599e-09	1.86996e-07
Vitvi06g01377_t001	1222.81	-2.02739	0.406734	-4.98457	6.21013e-07	8.76187e-06
Vitvi06g01389_t001	2113.35	1.44563	0.354326	4.07994	4.50464e-05	0.000317259
Vitvi06g01396_t001	750.152	-1.3837	0.426898	-3.24129	0.00118989	0.00495032
Vitvi06g01398_t001	850.729	3.60798	0.669153	5.39186	6.97312e-08	1.34626e-06
Vitvi06g01400_t001	4152.24	-1.61507	0.354688	-4.55349	5.27633e-06	5.24654e-05
Vitvi06g01410_t001	1365.38	6.00173	0.761536	7.88108	3.24571e-15	8.01652e-13
Vitvi06g01433_t001	4741.67	1.29214	0.329899	3.91676	8.97466e-05	0.000564047
Vitvi06g01512_t001	428.648	2.21258	0.44754	4.94388	7.65825e-07	1.03497e-05
Vitvi06g01513_t001	1882.28	5.62562	0.935249	6.0151	1.79771e-09	6.02639e-08
Vitvi06g01516_t001	376.966	-3.87749	0.606316	-6.39517	1.60366e-10	7.41062e-09
Vitvi06g01531_t001	11431.4	2.43064	0.444274	5.47104	4.47395e-08	9.21729e-07
Vitvi06g01539_t001	345.998	-3.09103	0.714288	-4.32743	1.5086e-05	0.000125598
Vitvi06g01553_t001	422.147	1.42693	0.283534	5.03264	4.83773e-07	7.11034e-06
Vitvi06g01556_t001	64.0368	3.1989	0.539481	5.92959	3.03689e-09	9.54046e-08
Vitvi06g01569_t001	657.696	-1.82679	0.326284	-5.59877	2.15879e-08	5.04609e-07
Vitvi06g01596_t001	1051.92	4.53438	0.568419	7.97718	1.49716e-15	4.23302e-13
Vitvi06g01597_t001	1164.75	2.89246	0.775792	3.7284	0.0001927	0.00107576
Vitvi06g01600_t001	363.888	-3.0985	0.87946	-3.52318	0.0004264	0.00209181
Vitvi06g01607_t001	174.197	6.31761	0.838022	7.53872	4.74625e-14	7.55462e-12
Vitvi06g01608_t001	683.732	-1.72447	0.416921	-4.13621	3.53091e-05	0.000256152
Vitvi06g01611_t001	2768.96	-1.20202	0.388032	-3.09775	0.00194997	0.00755243
Vitvi06g01612_t001	206.379	-2.50533	0.379099	-6.60864	3.87874e-11	2.19333e-09
Vitvi06g01628_t001	4.53661	6.08814	2.2734	2.67799	0.0074066	0.0231327
Vitvi06g01658_t001	362.614	4.18203	0.718765	5.81836	5.94275e-09	1.68467e-07
Vitvi06g01682_t001	437.685	-1.96245	0.59418	-3.30279	0.000957295	0.00412045
Vitvi06g01685_t001	6039.83	1.52347	0.443596	3.43437	0.000593936	0.00276125
Vitvi06g01700_t001	1038.89	-1.63396	0.45687	-3.57643	0.000348321	0.00176526
Vitvi06g01708_t001	459.79	1.74988	0.27598	6.34062	2.28839e-10	1.00764e-08
Vitvi06g01718_t001	1078.69	-4.15618	1.00016	-4.15552	3.24543e-05	0.000239074
Vitvi06g01762_t001	823.66	-5.88012	0.832743	-7.06115	1.65134e-12	1.49093e-10
Vitvi06g01818_t001	252.252	2.00979	0.431985	4.65246	3.27993e-06	3.53456e-05
Vitvi06g01847_t001	1341.29	2.86749	0.317641	9.02747	1.75691e-19	2.18958e-16
Vitvi06g01869_t001	9.28471	5.25339	1.70452	3.08204	0.00205587	0.00788725
Vitvi06g01878_t001	5.40492	5.35318	1.47847	3.62076	0.000293736	0.00154022
Vitvi06g01917_t001	390.013	-5.3352	0.945117	-5.64501	1.65168e-08	4.02852e-07
Vitvi06g01946_t001	732.639	1.87649	0.47204	3.97527	7.02995e-05	0.000459008
Vitvi06g01949_t001	308.955	-3.79848	0.631228	-6.01761	1.77008e-09	5.96167e-08
Vitvi06g01959_t001	1417.94	1.72704	0.343856	5.02257	5.09856e-07	7.43774e-06
Vitvi06g01963_t001	152.772	4.113	0.536638	7.66439	1.79684e-14	3.38688e-12
Vitvi06g04015_t001	6589.18	2.71835	0.402858	6.74766	1.50253e-11	9.66655e-10
Vitvi06g04052_t001	1723.94	9.30426	0.977912	9.51441	1.8274e-21	3.56975e-18
Vitvi06g04053_t001	1410.71	8.32524	1.00055	8.3207	8.74487e-17	3.54921e-14
Vitvi06g04056_t001	4.31936	6.05438	2.39287	2.53018	0.0114005	0.03306
Vitvi06g04057_t001	1841.85	8.73174	0.967747	9.02276	1.83416e-19	2.18958e-16
Vitvi06g04062_t001	317.182	1.42239	0.342693	4.15062	3.31571e-05	0.000243583
Vitvi06g04066_t001	254.06	-2.99	0.841111	-3.55483	0.000378231	0.0018923
Vitvi06g04084_t001	10.8332	5.58778	1.95017	2.86528	0.00416636	0.0143014
Vitvi06g04089_t001	22.2495	5.58789	0.999892	5.58849	2.29049e-08	5.2809e-07
Vitvi06g04091_t001	1073.46	2.82563	0.768014	3.67914	0.000234019	0.00126697
Vitvi06g04093_t001	510.507	2.35627	0.404024	5.83199	5.47691e-09	1.56917e-07
Vitvi06g04112_t001	662.054	1.48235	0.448832	3.30269	0.00095763	0.00412045
Vitvi06g04126_t001	3530.57	2.54574	0.584487	4.35552	1.32754e-05	0.000113154
Vitvi06g04151_t001	2699.68	7.62322	0.902057	8.45093	2.88995e-17	1.63419e-14
Vitvi06g04166_t001	29.2477	3.49429	0.740862	4.71653	2.39905e-06	2.70793e-05
Vitvi06g04192_t001	879.229	1.30146	0.26593	4.89398	9.8816e-07	1.27682e-05
Vitvi06g04206_t001	9.5902	7.15067	1.33845	5.34249	9.16772e-08	1.696e-06
Vitvi06g04217_t001	127.135	3.10488	0.475667	6.52742	6.69117e-11	3.57661e-09
Vitvi06g04258_t001	11378.5	1.23227	0.414721	2.97132	0.00296524	0.0107304
Vitvi06g04310_t001	10435.2	1.13649	0.30993	3.66693	0.000245479	0.00132037
Vitvi06g04387_t001	878.015	-5.45742	0.735905	-7.41594	1.20769e-13	1.67238e-11
Vitvi06g04392_t001	22.632	7.02472	1.41285	4.97203	6.62538e-07	9.17308e-06
Vitvi06g04411_t001	2394.66	1.26564	0.228131	5.54784	2.89218e-08	6.38718e-07
Vitvi06g04428_t001	60.1977	-6.98505	1.29889	-5.37773	7.54327e-08	1.44723e-06
Vitvi06g04429_t001	68.1067	-6.36458	1.10908	-5.73863	9.5444e-09	2.51028e-07
Vitvi06g04430_t001	75.3203	-6.60571	1.26828	-5.20841	1.90465e-07	3.19245e-06
Vitvi06g04431_t001	153.971	2.16324	0.419926	5.15148	2.58432e-07	4.15036e-06
Vitvi06g04445_t001	3611.01	1.70387	0.405451	4.2024	2.64101e-05	0.000200672
Vitvi07g00025_t001	5718	1.14796	0.349108	3.28827	0.00100806	0.00429785
Vitvi07g00035_t001	23020.1	1.99182	0.365132	5.45507	4.89548e-08	9.95215e-07
Vitvi07g00040_t001	48.2975	4.47724	0.833945	5.36874	7.92881e-08	1.50774e-06
Vitvi07g00042_t001	3128.89	1.742	0.378593	4.60125	4.19955e-06	4.32184e-05
Vitvi07g00071_t001	388.624	-2.52058	0.5742	-4.38972	1.13497e-05	9.95438e-05
Vitvi07g00091_t001	374.847	2.01586	0.66975	3.00987	0.00261362	0.00967466
Vitvi07g00114_t001	2323.51	-2.76615	0.590303	-4.68598	2.78625e-06	3.07894e-05
Vitvi07g00125_t001	4463	3.70907	0.768673	4.82529	1.39799e-06	1.69526e-05
Vitvi07g00130_t001	58.3481	-5.71935	1.8242	-3.13527	0.00171695	0.00677584
Vitvi07g00131_t001	694.939	-3.50416	0.476357	-7.35617	1.89265e-13	2.47984e-11
Vitvi07g00132_t001	1948.83	1.13828	0.292064	3.89736	9.72463e-05	0.000603939
Vitvi07g00134_t001	31.9451	6.40139	1.19134	5.37325	7.73288e-08	1.47964e-06
Vitvi07g00136_t001	29.2021	4.06659	0.750029	5.4219	5.89672e-08	1.1689e-06
Vitvi07g00139_t001	1041.63	-1.15612	0.254214	-4.54782	5.42053e-06	5.3577e-05
Vitvi07g00149_t001	1052.99	-1.18963	0.239504	-4.96705	6.79798e-07	9.38785e-06
Vitvi07g00162_t001	346.998	-1.8003	0.366855	-4.90739	9.2295e-07	1.20561e-05
Vitvi07g00164_t001	624.67	-2.56661	0.645847	-3.97402	7.06703e-05	0.000460869
Vitvi07g00169_t001	261.88	-1.67926	0.335226	-5.00935	5.46142e-07	7.87673e-06
Vitvi07g00172_t001	1216.02	-1.04628	0.413078	-2.53288	0.011313	0.0328461
Vitvi07g00174_t001	105.312	7.98097	1.13517	7.03064	2.05588e-12	1.81052e-10
Vitvi07g00177_t001	148.167	6.49584	0.95939	6.77081	1.28065e-11	8.38984e-10
Vitvi07g00187_t001	534.912	5.59659	0.992089	5.64122	1.68853e-08	4.10442e-07
Vitvi07g00207_t001	751.166	-1.80949	0.496021	-3.64801	0.000264278	0.00140774
Vitvi07g00210_t001	400.595	-1.5432	0.413169	-3.73504	0.000187682	0.00105436
Vitvi07g00217_t001	6489.37	-3.07881	0.699273	-4.40287	1.06829e-05	9.47399e-05
Vitvi07g00219_t001	687.702	7.10801	0.966602	7.35361	1.9293e-13	2.51254e-11
Vitvi07g00231_t001	498.156	3.37495	0.641524	5.26083	1.43409e-07	2.49117e-06
Vitvi07g00241_t001	2600.89	-1.42132	0.431761	-3.2919	0.00099512	0.00425281
Vitvi07g00242_t001	597.549	-1.87843	0.433712	-4.33106	1.48392e-05	0.000123735
Vitvi07g00255_t001	563.436	2.62096	0.713822	3.67173	0.000240918	0.00129876
Vitvi07g00260_t001	55.3246	3.57386	0.756375	4.72498	2.30135e-06	2.62203e-05
Vitvi07g00265_t001	437.244	-1.43477	0.344885	-4.16016	3.18028e-05	0.000235161
Vitvi07g00269_t001	460.769	-1.84476	0.355273	-5.19251	2.07476e-07	3.45066e-06
Vitvi07g00276_t001	18.4282	3.5546	0.800931	4.43809	9.07613e-06	8.26039e-05
Vitvi07g00283_t001	329.263	4.46846	0.545952	8.18471	2.72958e-16	9.46019e-14
Vitvi07g00293_t001	20.3283	4.29115	1.02542	4.18476	2.85463e-05	0.000214252
Vitvi07g00303_t001	1416.6	-1.63446	0.308955	-5.2903	1.22119e-07	2.1633e-06
Vitvi07g00311_t001	1250.01	-2.1636	0.324189	-6.67389	2.49118e-11	1.5079e-09
Vitvi07g00317_t001	682.838	-1.29259	0.34917	-3.70191	0.000213984	0.00117688
Vitvi07g00330_t001	1735.23	1.93259	0.482484	4.00551	6.18842e-05	0.000413088
Vitvi07g00333_t001	2033.3	1.20076	0.388979	3.08696	0.00202216	0.0077746
Vitvi07g00337_t001	19.2337	4.10532	0.964328	4.25718	2.07021e-05	0.000164393
Vitvi07g00341_t001	14959.5	-2.6455	0.424956	-6.22535	4.80497e-10	1.91557e-08
Vitvi07g00343_t001	471.81	-1.12379	0.186659	-6.02052	1.73856e-09	5.89245e-08
Vitvi07g00346_t001	2977.54	1.39973	0.375214	3.73048	0.000191119	0.00106836
Vitvi07g00351_t001	446.436	2.63662	0.526341	5.00934	5.4618e-07	7.87673e-06
Vitvi07g00352_t001	529.13	5.93937	0.918942	6.46327	1.02466e-10	5.16853e-09
Vitvi07g00353_t001	4146.73	-2.87283	0.404209	-7.1073	1.18336e-12	1.15059e-10
Vitvi07g00357_t001	401.81	1.72958	0.462557	3.73916	0.000184638	0.0010397
Vitvi07g00361_t001	2806.44	-2.61438	1.07204	-2.4387	0.0147404	0.040833
Vitvi07g00368_t001	199.108	2.54604	0.594897	4.27979	1.87068e-05	0.000150664
Vitvi07g00395_t001	475.593	-3.13454	0.555754	-5.64015	1.69899e-08	4.12518e-07
Vitvi07g00405_t001	184.688	-2.86101	0.421764	-6.78344	1.17345e-11	7.73472e-10
Vitvi07g00411_t001	95.5605	4.38243	0.687153	6.37767	1.79808e-10	8.16852e-09
Vitvi07g00415_t001	659.943	1.26955	0.332418	3.81913	0.000133922	0.000791234
Vitvi07g00416_t001	147.639	1.96033	0.357992	5.47591	4.3527e-08	9.01068e-07
Vitvi07g00418_t001	3.62672	5.07186	1.19016	4.2615	2.0306e-05	0.000161846
Vitvi07g00431_t001	188.591	-4.1408	0.479008	-8.64453	5.4027e-18	4.00322e-15
Vitvi07g00454_t001	67.0282	4.54315	0.621542	7.30948	2.68171e-13	3.35027e-11
Vitvi07g00456_t001	834.065	1.12199	0.251145	4.46749	7.91438e-06	7.3589e-05
Vitvi07g00464_t001	4089.8	1.43648	0.292363	4.91336	8.953e-07	1.17378e-05
Vitvi07g00475_t001	469.48	1.19596	0.267674	4.46799	7.89578e-06	7.34478e-05
Vitvi07g00479_t001	4030.68	1.2019	0.398017	3.01972	0.00253012	0.00939471
Vitvi07g00491_t001	1462.46	-1.27644	0.310207	-4.11481	3.87501e-05	0.000277185
Vitvi07g00505_t001	191.506	3.17327	0.813696	3.89982	9.62623e-05	0.000599213
Vitvi07g00508_t001	3004.64	1.38002	0.354447	3.89346	9.88253e-05	0.000611448
Vitvi07g00521_t001	25.7267	3.61195	0.798967	4.52077	6.1615e-06	5.95852e-05
Vitvi07g00524_t001	51.7343	5.97416	0.987754	6.04823	1.46448e-09	5.06743e-08
Vitvi07g00542_t001	17.4313	5.17285	0.895098	5.77909	7.51074e-09	2.05071e-07
Vitvi07g00579_t001	40.5096	5.39762	1.03598	5.21016	1.88677e-07	3.16494e-06
Vitvi07g00604_t001	426.104	3.61409	0.693996	5.20765	1.91244e-07	3.20052e-06
Vitvi07g00610_t001	999.527	-1.06394	0.267249	-3.98108	6.86017e-05	0.000449014
Vitvi07g00647_t001	418.7	1.43635	0.26186	5.4852	4.13007e-08	8.63297e-07
Vitvi07g00659_t001	122.699	8.09114	1.11107	7.28227	3.28257e-13	3.89701e-11
Vitvi07g00667_t001	243.601	4.38579	0.749997	5.84775	4.98261e-09	1.44489e-07
Vitvi07g00677_t001	1292.11	1.49015	0.329478	4.52278	6.10334e-06	5.90759e-05
Vitvi07g00690_t001	1129.04	2.00076	0.461279	4.33742	1.44167e-05	0.000121152
Vitvi07g00722_t001	4.87134	5.67654	1.77654	3.19528	0.00139695	0.0056841
Vitvi07g00736_t001	4394.98	-1.60273	0.496611	-3.22733	0.00124951	0.00516084
Vitvi07g00741_t001	931.723	3.95913	0.860647	4.60017	4.22138e-06	4.33807e-05
Vitvi07g00792_t001	329757	7.90999	1.60304	4.93436	8.04132e-07	1.07746e-05
Vitvi07g00903_t001	2025.36	2.06657	0.36158	5.71539	1.09456e-08	2.79334e-07
Vitvi07g00924_t001	25.4752	4.43517	0.820365	5.40634	6.43266e-08	1.26233e-06
Vitvi07g01061_t001	87.4479	3.3809	0.745992	4.53209	5.84037e-06	5.6885e-05
Vitvi07g01071_t001	71.7149	6.1721	0.853039	7.23543	4.64061e-13	5.27606e-11
Vitvi07g01128_t001	488.974	1.49932	0.277368	5.40553	6.46175e-08	1.26688e-06
Vitvi07g01140_t001	101.288	3.26528	0.645439	5.05901	4.21438e-07	6.30192e-06
Vitvi07g01244_t001	562.845	1.38709	0.3782	3.66762	0.000244822	0.00131749
Vitvi07g01246_t001	1064.52	-1.0036	0.292494	-3.43119	0.000600943	0.002789
Vitvi07g01249_t001	811.568	-1.51964	0.279108	-5.44462	5.19152e-08	1.04806e-06
Vitvi07g01255_t001	967.173	1.50793	0.387813	3.88829	0.000100954	0.000621935
Vitvi07g01266_t001	305.141	3.58291	0.457899	7.82467	5.08996e-15	1.1513e-12
Vitvi07g01267_t001	156.749	5.8927	0.790764	7.45192	9.19939e-14	1.31784e-11
Vitvi07g01288_t001	55.0751	-3.94429	0.747113	-5.27938	1.29623e-07	2.27933e-06
Vitvi07g01326_t001	31.1269	3.74793	0.984666	3.8063	0.000141063	0.000826458
Vitvi07g01342_t001	79.361	3.40544	0.481404	7.07398	1.50551e-12	1.37661e-10
Vitvi07g01351_t001	2800.96	2.75315	0.429298	6.41313	1.4256e-10	6.83778e-09
Vitvi07g01359_t001	117.265	-2.63237	0.537217	-4.90001	9.58334e-07	1.24355e-05
Vitvi07g01365_t001	338.629	-2.40936	0.567815	-4.24321	2.20341e-05	0.000173229
Vitvi07g01396_t001	14.3913	5.74795	1.16365	4.93957	7.82952e-07	1.05374e-05
Vitvi07g01414_t001	869.313	-1.44953	0.329899	-4.39386	1.11358e-05	9.81083e-05
Vitvi07g01415_t001	153.482	2.22716	0.457175	4.87157	1.10715e-06	1.40026e-05
Vitvi07g01433_t001	16.0652	5.64259	1.1129	5.07017	3.97464e-07	5.97253e-06
Vitvi07g01437_t001	1926.2	1.1164	0.241533	4.62213	3.79824e-06	3.97355e-05
Vitvi07g01439_t001	995.701	1.41321	0.243894	5.79434	6.85887e-09	1.91159e-07
Vitvi07g01498_t001	3012.79	1.09085	0.370824	2.94169	0.00326431	0.0116266
Vitvi07g01504_t001	854.071	1.16721	0.233654	4.99548	5.869e-07	8.36848e-06
Vitvi07g01510_t001	1005.58	-1.12886	0.259579	-4.34882	1.3687e-05	0.00011611
Vitvi07g01570_t001	1150.82	1.38344	0.261473	5.29095	1.2168e-07	2.16061e-06
Vitvi07g01600_t001	115.772	5.99313	1.00226	5.97961	2.23676e-09	7.23848e-08
Vitvi07g01610_t001	1522.51	-1.45149	0.51152	-2.83759	0.00454551	0.0153696
Vitvi07g01612_t001	50.2019	5.78916	0.945154	6.1251	9.06264e-10	3.32317e-08
Vitvi07g01630_t001	441.285	-3.895	0.833333	-4.674	2.95388e-06	3.23347e-05
Vitvi07g01631_t001	630.201	-1.322	0.352943	-3.74564	0.000179936	0.00101642
Vitvi07g01636_t001	1356.16	3.74281	0.652731	5.73407	9.80504e-09	2.57254e-07
Vitvi07g01642_t001	1616.78	-1.33755	0.223511	-5.98429	2.1734e-09	7.08681e-08
Vitvi07g01645_t001	104.694	3.71985	0.79824	4.66006	3.1611e-06	3.4185e-05
Vitvi07g01670_t001	339.2	-1.9001	0.406834	-4.67047	3.00512e-06	3.27787e-05
Vitvi07g01676_t001	2347.34	-1.52892	0.438243	-3.48874	0.000485298	0.00233238
Vitvi07g01679_t001	165.364	5.66533	0.882238	6.42154	1.34904e-10	6.5733e-09
Vitvi07g01683_t001	582.889	5.38337	0.763325	7.05253	1.75695e-12	1.57305e-10
Vitvi07g01686_t001	24.3304	4.25386	0.928346	4.58219	4.60123e-06	4.67034e-05
Vitvi07g01711_t001	5.51472	4.86436	1.10381	4.4069	1.04858e-05	9.34618e-05
Vitvi07g01714_t001	12.8876	2.8929	0.502467	5.7574	8.54183e-09	2.29147e-07
Vitvi07g01718_t001	3.63349	5.23409	2.11155	2.47879	0.013183	0.0372929
Vitvi07g01729_t001	113.143	-2.43822	0.423001	-5.76411	8.20912e-09	2.20497e-07
Vitvi07g01731_t001	91.4343	2.86024	0.674894	4.23806	2.25457e-05	0.000176746
Vitvi07g01732_t001	477.244	2.10774	0.406414	5.1862	2.14633e-07	3.545e-06
Vitvi07g01736_t001	36.9987	4.57591	0.698936	6.54697	5.87155e-11	3.21857e-09
Vitvi07g01739_t001	1781.56	7.60058	0.784645	9.68665	3.43607e-22	1.05478e-18
Vitvi07g01756_t001	683.224	-1.98771	0.417115	-4.76538	1.885e-06	2.19908e-05
Vitvi07g01761_t001	69.828	6.19827	1.10014	5.6341	1.75979e-08	4.23927e-07
Vitvi07g01769_t001	381.256	2.02941	0.683236	2.97029	0.0029752	0.0107556
Vitvi07g01826_t001	448.138	-1.61658	0.32299	-5.00503	5.58533e-07	8.02793e-06
Vitvi07g01840_t001	3617.4	-1.41175	0.544383	-2.5933	0.00950602	0.0284571
Vitvi07g01844_t001	320.484	5.25297	0.902704	5.81915	5.91472e-09	1.67894e-07
Vitvi07g01875_t001	245.506	2.09948	0.557398	3.76657	0.000165508	0.000945359
Vitvi07g01898_t001	11.8545	4.49811	0.895762	5.02155	5.12553e-07	7.46188e-06
Vitvi07g01901_t001	116.34	2.42208	0.451702	5.36213	8.22446e-08	1.55433e-06
Vitvi07g01916_t001	295.043	3.77086	0.517311	7.28936	3.11441e-13	3.75969e-11
Vitvi07g01929_t001	1351.86	-2.22459	0.467455	-4.75895	1.94607e-06	2.25957e-05
Vitvi07g01955_t001	52.2676	6.88492	1.11226	6.19004	6.01487e-10	2.32459e-08
Vitvi07g01982_t001	523.444	8.48897	1.29967	6.53166	6.50447e-11	3.50296e-09
Vitvi07g02006_t001	255.925	4.30642	0.658533	6.53942	6.17565e-11	3.35107e-09
Vitvi07g02041_t001	340.633	2.06709	0.445341	4.64159	3.45735e-06	3.68693e-05
Vitvi07g02097_t001	2043.71	9.45582	1.11715	8.4642	2.57913e-17	1.49785e-14
Vitvi07g02106_t001	9.5711	3.52914	1.01914	3.46287	0.000534439	0.00252896
Vitvi07g02114_t001	212.015	4.13228	0.740329	5.58168	2.38213e-08	5.46287e-07
Vitvi07g02115_t001	296.138	-4.19459	1.07739	-3.89328	9.88976e-05	0.000611719
Vitvi07g02119_t001	408.264	4.33756	0.681071	6.36873	1.90604e-10	8.60442e-09
Vitvi07g02120_t001	170.165	-4.37523	1.18476	-3.69292	0.000221691	0.00121461
Vitvi07g02123_t001	203.661	4.44503	0.818931	5.42784	5.70396e-08	1.1391e-06
Vitvi07g02137_t001	248.699	3.82891	0.738268	5.18633	2.14474e-07	3.545e-06
Vitvi07g02143_t001	3820.89	1.54965	0.345757	4.4819	7.39823e-06	6.95117e-05
Vitvi07g02158_t001	134.363	6.1977	0.909152	6.81701	9.29542e-12	6.42251e-10
Vitvi07g02160_t001	5112.08	1.10602	0.421666	2.62299	0.00871628	0.0264878
Vitvi07g02185_t001	80.029	-3.50335	0.763583	-4.58805	4.47415e-06	4.55858e-05
Vitvi07g02190_t001	93.3508	5.11882	0.932708	5.48813	4.0621e-08	8.50744e-07
Vitvi07g02194_t001	476.432	4.09578	0.657687	6.22755	4.73786e-10	1.90125e-08
Vitvi07g02212_t001	213.357	5.72913	0.989079	5.79238	6.9394e-09	1.93153e-07
Vitvi07g02213_t001	44.716	5.65821	0.981117	5.76711	8.06419e-09	2.17147e-07
Vitvi07g02246_t001	4974.5	6.14562	0.738674	8.31981	8.81065e-17	3.54921e-14
Vitvi07g02247_t001	2555.31	2.03486	0.457125	4.45144	8.52953e-06	7.846e-05
Vitvi07g02271_t001	1931.77	2.6698	0.386268	6.91179	4.78571e-12	3.60826e-10
Vitvi07g02309_t001	9274.94	1.89271	0.498847	3.79417	0.000148137	0.000861247
Vitvi07g02517_t001	4.11678	5.38858	1.7933	3.00485	0.00265715	0.00980202
Vitvi07g02535_t001	317.078	1.53395	0.349766	4.38565	1.15642e-05	0.00010126
Vitvi07g02548_t001	484.681	1.18346	0.303988	3.89311	9.89687e-05	0.000611902
Vitvi07g02558_t001	368.352	-6.68095	1.58126	-4.22507	2.38865e-05	0.000185364
Vitvi07g02594_t001	13.6829	7.22449	1.50553	4.79864	1.59745e-06	1.90383e-05
Vitvi07g02643_t001	627.093	-2.42878	0.497822	-4.87881	1.06729e-06	1.35945e-05
Vitvi07g02666_t001	2175.01	1.12062	0.287709	3.89498	9.82079e-05	0.000608679
Vitvi07g02676_t001	105.619	-3.68735	0.867933	-4.24843	2.15275e-05	0.000169942
Vitvi07g02723_t001	4.87636	5.72469	1.74903	3.27306	0.00106389	0.00450282
Vitvi07g02871_t001	1582.84	1.13755	0.30558	3.7226	0.00019718	0.00109653
Vitvi07g02900_t001	312.932	2.79304	1.12307	2.48696	0.0128839	0.0366445
Vitvi07g02983_t001	1886.85	7.78337	0.975272	7.98072	1.45481e-15	4.16813e-13
Vitvi07g03030_t001	2205.78	-1.66979	0.471163	-3.54397	0.000394144	0.0019605
Vitvi07g03041_t001	659.661	-2.50181	0.566349	-4.41744	9.98775e-06	8.97979e-05
Vitvi07g03049_t001	2492.26	1.45756	0.569915	2.5575	0.0105428	0.0310418
Vitvi07g03061_t001	10.7375	4.07445	0.803256	5.07242	3.9279e-07	5.91056e-06
Vitvi07g03064_t001	548.957	1.67386	0.510435	3.27928	0.00104072	0.00441696
Vitvi07g03099_t001	623.764	1.81897	0.318711	5.70727	1.14803e-08	2.91251e-07
Vitvi07g04032_t001	2341.83	-1.18805	0.218932	-5.42655	5.74543e-08	1.14631e-06
Vitvi07g04040_t001	100.392	4.80258	0.943847	5.0883	3.61285e-07	5.52154e-06
Vitvi07g04041_t001	4304.16	1.30606	0.422913	3.08824	0.00201345	0.00774665
Vitvi07g04082_t001	1999.74	1.20623	0.350705	3.43945	0.000582893	0.00271991
Vitvi07g04159_t001	485.6	1.83638	0.53025	3.46324	0.000533717	0.00252666
Vitvi07g04166_t001	4804.13	1.74172	0.424946	4.09868	4.15515e-05	0.000294965
Vitvi07g04318_t001	50.879	3.9506	0.652888	6.05097	1.4398e-09	5.01434e-08
Vitvi07g04337_t001	545.713	6.57465	0.699645	9.39712	5.60778e-21	1.00417e-17
Vitvi07g04398_t001	1211.68	4.27415	0.825369	5.17847	2.23719e-07	3.66687e-06
Vitvi07g04401_t001	247.456	3.98805	0.535668	7.44501	9.69339e-14	1.37941e-11
Vitvi07g04408_t001	468.027	1.5708	0.443024	3.54563	0.000391679	0.00194959
Vitvi07g04492_t001	5.26134	6.30727	2.34346	2.69143	0.00711457	0.0223473
Vitvi07g04541_t001	290.149	2.93524	0.472355	6.21406	5.16326e-10	2.03202e-08
Vitvi07g04548_t001	255.045	1.82572	0.304568	5.99444	2.04185e-09	6.71903e-08
Vitvi07g04549_t001	123.105	2.82514	0.296868	9.51647	1.79168e-21	3.56975e-18
Vitvi07g04553_t001	303.504	4.17523	0.775115	5.38659	7.18063e-08	1.38259e-06
Vitvi07g04559_t001	912.819	-1.91721	0.30149	-6.35911	2.02928e-10	9.10337e-09
Vitvi07g04591_t001	308.412	-2.63879	0.380796	-6.92965	4.21874e-12	3.2845e-10
Vitvi07g04600_t001	2049.1	-1.01124	0.252745	-4.00102	6.30699e-05	0.000419451
Vitvi07g04606_t001	4.24697	4.03761	1.01791	3.96656	7.29165e-05	0.000472791
Vitvi07g04617_t001	69.7953	3.09295	0.370872	8.33967	7.44974e-17	3.335e-14
Vitvi07g04631_t001	193.382	2.48043	0.534035	4.64469	3.40588e-06	3.64288e-05
Vitvi07g04646_t001	604.498	-1.78854	0.490611	-3.64554	0.00026683	0.00141887
Vitvi07g04652_t001	419.98	1.55747	0.333269	4.67332	2.96373e-06	3.2426e-05
Vitvi07g04653_t001	32.9257	2.85125	0.432117	6.59832	4.15843e-11	2.33306e-09
Vitvi07g04656_t001	465.845	2.17463	0.39294	5.53425	3.12567e-08	6.83956e-07
Vitvi07g04667_t001	1716.39	1.48336	0.352123	4.21262	2.52428e-05	0.000193444
Vitvi07g04673_t001	3627.77	1.64053	0.483199	3.39514	0.000685926	0.00311611
Vitvi07g04684_t001	727.65	-1.23417	0.254572	-4.84804	1.2469e-06	1.54251e-05
Vitvi07g04740_t001	657.193	2.30113	0.359499	6.40094	1.54427e-10	7.22949e-09
Vitvi08g00015_t001	403.455	1.21509	0.253127	4.8003	1.5843e-06	1.89235e-05
Vitvi08g00019_t001	245.548	4.59499	0.821583	5.59284	2.23381e-08	5.17634e-07
Vitvi08g00020_t001	120.73	-4.39166	0.936185	-4.69102	2.71848e-06	3.01573e-05
Vitvi08g00027_t001	781.373	-1.21152	0.227675	-5.32125	1.03057e-07	1.86877e-06
Vitvi08g00100_t001	127.587	9.9816	1.27342	7.83843	4.56223e-15	1.06558e-12
Vitvi08g00102_t001	1475.64	1.91069	0.460294	4.15101	3.31008e-05	0.000243253
Vitvi08g00133_t001	96.5494	5.42092	0.943049	5.74828	9.01532e-09	2.40349e-07
Vitvi08g00153_t001	732.447	-1.34771	0.218026	-6.1814	6.35344e-10	2.42492e-08
Vitvi08g00177_t001	386.857	1.30432	0.317791	4.10435	4.05459e-05	0.000288589
Vitvi08g00188_t001	548.103	-1.52771	0.556294	-2.74622	0.00602856	0.0194682
Vitvi08g00202_t001	61.6279	3.55115	0.766067	4.63556	3.55973e-06	3.7662e-05
Vitvi08g00227_t001	527.098	-1.80625	0.303406	-5.95327	2.62845e-09	8.37985e-08
Vitvi08g00240_t001	466.677	1.78347	0.423546	4.2108	2.54463e-05	0.000194865
Vitvi08g00261_t001	34.7331	4.04232	0.486042	8.3168	9.03682e-17	3.54921e-14
Vitvi08g00283_t001	502.952	-1.32469	0.348658	-3.79939	0.000145054	0.00084584
Vitvi08g00633_t001	6302.35	-2.53644	0.576282	-4.4014	1.07557e-05	9.53138e-05
Vitvi08g00641_t001	469.072	-1.46985	0.427179	-3.44082	0.000579947	0.00271003
Vitvi08g00642_t001	941.92	-1.73002	0.381043	-4.54023	5.6193e-06	5.5135e-05
Vitvi08g00643_t001	164.814	3.94651	0.529362	7.45522	8.97177e-14	1.29386e-11
Vitvi08g00662_t001	3030.25	2.19354	0.493823	4.44195	8.91457e-06	8.13748e-05
Vitvi08g00719_t001	4.49168	4.06079	1.11937	3.62774	0.000285915	0.001505
Vitvi08g00730_t001	2566.83	-1.34111	0.489042	-2.74232	0.00610073	0.0196658
Vitvi08g00757_t001	5212.73	1.41695	0.397133	3.56795	0.000359791	0.00181313
Vitvi08g00761_t001	1842.59	-3.188	1.01971	-3.12638	0.00176975	0.00695216
Vitvi08g00768_t001	49.6978	3.96937	0.813919	4.87686	1.07786e-06	1.37048e-05
Vitvi08g00781_t001	72.5585	5.92644	1.00698	5.88538	3.97143e-09	1.20025e-07
Vitvi08g00794_t001	393.534	-2.11699	0.379907	-5.57241	2.51243e-08	5.66496e-07
Vitvi08g00802_t001	84.8433	7.10785	0.900227	7.89562	2.88875e-15	7.38971e-13
Vitvi08g00803_t001	3.6893	5.22262	1.54167	3.38763	0.00070499	0.00318654
Vitvi08g00812_t001	1043.45	-1.87906	0.359833	-5.22203	1.76968e-07	2.99967e-06
Vitvi08g00816_t001	664.95	-3.22946	1.17104	-2.75776	0.0058199	0.0188938
Vitvi08g00820_t001	142.012	2.87056	0.68576	4.18596	2.83968e-05	0.000213279
Vitvi08g00829_t001	462.961	-1.53524	0.29676	-5.17335	2.29935e-07	3.74306e-06
Vitvi08g00853_t001	56696.8	3.27446	0.677863	4.83057	1.36144e-06	1.6603e-05
Vitvi08g00857_t001	1018.33	-1.84233	0.38466	-4.78949	1.67207e-06	1.98176e-05
Vitvi08g00858_t001	255.993	-2.02719	0.322311	-6.28955	3.18397e-10	1.34945e-08
Vitvi08g00860_t001	675.153	1.69401	0.354335	4.78081	1.74588e-06	2.0534e-05
Vitvi08g00865_t001	2853.71	-1.41638	0.21318	-6.64405	3.05181e-11	1.81655e-09
Vitvi08g00871_t001	47.8908	3.89279	0.617895	6.30009	2.97472e-10	1.26576e-08
Vitvi08g00874_t001	1135.56	-1.35847	0.250407	-5.42505	5.79387e-08	1.15383e-06
Vitvi08g00903_t001	10990	1.59894	0.434005	3.68416	0.000229462	0.00124954
Vitvi08g00916_t001	1291.3	-1.15334	0.206845	-5.57588	2.46285e-08	5.57521e-07
Vitvi08g00924_t001	1690.36	1.52631	0.40176	3.79906	0.000145249	0.000846745
Vitvi08g00925_t001	803.635	-1.8237	0.425204	-4.28901	1.79472e-05	0.000145693
Vitvi08g00942_t001	1748.37	-2.97638	0.6799	-4.37767	1.19954e-05	0.000104271
Vitvi08g00950_t001	1185.09	-1.97875	0.275914	-7.17161	7.41189e-13	7.73139e-11
Vitvi08g00958_t001	238.71	6.55603	1.03485	6.33525	2.3696e-10	1.03282e-08
Vitvi08g00960_t001	462.501	2.89498	0.497888	5.81451	6.08124e-09	1.72166e-07
Vitvi08g00961_t001	2184.8	3.06216	0.405801	7.54596	4.48984e-14	7.25396e-12
Vitvi08g00970_t001	238.73	2.95485	0.483562	6.11058	9.92701e-10	3.61545e-08
Vitvi08g00994_t001	7.21047	6.69345	1.33283	5.02198	5.11404e-07	7.45115e-06
Vitvi08g00996_t001	1910.99	1.38232	0.326569	4.23287	2.30732e-05	0.000180159
Vitvi08g01001_t001	558.504	-2.3951	0.588704	-4.06842	4.73323e-05	0.000330112
Vitvi08g01002_t001	4046.26	-1.08597	0.233514	-4.65055	3.31043e-06	3.55851e-05
Vitvi08g01009_t001	499.252	-1.34268	0.29456	-4.55826	5.15796e-06	5.1455e-05
Vitvi08g01023_t001	742.568	-1.67786	0.416086	-4.03249	5.51888e-05	0.000374928
Vitvi08g01030_t001	549.399	-3.30772	0.658465	-5.02338	5.07703e-07	7.42145e-06
Vitvi08g01037_t001	3178.71	1.74034	0.448587	3.87962	0.000104621	0.000641215
Vitvi08g01038_t001	698.459	2.53106	0.667811	3.79008	0.000150599	0.000872727
Vitvi08g01042_t001	1110.16	-1.15843	0.369319	-3.13668	0.00170875	0.00675329
Vitvi08g01054_t001	889.31	-1.88507	0.34911	-5.39966	6.67662e-08	1.29952e-06
Vitvi08g01076_t001	5421.87	1.25893	0.427337	2.94599	0.00321927	0.0114948
Vitvi08g01087_t001	59.2313	5.21702	0.821015	6.35436	2.09297e-10	9.30171e-09
Vitvi08g01101_t001	249.781	-3.4198	0.45304	-7.54855	4.40145e-14	7.16503e-12
Vitvi08g01103_t001	694.945	-1.29122	0.272653	-4.73576	2.1824e-06	2.49585e-05
Vitvi08g01159_t001	2001.96	1.3	0.439633	2.95702	0.00310632	0.0111564
Vitvi08g01164_t001	949.398	-1.24975	0.435539	-2.86944	0.00411198	0.0141509
Vitvi08g01176_t001	4561.93	1.3287	0.286832	4.63233	3.61575e-06	3.81233e-05
Vitvi08g01182_t001	2206.22	-1.15353	0.192736	-5.98505	2.16322e-09	7.07507e-08
Vitvi08g01196_t001	13203.6	2.48109	0.703234	3.52812	0.00041853	0.00205987
Vitvi08g01197_t001	66.0224	4.98622	0.975435	5.11179	3.19113e-07	4.96172e-06
Vitvi08g01206_t001	233.015	3.42309	0.600717	5.69835	1.20974e-08	3.04747e-07
Vitvi08g01217_t001	3804.5	-2.57458	0.427299	-6.02524	1.68864e-09	5.75048e-08
Vitvi08g01230_t001	16.4945	4.26144	0.878715	4.84963	1.23695e-06	1.53373e-05
Vitvi08g01241_t001	77.1555	-2.95717	0.531553	-5.56327	2.64761e-08	5.92006e-07
Vitvi08g01242_t001	182.325	-3.43174	0.707065	-4.8535	1.213e-06	1.50839e-05
Vitvi08g01291_t001	33.3918	4.83665	0.936107	5.16677	2.38173e-07	3.86545e-06
Vitvi08g01301_t001	4958.01	1.13566	0.472881	2.40157	0.0163248	0.0444655
Vitvi08g01303_t001	14.7808	5.85795	1.25932	4.65168	3.29237e-06	3.54286e-05
Vitvi08g01305_t001	394.149	1.5851	0.356926	4.44097	8.9554e-06	8.16781e-05
Vitvi08g01322_t001	1182.09	-1.12774	0.260086	-4.33602	1.45084e-05	0.000121732
Vitvi08g01337_t001	415.94	-2.59396	0.516425	-5.02291	5.08956e-07	7.4347e-06
Vitvi08g01342_t001	689.897	2.22393	0.635696	3.49842	0.00046803	0.00226089
Vitvi08g01349_t001	154.29	-4.2227	0.578329	-7.30155	2.84464e-13	3.49289e-11
Vitvi08g01358_t001	260.089	1.92041	0.329807	5.82284	5.78574e-09	1.64667e-07
Vitvi08g01370_t001	920.603	-1.01304	0.250547	-4.0433	5.27037e-05	0.000360209
Vitvi08g01377_t001	1536.4	-2.95102	0.762164	-3.8719	0.000107992	0.000658492
Vitvi08g01384_t001	313.471	6.08789	0.671919	9.06045	1.29914e-19	1.74475e-16
Vitvi08g01386_t001	6795.95	1.63234	0.373667	4.36844	1.25137e-05	0.00010786
Vitvi08g01423_t001	383.919	3.97985	0.722641	5.50737	3.64234e-08	7.75686e-07
Vitvi08g01436_t001	136.289	5.64227	0.907832	6.2151	5.12915e-10	2.0223e-08
Vitvi08g01451_t001	53.1507	6.80068	1.19334	5.69888	1.206e-08	3.0416e-07
Vitvi08g01454_t001	2244.4	2.41852	0.585089	4.13359	3.57135e-05	0.000258649
Vitvi08g01462_t001	5822.82	1.46082	0.385874	3.78575	0.000153248	0.000886404
Vitvi08g01467_t001	749.064	1.40505	0.304922	4.60789	4.06775e-06	4.21242e-05
Vitvi08g01471_t001	108.968	4.70951	0.825209	5.70706	1.14947e-08	2.91272e-07
Vitvi08g01497_t001	824.465	-1.44952	0.567047	-2.55625	0.0105806	0.0311261
Vitvi08g01498_t001	25.5929	3.49097	0.746091	4.67901	2.8826e-06	3.16836e-05
Vitvi08g01502_t001	77.8001	-3.06862	0.499618	-6.14194	8.15219e-10	3.05119e-08
Vitvi08g01517_t001	282.608	2.22688	0.33908	6.56741	5.11964e-11	2.83533e-09
Vitvi08g01521_t001	1811.58	2.1524	0.498932	4.31401	1.60319e-05	0.000132446
Vitvi08g01546_t001	1946.87	-2.13372	0.397743	-5.36458	8.11364e-08	1.53473e-06
Vitvi08g01547_t001	96.465	-4.91899	0.777236	-6.32882	2.47038e-10	1.07239e-08
Vitvi08g01583_t001	390.104	-1.85587	0.340869	-5.44452	5.19443e-08	1.04806e-06
Vitvi08g01602_t001	1395.27	2.8343	0.642137	4.41386	1.01545e-05	9.08791e-05
Vitvi08g01606_t001	100.867	5.43435	0.842399	6.45104	1.11087e-10	5.55123e-09
Vitvi08g01609_t001	741.656	-1.63728	0.402278	-4.07002	4.70083e-05	0.000328813
Vitvi08g01614_t001	552.666	1.56732	0.392733	3.9908	6.58496e-05	0.000433643
Vitvi08g01615_t001	1131.1	1.11263	0.240945	4.61778	3.87867e-06	4.04905e-05
Vitvi08g01617_t001	111.658	4.97913	0.743598	6.696	2.14206e-11	1.32266e-09
Vitvi08g01621_t001	549.61	2.32824	0.534345	4.35719	1.31743e-05	0.000112337
Vitvi08g01634_t001	63.7064	4.13693	0.668761	6.18596	6.17238e-10	2.37766e-08
Vitvi08g01640_t001	54.4162	3.04043	0.648915	4.6854	2.7941e-06	3.08528e-05
Vitvi08g01641_t001	317.886	-1.66606	0.252025	-6.61069	3.82543e-11	2.16889e-09
Vitvi08g01645_t001	261.765	-1.94052	0.496247	-3.91038	9.21504e-05	0.000576121
Vitvi08g01664_t001	496.773	1.96113	0.641108	3.05897	0.00222096	0.00843032
Vitvi08g01666_t001	67.0025	5.24901	0.900878	5.82655	5.65849e-09	1.61511e-07
Vitvi08g01669_t001	564.616	-2.49435	0.571113	-4.36752	1.25666e-05	0.000108273
Vitvi08g01670_t001	930.093	-3.95052	0.668976	-5.90532	3.51959e-09	1.08662e-07
Vitvi08g01684_t001	564.996	-2.56438	0.464945	-5.51544	3.47906e-08	7.46833e-07
Vitvi08g01686_t001	245.693	6.77635	0.908707	7.45714	8.84206e-14	1.28377e-11
Vitvi08g01699_t001	421.743	2.39561	0.408785	5.86031	4.62006e-09	1.35994e-07
Vitvi08g01701_t001	2241.48	-1.86404	0.715472	-2.60533	0.00917868	0.0276588
Vitvi08g01702_t001	1537.81	-3.23995	1.16255	-2.78695	0.00532075	0.0175276
Vitvi08g01711_t001	170.668	2.63712	0.621219	4.24508	2.18519e-05	0.000171998
Vitvi08g01731_t001	507.398	1.82507	0.486748	3.74952	0.000177172	0.00100341
Vitvi08g01738_t001	198.843	5.73378	0.861172	6.65811	2.77374e-11	1.66486e-09
Vitvi08g01740_t001	260.866	3.05722	0.4286	7.13304	9.81725e-13	9.72134e-11
Vitvi08g01744_t001	45.6958	-4.27416	0.840487	-5.08534	3.66965e-07	5.59641e-06
Vitvi08g01769_t001	661.838	-1.12021	0.269682	-4.15384	3.26946e-05	0.000240714
Vitvi08g01771_t001	225.988	3.33463	0.515141	6.47325	9.59167e-11	4.89563e-09
Vitvi08g01778_t001	2420.14	1.19335	0.375076	3.18162	0.00146453	0.00592317
Vitvi08g01787_t001	2968.55	-2.82664	0.70445	-4.01256	6.0065e-05	0.000403841
Vitvi08g01789_t001	548.314	5.50343	0.615712	8.93832	3.95123e-19	4.2452e-16
Vitvi08g01805_t001	8613.3	-1.7271	0.40872	-4.22563	2.38277e-05	0.00018511
Vitvi08g01813_t001	493.79	1.90933	0.380081	5.02349	5.07412e-07	7.42145e-06
Vitvi08g01820_t001	428.348	2.10491	0.523567	4.02032	5.81202e-05	0.000392404
Vitvi08g01822_t001	46.9803	5.20786	1.02668	5.0725	3.92628e-07	5.91056e-06
Vitvi08g01826_t001	1098.46	-2.12608	0.520384	-4.08561	4.39619e-05	0.000310333
Vitvi08g01831_t001	1306.62	1.6573	0.348013	4.76217	1.91525e-06	2.2282e-05
Vitvi08g01838_t001	6358.9	-2.06809	0.647604	-3.19344	0.00140588	0.00571717
Vitvi08g01843_t001	520.638	-5.45948	0.877954	-6.21841	5.0222e-10	1.98742e-08
Vitvi08g01844_t001	244.848	-3.06331	0.720802	-4.24986	2.13904e-05	0.000169108
Vitvi08g01847_t001	72.2391	-4.02181	0.882673	-4.55641	5.20365e-06	5.17907e-05
Vitvi08g01848_t001	2.77387	5.33983	1.99522	2.67631	0.00744385	0.0232288
Vitvi08g01851_t001	80.8664	5.64584	1.01044	5.58749	2.30373e-08	5.2944e-07
Vitvi08g01857_t001	1143.22	-1.99694	0.423549	-4.71478	2.41977e-06	2.72373e-05
Vitvi08g01859_t001	1289.82	1.47071	0.409844	3.58848	0.000332617	0.00170353
Vitvi08g01860_t002	4.01352	4.72781	1.60904	2.93829	0.0033003	0.0117334
Vitvi08g01863_t001	36.7561	3.10965	0.624091	4.98269	6.27066e-07	8.80714e-06
Vitvi08g01865_t001	575.223	2.20292	0.501482	4.39282	1.11887e-05	9.84536e-05
Vitvi08g01906_t001	645.545	-1.04909	0.210232	-4.99017	6.0326e-07	8.54584e-06
Vitvi08g01910_t001	1026.93	-1.28953	0.248999	-5.17886	2.23247e-07	3.66193e-06
Vitvi08g01913_t001	1.77408	4.71438	1.91514	2.46163	0.0138307	0.0387526
Vitvi08g01923_t001	324.046	2.1764	0.478996	4.54366	5.52846e-06	5.44185e-05
Vitvi08g01931_t001	159.104	-3.30392	0.654143	-5.05076	4.40063e-07	6.54853e-06
Vitvi08g01936_t001	22.4821	7.93997	1.48565	5.34446	9.06893e-08	1.68671e-06
Vitvi08g02008_t001	33.1019	3.27431	0.688504	4.75569	1.97773e-06	2.29468e-05
Vitvi08g02035_t001	319.888	-3.20252	0.491458	-6.51637	7.20289e-11	3.81221e-09
Vitvi08g02076_t001	334.053	-3.94491	0.713886	-5.52596	3.27688e-08	7.1341e-07
Vitvi08g02089_t001	261.987	2.33216	0.47859	4.87297	1.09932e-06	1.39447e-05
Vitvi08g02103_t001	2392.03	2.48556	0.400485	6.20638	5.42195e-10	2.11446e-08
Vitvi08g02107_t001	520.592	2.2711	0.574121	3.95578	7.6285e-05	0.000491335
Vitvi08g02128_t001	710.95	2.16641	0.878664	2.46557	0.0136795	0.0384141
Vitvi08g02136_t001	346.354	-1.63883	0.397033	-4.12771	3.664e-05	0.000264467
Vitvi08g02143_t001	438.01	-2.42978	0.801118	-3.03299	0.00242146	0.0090633
Vitvi08g02147_t001	38.4507	3.89866	0.98777	3.94694	7.91576e-05	0.000506684
Vitvi08g02176_t001	96.2962	2.80853	0.639777	4.38986	1.13425e-05	9.95438e-05
Vitvi08g02191_t001	111.477	4.03842	0.743344	5.43278	5.5484e-08	1.1132e-06
Vitvi08g02209_t001	1029.52	1.41679	0.279333	5.07204	3.93568e-07	5.91812e-06
Vitvi08g02222_t003	7.70767	5.32962	1.56647	3.4023	0.000668208	0.0030437
Vitvi08g02235_t001	6.05094	5.90531	1.30985	4.50837	6.53274e-06	6.25559e-05
Vitvi08g02243_t001	36.2677	-3.50693	0.550872	-6.36614	1.93846e-10	8.71414e-09
Vitvi08g02246_t001	747.376	-2.41195	0.326855	-7.37928	1.59143e-13	2.15073e-11
Vitvi08g02249_t001	468.964	3.39569	1.00462	3.38007	0.000724681	0.00326593
Vitvi08g02254_t001	6.97131	4.19517	0.957776	4.38011	1.18618e-05	0.000103397
Vitvi08g02258_t001	718.416	1.42402	0.385782	3.69127	0.000223138	0.00122129
Vitvi08g02267_t001	1535.21	1.19404	0.254644	4.68907	2.74453e-06	3.04148e-05
Vitvi08g02271_t001	2360.63	1.20272	0.315547	3.81153	0.000138109	0.000812619
Vitvi08g02288_t001	204.146	1.90562	0.541205	3.52106	0.000429821	0.00210435
Vitvi08g02307_t001	295.884	2.03309	0.418338	4.85992	1.17432e-06	1.46879e-05
Vitvi08g02359_t001	166.148	2.42212	0.545084	4.44357	8.84796e-06	8.08199e-05
Vitvi08g02366_t001	101.8	4.98559	0.721684	6.90827	4.90597e-12	3.68599e-10
Vitvi08g02367_t001	3041.19	1.85942	0.507351	3.66496	0.000247379	0.00132958
Vitvi08g02368_t001	417.688	4.34993	0.698835	6.22454	4.82957e-10	1.91851e-08
Vitvi08g02382_t001	206.518	2.46721	0.715603	3.44773	0.000565321	0.00265
Vitvi08g02383_t001	723.111	1.80009	0.701617	2.56564	0.0102987	0.030465
Vitvi08g02386_t001	67.8495	3.49037	0.635535	5.49201	3.9738e-08	8.38792e-07
Vitvi08g02395_t001	4.91232	5.11792	1.74939	2.92555	0.00343845	0.0121462
Vitvi08g02412_t001	149.586	-2.78409	0.79139	-3.51798	0.000434842	0.00212506
Vitvi08g04035_t001	107.698	3.23441	0.832051	3.88728	0.000101374	0.000624341
Vitvi08g04062_t001	174.169	-3.35157	0.542719	-6.17552	6.59454e-10	2.50803e-08
Vitvi08g04086_t001	384.726	-3.09312	0.772211	-4.00554	6.18768e-05	0.000413088
Vitvi08g04093_t001	969.09	1.85003	0.405625	4.56094	5.09243e-06	5.08959e-05
Vitvi08g04123_t001	2308.13	-3.192	0.97803	-3.26371	0.00109964	0.0046268
Vitvi08g04147_t001	739.623	2.47601	0.442568	5.59465	2.2107e-08	5.15222e-07
Vitvi08g04167_t001	21.2788	3.46981	0.565361	6.13733	8.39212e-10	3.10913e-08
Vitvi08g04188_t001	703.467	-1.25629	0.158474	-7.92737	2.23835e-15	6.01221e-13
Vitvi08g04199_t001	34.9166	4.16323	0.620731	6.70697	1.98705e-11	1.23404e-09
Vitvi08g04213_t001	3349.44	2.41849	0.54893	4.40583	1.05379e-05	9.36859e-05
Vitvi08g04214_t001	847.222	1.18329	0.305668	3.87118	0.00010831	0.000660056
Vitvi08g04215_t001	266.057	-1.5816	0.294383	-5.37258	7.76163e-08	1.48382e-06
Vitvi08g04218_t001	108.353	2.26866	0.46093	4.92192	8.57004e-07	1.13115e-05
Vitvi08g04220_t001	91.2843	3.79817	0.588332	6.45583	1.0763e-10	5.39102e-09
Vitvi08g04221_t001	159.952	4.23408	0.706154	5.99598	2.02266e-09	6.67632e-08
Vitvi08g04263_t001	2828.87	1.43025	0.391851	3.64999	0.000262249	0.00139866
Vitvi08g04286_t001	74.2301	3.87951	0.709428	5.4685	4.53853e-08	9.34137e-07
Vitvi08g04296_t001	95.6708	3.34527	0.757755	4.41471	1.01145e-05	9.05583e-05
Vitvi08g04314_t001	81.6734	3.03314	0.601427	5.04324	4.57726e-07	6.76452e-06
Vitvi08g04357_t001	186.066	-2.30245	0.551647	-4.17378	2.9959e-05	0.00022345
Vitvi08g04358_t001	345.935	-1.96801	0.465424	-4.22843	2.35329e-05	0.000183349
Vitvi08g04363_t001	6.04271	3.55167	0.952694	3.72803	0.000192983	0.00107626
Vitvi08g04368_t001	32.7322	4.20937	1.01482	4.14791	3.35523e-05	0.000245982
Vitvi08g04410_t001	1861.67	1.72708	0.366684	4.71	2.47722e-06	2.77386e-05
Vitvi08g04416_t001	196.81	3.26292	0.637566	5.11777	3.09167e-07	4.81753e-06
Vitvi08g04418_t001	140.06	2.79938	0.816343	3.42917	0.000605431	0.00280377
Vitvi08g04419_t001	1497.63	-2.0109	0.663008	-3.033	0.00242137	0.0090633
Vitvi08g04420_t001	375.957	5.40571	0.779749	6.93264	4.13073e-12	3.22768e-10
Vitvi09g00019_t001	630.619	-1.35208	0.342826	-3.94391	8.01628e-05	0.000511746
Vitvi09g00023_t001	356.651	-2.06236	0.375232	-5.49623	3.87993e-08	8.19783e-07
Vitvi09g00030_t001	243.247	4.94492	0.657234	7.52383	5.31937e-14	8.2828e-12
Vitvi09g00039_t001	35.9179	4.66574	0.836994	5.5744	2.48386e-08	5.60642e-07
Vitvi09g00043_t001	6284.85	1.09021	0.388559	2.80577	0.00501968	0.0167151
Vitvi09g00059_t001	18.7394	3.79763	0.872387	4.35314	1.34199e-05	0.000114295
Vitvi09g00060_t001	265.569	-2.01153	0.414564	-4.85215	1.22128e-06	1.51693e-05
Vitvi09g00062_t001	776.548	1.11671	0.29022	3.8478	0.000119184	0.00071537
Vitvi09g00067_t001	809.608	-1.58046	0.332003	-4.76039	1.93218e-06	2.24669e-05
Vitvi09g00093_t001	2529.61	-2.12306	0.312715	-6.78911	1.12826e-11	7.48272e-10
Vitvi09g00122_t001	1337.14	-1.42637	0.305479	-4.66929	3.02248e-06	3.29346e-05
Vitvi09g00136_t001	4911.68	1.21639	0.424661	2.86438	0.00417823	0.0143307
Vitvi09g00143_t001	133.813	5.08373	0.839606	6.0549	1.40502e-09	4.90116e-08
Vitvi09g00146_t001	507.366	2.59116	0.540352	4.79532	1.62419e-06	1.93141e-05
Vitvi09g00176_t001	509.453	2.24871	0.351189	6.40312	1.52229e-10	7.14215e-09
Vitvi09g00183_t001	344.564	2.38645	0.777767	3.06833	0.00215259	0.00819975
Vitvi09g00184_t001	303.869	2.37117	0.396214	5.98456	2.16971e-09	7.08552e-08
Vitvi09g00240_t001	105.402	6.29096	1.29989	4.8396	1.30099e-06	1.5988e-05
Vitvi09g00273_t001	1032.42	1.88806	0.410252	4.6022	4.18047e-06	4.30426e-05
Vitvi09g00275_t001	495.602	-2.25286	0.894623	-2.51822	0.0117949	0.0340336
Vitvi09g00282_t001	133.249	2.82914	0.405363	6.97928	2.96704e-12	2.44275e-10
Vitvi09g00284_t001	5187.05	-2.53893	0.362777	-6.99859	2.5855e-12	2.18729e-10
Vitvi09g00285_t001	629.463	-2.49321	0.684901	-3.64024	0.000272383	0.00144482
Vitvi09g00293_t001	705.146	-2.48968	0.39009	-6.38232	1.7443e-10	7.94464e-09
Vitvi09g00300_t001	1216.27	-2.50971	0.408619	-6.14192	8.15291e-10	3.05119e-08
Vitvi09g00303_t001	1284.45	-3.05438	0.488694	-6.25009	4.10222e-10	1.67487e-08
Vitvi09g00304_t001	24.5415	3.24554	0.743356	4.36606	1.26506e-05	0.000108865
Vitvi09g00307_t001	888.844	-1.42817	0.516827	-2.76334	0.00572123	0.0186213
Vitvi09g00311_t001	47.5325	3.75828	0.672789	5.58612	2.32205e-08	5.33079e-07
Vitvi09g00314_t001	255.323	1.99256	0.553435	3.60035	0.000317788	0.00164308
Vitvi09g00323_t001	87.6526	2.23484	0.404884	5.5197	3.3957e-08	7.32599e-07
Vitvi09g00326_t001	912.073	-1.3377	0.272099	-4.91621	8.82371e-07	1.15868e-05
Vitvi09g00328_t001	506.165	1.839	0.415705	4.42382	9.69705e-06	8.74403e-05
Vitvi09g00329_t001	2884.04	1.73422	0.545557	3.1788	0.00147884	0.00597432
Vitvi09g00355_t001	4193.22	-2.03698	0.687137	-2.96444	0.0030323	0.0109289
Vitvi09g00361_t001	24742.3	2.37257	0.427698	5.54731	2.90094e-08	6.39993e-07
Vitvi09g00363_t001	1424.74	-1.31621	0.345307	-3.81171	0.000138011	0.000812487
Vitvi09g00370_t001	4808.07	1.99928	0.493513	4.05112	5.09736e-05	0.00035174
Vitvi09g00371_t001	6.09952	4.83863	1.36226	3.5519	0.000382456	0.00191032
Vitvi09g00372_t001	185.796	4.09334	0.499787	8.19018	2.60847e-16	9.18864e-14
Vitvi09g00386_t001	533.891	-1.27953	0.300727	-4.25479	2.09242e-05	0.000165911
Vitvi09g00436_t001	495.088	1.84918	0.480279	3.85023	0.000118008	0.000709435
Vitvi09g00449_t001	19.0968	4.27664	0.893893	4.78428	1.716e-06	2.02267e-05
Vitvi09g00450_t001	9.32177	5.09696	0.856785	5.94894	2.69883e-09	8.57877e-08
Vitvi09g00479_t001	1530.01	-1.92415	0.427066	-4.50552	6.621e-06	6.32321e-05
Vitvi09g00486_t001	51.9908	6.16528	1.00884	6.11125	9.88515e-10	3.60632e-08
Vitvi09g00488_t001	447.143	6.54579	0.810184	8.07938	6.50977e-16	2.05709e-13
Vitvi09g00489_t001	2560.08	-1.04361	0.263683	-3.95782	7.56361e-05	0.000487483
Vitvi09g00491_t001	753.667	2.49269	0.509471	4.89271	9.94546e-07	1.28276e-05
Vitvi09g00512_t001	106.546	6.47449	1.02123	6.33988	2.29939e-10	1.00835e-08
Vitvi09g00529_t001	1098.86	1.78325	0.453961	3.92819	8.55886e-05	0.000541557
Vitvi09g00559_t001	255.379	-3.88284	1.52103	-2.55277	0.0106869	0.0313716
Vitvi09g00560_t001	50.9056	-5.32781	1.29289	-4.12085	3.77479e-05	0.000271256
Vitvi09g00566_t001	14.7126	6.42304	0.986057	6.51386	7.32424e-11	3.85743e-09
Vitvi09g00573_t001	75.6194	3.00448	0.657895	4.5668	4.95227e-06	4.97031e-05
Vitvi09g00593_t001	211.28	3.81322	0.721743	5.28334	1.26847e-07	2.23785e-06
Vitvi09g00595_t001	5405.84	-1.34089	0.314111	-4.26885	1.96487e-05	0.000157365
Vitvi09g00610_t001	1282.45	1.65996	0.435674	3.81009	0.000138914	0.000816682
Vitvi09g00616_t001	329.483	1.9266	0.32842	5.86627	4.45704e-09	1.3238e-07
Vitvi09g00618_t001	218.323	2.63928	0.551422	4.78633	1.69861e-06	2.00769e-05
Vitvi09g00620_t001	801.709	-2.12084	0.422988	-5.01395	5.33238e-07	7.72638e-06
Vitvi09g00621_t001	61.6281	2.87169	0.918306	3.12716	0.00176505	0.00693751
Vitvi09g00627_t001	1348.43	-2.45405	0.439797	-5.57996	2.40577e-08	5.49365e-07
Vitvi09g00667_t001	1133.29	-1.52247	0.494144	-3.08103	0.00206287	0.00790944
Vitvi09g00691_t001	569.005	-1.26038	0.209506	-6.01596	1.78819e-09	6.01326e-08
Vitvi09g00772_t001	561.807	-3.26522	0.536684	-6.08407	1.1717e-09	4.18926e-08
Vitvi09g00782_t001	57.0648	4.62192	0.704479	6.56076	5.35338e-11	2.95716e-09
Vitvi09g00794_t001	427.792	-1.73072	0.34863	-4.96435	6.89312e-07	9.49484e-06
Vitvi09g00817_t001	51.4514	3.88574	0.67157	5.78606	7.20566e-09	1.98507e-07
Vitvi09g00981_t001	477.397	-2.14341	0.600882	-3.56711	0.000360935	0.00181804
Vitvi09g00985_t001	6255.92	-1.35821	0.38276	-3.54845	0.000387509	0.00193117
Vitvi09g01027_t001	73.4309	-4.41036	1.16551	-3.78407	0.000154282	0.00089167
Vitvi09g01036_t001	33.3284	3.43053	0.720865	4.75891	1.94642e-06	2.25957e-05
Vitvi09g01155_t001	846.631	6.46784	0.754698	8.5701	1.03396e-17	7.16701e-15
Vitvi09g01158_t001	435.309	2.153	0.374136	5.75461	8.68444e-09	2.32682e-07
Vitvi09g01164_t001	4032.57	-1.93935	0.445648	-4.35176	1.35052e-05	0.000114976
Vitvi09g01263_t001	1519.26	1.46755	0.355115	4.1326	3.58675e-05	0.000259677
Vitvi09g01266_t001	75.5186	7.15445	1.26542	5.65383	1.56908e-08	3.85772e-07
Vitvi09g01272_t001	161.942	5.95228	0.773946	7.69082	1.46194e-14	2.83011e-12
Vitvi09g01282_t001	1733.74	6.36556	0.99483	6.39864	1.56767e-10	7.29699e-09
Vitvi09g01297_t001	566.249	1.38148	0.354944	3.89211	9.93764e-05	0.000613621
Vitvi09g01302_t001	76.1216	2.55497	0.473134	5.4001	6.6602e-08	1.2975e-06
Vitvi09g01304_t001	518.886	1.51808	0.429215	3.53688	0.000404891	0.00200053
Vitvi09g01351_t001	2930.68	3.08482	0.454554	6.78648	1.149e-11	7.59687e-10
Vitvi09g01359_t001	93.097	3.67803	0.804794	4.57016	4.87359e-06	4.9005e-05
Vitvi09g01361_t001	1061.27	-2.02303	0.295963	-6.83541	8.17734e-12	5.72361e-10
Vitvi09g01376_t001	27.583	3.57632	0.787178	4.54321	5.54029e-06	5.451e-05
Vitvi09g01382_t001	360.449	1.9089	0.440321	4.33524	1.45601e-05	0.000121938
Vitvi09g01389_t001	740.417	-1.6639	0.319062	-5.21497	1.83843e-07	3.09593e-06
Vitvi09g01459_t001	948.746	-2.001	0.311978	-6.41393	1.41819e-10	6.81746e-09
Vitvi09g01474_t001	368.986	-2.16393	0.443096	-4.88366	1.04135e-06	1.33352e-05
Vitvi09g01504_t001	5.02026	4.13451	1.07514	3.84554	0.000120288	0.000720591
Vitvi09g01512_t001	151.779	-3.85646	0.983338	-3.9218	8.78892e-05	0.000554639
Vitvi09g01545_t001	6407.24	1.66293	0.422861	3.93256	8.40444e-05	0.000533357
Vitvi09g01580_t001	27.6523	-6.73658	1.20069	-5.61058	2.01653e-08	4.77742e-07
Vitvi09g01581_t002	2.40592	4.87828	1.75899	2.77334	0.00554849	0.018136
Vitvi09g01600_t001	3038.02	1.53095	0.328067	4.66656	3.06278e-06	3.33231e-05
Vitvi09g01601_t001	1630.66	1.70919	0.320216	5.33762	9.41759e-08	1.73406e-06
Vitvi09g01607_t001	132.305	4.91072	1.04494	4.69952	2.60771e-06	2.89884e-05
Vitvi09g01616_t001	119.739	4.1249	0.588449	7.00979	2.38682e-12	2.06807e-10
Vitvi09g01655_t001	8.11559	4.60282	0.906458	5.07781	3.81819e-07	5.76565e-06
Vitvi09g01736_t001	531.06	1.87298	0.52146	3.5918	0.000328405	0.00168714
Vitvi09g01751_t001	256.895	6.70255	0.938723	7.14007	9.32827e-13	9.32306e-11
Vitvi09g01784_t001	9.24232	3.27066	0.66341	4.93007	8.21983e-07	1.09707e-05
Vitvi09g01868_t001	79.9013	8.07684	1.80478	4.47524	7.63243e-06	7.13068e-05
Vitvi09g01913_t001	2247.4	1.3624	0.273383	4.98348	6.24508e-07	8.78809e-06
Vitvi09g01924_t001	7.60882	5.81732	1.3798	4.21605	2.48616e-05	0.000191273
Vitvi09g01990_t001	1545.93	1.14921	0.311491	3.68938	0.000224804	0.00122825
Vitvi09g02087_t001	24.5457	4.66291	1.31753	3.53914	0.000401437	0.00198712
Vitvi09g02107_t001	19.4356	4.8175	1.25089	3.85126	0.000117512	0.000707113
Vitvi09g04018_t001	1111.51	2.95028	0.528701	5.58024	2.40182e-08	5.49046e-07
Vitvi09g04046_t001	55.9186	2.708	0.427526	6.33411	2.38719e-10	1.03838e-08
Vitvi09g04047_t001	488.888	1.23007	0.254578	4.83183	1.35286e-06	1.65217e-05
Vitvi09g04055_t001	2060.74	1.79111	0.420887	4.25557	2.08519e-05	0.000165521
Vitvi09g04084_t001	637.028	-3.42653	0.742714	-4.61352	3.95903e-06	4.12306e-05
Vitvi09g04100_t001	736.971	3.6802	0.599597	6.1378	8.36723e-10	3.10527e-08
Vitvi09g04111_t001	539.507	1.7657	0.404944	4.36036	1.29846e-05	0.000111072
Vitvi09g04136_t001	14580.9	1.16756	0.324436	3.59874	0.000319763	0.00165208
Vitvi09g04157_t001	17.0757	8.04054	1.68009	4.78577	1.70329e-06	2.01101e-05
Vitvi09g04170_t001	264.634	6.65315	0.695261	9.56928	1.07651e-21	2.89151e-18
Vitvi09g04178_t001	1082.54	1.10894	0.308507	3.59453	0.000324977	0.0016742
Vitvi09g04184_t001	1175.98	-2.37941	0.359618	-6.6165	3.67811e-11	2.11324e-09
Vitvi09g04210_t001	26.3892	-5.72431	2.17988	-2.62597	0.00864028	0.0263015
Vitvi09g04244_t001	287.043	5.71398	1.14313	4.99853	5.77686e-07	8.2618e-06
Vitvi09g04364_t001	2616.34	1.71664	0.444751	3.85978	0.000113487	0.000686159
Vitvi09g04464_t001	267.583	1.83272	0.298861	6.13234	8.65981e-10	3.1918e-08
Vitvi09g04563_t001	4.55248	5.55933	2.17545	2.55549	0.0106038	0.0311618
Vitvi09g04580_t001	574.275	1.33874	0.307689	4.35096	1.35541e-05	0.000115164
Vitvi09g04606_t001	13.1691	4.86202	0.867783	5.6028	2.10911e-08	4.95306e-07
Vitvi10g00002_t001	23.1589	6.5906	1.2298	5.35907	8.36528e-08	1.57402e-06
Vitvi10g00026_t001	411.587	7.79826	0.916294	8.51065	1.72954e-17	1.12619e-14
Vitvi10g00027_t001	7054.15	2.57086	0.546684	4.70264	2.56822e-06	2.86086e-05
Vitvi10g00030_t001	109.638	2.3339	0.357386	6.53046	6.55668e-11	3.51347e-09
Vitvi10g00063_t001	371.719	-2.12597	0.646916	-3.28631	0.0010151	0.00432359
Vitvi10g00078_t001	2731.08	1.21752	0.469162	2.5951	0.00945632	0.028336
Vitvi10g00082_t001	119.504	3.46226	0.610744	5.66892	1.43702e-08	3.54927e-07
Vitvi10g00090_t001	13.1213	3.78657	0.945331	4.00555	6.18722e-05	0.000413088
Vitvi10g00100_t001	5131.94	2.08058	0.408207	5.09687	3.4532e-07	5.31541e-06
Vitvi10g00111_t001	758.314	-1.46492	0.468524	-3.12667	0.00176801	0.00694787
Vitvi10g00131_t001	48.0122	6.16881	1.13083	5.45514	4.89353e-08	9.95215e-07
Vitvi10g00164_t001	88.6956	6.52875	1.0518	6.20724	5.39223e-10	2.10669e-08
Vitvi10g00176_t001	462.163	-1.317	0.298964	-4.4052	1.05686e-05	9.39196e-05
Vitvi10g00198_t001	534.877	-1.46064	0.31833	-4.58847	4.46511e-06	4.55802e-05
Vitvi10g00204_t001	622.199	-1.95588	0.387594	-5.04621	4.5067e-07	6.67611e-06
Vitvi10g00212_t001	1024.27	-1.36541	0.375371	-3.63748	0.000275317	0.00145787
Vitvi10g00223_t001	709.78	-1.90326	0.302009	-6.30202	2.9379e-10	1.25257e-08
Vitvi10g00239_t001	16.8973	3.75895	0.522048	7.20039	6.00392e-13	6.45061e-11
Vitvi10g00255_t001	599.997	-1.73861	0.396586	-4.38394	1.16554e-05	0.000101851
Vitvi10g00264_t001	36.1245	3.69105	0.858725	4.29829	1.72122e-05	0.000140737
Vitvi10g00290_t001	141.703	3.05219	0.365612	8.34818	6.93224e-17	3.23826e-14
Vitvi10g00321_t001	161.843	1.91995	0.332536	5.77365	7.75717e-09	2.09932e-07
Vitvi10g00344_t001	394.055	2.27154	0.723021	3.14173	0.00167952	0.00666474
Vitvi10g00359_t001	290.999	1.74436	0.398549	4.37678	1.20448e-05	0.000104657
Vitvi10g00372_t001	5805.31	5.65335	0.636742	8.87856	6.77319e-19	6.61556e-16
Vitvi10g00391_t001	305.974	-2.07912	0.380527	-5.46381	4.66034e-08	9.54637e-07
Vitvi10g00422_t001	76.9531	4.31651	0.68664	6.28641	3.24882e-10	1.37422e-08
Vitvi10g00436_t001	285.702	3.51093	0.416192	8.43584	3.28846e-17	1.69841e-14
Vitvi10g00451_t001	374.172	-2.8769	0.771446	-3.72923	0.000192063	0.00107252
Vitvi10g00459_t001	590.211	-4.47372	1.47529	-3.03243	0.00242593	0.00907529
Vitvi10g00489_t001	439.108	-1.88154	0.311154	-6.04697	1.47599e-09	5.09905e-08
Vitvi10g00508_t001	1112.33	-1.73259	0.481821	-3.59592	0.000323252	0.00166731
Vitvi10g00523_t001	491.057	5.76406	0.700217	8.23182	1.84397e-16	6.60388e-14
Vitvi10g00524_t001	1921.27	3.90803	0.818245	4.77611	1.78718e-06	2.09598e-05
Vitvi10g00527_t001	39.6416	4.02871	1.03692	3.88526	0.000102218	0.000628821
Vitvi10g00543_t001	3041.7	1.71925	0.369827	4.64881	3.33854e-06	3.58155e-05
Vitvi10g00553_t001	1584.59	-1.27728	0.312637	-4.08549	4.39844e-05	0.00031039
Vitvi10g00557_t001	122.682	3.33006	0.586107	5.68166	1.33391e-08	3.30983e-07
Vitvi10g00562_t001	140.261	4.81387	0.69385	6.93792	3.97918e-12	3.13203e-10
Vitvi10g00563_t001	633.087	1.12265	0.274516	4.08955	4.32208e-05	0.000305503
Vitvi10g00565_t001	3644.94	2.4599	0.41136	5.97991	2.23262e-09	7.23599e-08
Vitvi10g00572_t001	692.906	-2.20789	0.575224	-3.83832	0.000123878	0.000739618
Vitvi10g00593_t001	476.046	-2.08326	0.328592	-6.33996	2.29822e-10	1.00835e-08
Vitvi10g00599_t001	132.036	-2.67464	0.444104	-6.02255	1.71696e-09	5.83765e-08
Vitvi10g00602_t001	94.2559	4.3513	0.712322	6.10862	1.00499e-09	3.64783e-08
Vitvi10g00609_t001	6029.68	1.18512	0.352766	3.35952	0.000780771	0.00348002
Vitvi10g00612_t001	32.4441	3.30577	0.665473	4.96754	6.78062e-07	9.3699e-06
Vitvi10g00617_t001	27.4712	8.73189	1.68321	5.18766	2.12954e-07	3.52808e-06
Vitvi10g00618_t001	669.797	-1.94694	0.379705	-5.12751	2.93594e-07	4.61507e-06
Vitvi10g00619_t001	995.587	1.64693	0.390201	4.22071	2.43529e-05	0.000188168
Vitvi10g00625_t001	589.09	-2.14205	0.473672	-4.52223	6.11929e-06	5.92036e-05
Vitvi10g00630_t001	392.75	-1.66067	0.337411	-4.9218	8.57521e-07	1.13115e-05
Vitvi10g00636_t001	329.578	-1.8054	0.369945	-4.88019	1.05983e-06	1.35236e-05
Vitvi10g00638_t001	56.0613	4.86655	0.978657	4.97268	6.60324e-07	9.15554e-06
Vitvi10g00643_t001	335.376	-2.26952	0.303132	-7.4869	7.0517e-14	1.05227e-11
Vitvi10g00647_t001	670.838	-3.51888	0.624674	-5.63315	1.76947e-08	4.25784e-07
Vitvi10g00667_t001	25.8005	6.95585	1.67032	4.16438	3.12199e-05	0.000231488
Vitvi10g00669_t001	187.761	3.12308	0.828553	3.76932	0.000163692	0.000936978
Vitvi10g00694_t001	17.7401	-5.14253	0.756927	-6.79396	1.09096e-11	7.32579e-10
Vitvi10g00707_t001	608.344	1.93643	0.361468	5.35711	8.45614e-08	1.58695e-06
Vitvi10g00740_t001	58588.5	6.32172	0.778239	8.1231	4.54407e-16	1.5022e-13
Vitvi10g00753_t001	492.301	1.54056	0.447791	3.44036	0.000580936	0.00271255
Vitvi10g00754_t001	114.483	4.53768	0.867522	5.23062	1.68941e-07	2.87884e-06
Vitvi10g00759_t001	40.3929	3.92301	0.686009	5.7186	1.07407e-08	2.75743e-07
Vitvi10g00774_t001	291.432	3.6439	0.470785	7.74005	9.9377e-15	2.07322e-12
Vitvi10g00775_t001	673.117	1.33251	0.284087	4.69048	2.72565e-06	3.02212e-05
Vitvi10g00809_t001	32.0217	3.51905	0.91398	3.85025	0.000117997	0.000709435
Vitvi10g00835_t001	588.866	-1.8705	0.311222	-6.01019	1.85302e-09	6.19248e-08
Vitvi10g00839_t001	2284.73	-1.99863	0.361496	-5.52876	3.22496e-08	7.03532e-07
Vitvi10g00848_t001	745.306	-1.20109	0.228807	-5.24937	1.52623e-07	2.63418e-06
Vitvi10g00849_t001	1333.96	1.49674	0.342315	4.3724	1.22886e-05	0.000106132
Vitvi10g00870_t001	55.0799	5.88817	0.882723	6.67047	2.54991e-11	1.53912e-09
Vitvi10g00873_t001	11.9245	5.34422	1.88783	2.83088	0.00464207	0.0156553
Vitvi10g00881_t001	83.4918	4.963	1.06023	4.68107	2.85383e-06	3.13995e-05
Vitvi10g00905_t001	204.25	2.42346	0.379284	6.38956	1.66363e-10	7.65485e-09
Vitvi10g00913_t001	285.751	1.71456	0.382212	4.48589	7.26104e-06	6.85524e-05
Vitvi10g00996_t001	8.53372	4.81445	1.40716	3.42139	0.000623022	0.0028661
Vitvi10g01016_t001	859.844	3.15957	0.646967	4.88366	1.04134e-06	1.33352e-05
Vitvi10g01035_t001	345.525	5.68716	0.8327	6.82979	8.50403e-12	5.91374e-10
Vitvi10g01053_t001	95.055	7.23562	1.00203	7.22099	5.1612e-13	5.65837e-11
Vitvi10g01070_t001	32.4195	7.46744	1.34175	5.56543	2.615e-08	5.85935e-07
Vitvi10g01084_t001	441.683	1.99094	0.371893	5.35354	8.62514e-08	1.61023e-06
Vitvi10g01093_t001	2743.22	1.48153	0.367454	4.03189	5.53312e-05	0.000375658
Vitvi10g01107_t001	161.086	4.5682	0.581585	7.85475	4.00578e-15	9.45892e-13
Vitvi10g01110_t001	148.861	2.13515	0.470522	4.53784	5.68331e-06	5.56636e-05
Vitvi10g01136_t001	969.537	6.55575	0.891901	7.35031	1.97752e-13	2.54449e-11
Vitvi10g01138_t001	413.118	2.07645	0.577271	3.59701	0.000321893	0.0016619
Vitvi10g01190_t001	361.291	-2.05859	0.41259	-4.98943	6.05566e-07	8.57207e-06
Vitvi10g01219_t001	229.538	-2.31667	0.323325	-7.16515	7.77003e-13	8.02704e-11
Vitvi10g01236_t001	15552	2.12975	0.429198	4.96216	6.97125e-07	9.57459e-06
Vitvi10g01351_t001	930.764	-1.26658	0.352454	-3.59361	0.000326132	0.00167774
Vitvi10g01359_t001	1005.11	-1.46381	0.385074	-3.80138	0.000143893	0.000839523
Vitvi10g01476_t001	573.117	3.55108	0.536619	6.61749	3.65341e-11	2.10467e-09
Vitvi10g01505_t001	44.9847	4.05496	1.0823	3.7466	0.000179246	0.00101279
Vitvi10g01520_t001	4.63446	5.50221	1.55623	3.53561	0.000406842	0.00200924
Vitvi10g01543_t001	58.2444	5.5331	0.76984	7.18733	6.60695e-13	6.9936e-11
Vitvi10g01544_t001	1258.2	-3.24645	0.547359	-5.93112	3.00868e-09	9.47955e-08
Vitvi10g01548_t001	52.2206	3.31699	0.68504	4.84204	1.28512e-06	1.58159e-05
Vitvi10g01549_t001	575.825	7.6534	0.986074	7.76149	8.39393e-15	1.78583e-12
Vitvi10g01594_t001	600.848	-1.57094	0.405818	-3.87104	0.000108372	0.000660248
Vitvi10g01613_t001	844.54	-1.43178	0.330112	-4.33727	1.44262e-05	0.000121185
Vitvi10g01616_t001	1542.42	2.06584	0.430314	4.80076	1.58063e-06	1.89007e-05
Vitvi10g01620_t001	426.517	2.32616	0.50595	4.59761	4.27371e-06	4.3815e-05
Vitvi10g01666_t001	6246.26	1.21641	0.378857	3.21074	0.00132392	0.00542185
Vitvi10g01667_t001	541.774	1.613	0.470207	3.43041	0.000602678	0.00279431
Vitvi10g01674_t001	46.6826	-3.9774	0.814495	-4.88328	1.04337e-06	1.33452e-05
Vitvi10g01702_t001	4.37654	5.97444	1.28918	4.63431	3.58129e-06	3.78342e-05
Vitvi10g01756_t001	312.665	-2.15557	0.604239	-3.56741	0.000360528	0.00181642
Vitvi10g01760_t001	167.05	2.11041	0.378561	5.57483	2.47771e-08	5.59842e-07
Vitvi10g01764_t001	218.155	-2.17254	0.543167	-3.99976	6.34071e-05	0.000421432
Vitvi10g01771_t001	520.262	2.60354	0.402449	6.46922	9.85079e-11	5.00411e-09
Vitvi10g01778_t001	518.974	-5.51092	0.760335	-7.24802	4.22907e-13	4.88571e-11
Vitvi10g01779_t001	233.439	-3.20344	0.432008	-7.41523	1.21412e-13	1.67238e-11
Vitvi10g01790_t001	346.777	-2.68193	0.494545	-5.42303	5.85974e-08	1.16264e-06
Vitvi10g01813_t001	425.384	-2.7288	0.69062	-3.95124	7.77488e-05	0.000499751
Vitvi10g01839_t001	73688.1	2.69241	0.489576	5.49947	3.80934e-08	8.06453e-07
Vitvi10g01871_t001	5.15837	4.50627	1.38647	3.25018	0.00115333	0.00482247
Vitvi10g01881_t001	162.942	-3.21137	0.935624	-3.43233	0.000598414	0.00277955
Vitvi10g01883_t001	632.988	1.60442	0.321426	4.99158	5.98877e-07	8.49692e-06
Vitvi10g01894_t001	17.5661	4.31793	0.910011	4.74493	2.08582e-06	2.40194e-05
Vitvi10g01912_t001	87.9721	2.67849	0.502027	5.33534	9.53662e-08	1.75298e-06
Vitvi10g01970_t001	869.698	4.88171	0.735055	6.64128	3.10972e-11	1.83576e-09
Vitvi10g02068_t001	66.8452	-5.40871	0.916841	-5.89928	3.65084e-09	1.1207e-07
Vitvi10g02085_t001	1112.74	-1.31252	0.354625	-3.70116	0.00021462	0.00117978
Vitvi10g02129_t001	13.7698	4.15245	1.10829	3.74672	0.000179158	0.00101256
Vitvi10g02178_t001	914.31	-1.44415	0.502295	-2.8751	0.004039	0.0139467
Vitvi10g02185_t001	3620.11	4.00516	0.688176	5.81996	5.88609e-09	1.67302e-07
Vitvi10g02201_t001	4479.82	2.26598	0.496416	4.56467	5.00273e-06	5.00693e-05
Vitvi10g02212_t001	15062.8	2.02672	0.417415	4.85539	1.20149e-06	1.49581e-05
Vitvi10g02256_t001	61.7573	6.89754	1.02563	6.72518	1.75373e-11	1.10836e-09
Vitvi10g02273_t001	2.44252	4.84654	1.24464	3.89393	9.8632e-05	0.000610603
Vitvi10g02283_t001	76.1412	-3.21286	0.556466	-5.77367	7.75618e-09	2.09932e-07
Vitvi10g02289_t001	449.069	1.61224	0.291807	5.52502	3.29451e-08	7.15519e-07
Vitvi10g02302_t001	153.031	-2.97666	0.54966	-5.41546	6.1133e-08	1.20627e-06
Vitvi10g04021_t001	1304.04	9.35754	1.44835	6.46082	1.04134e-10	5.24034e-09
Vitvi10g04045_t001	589.601	2.88158	0.521901	5.52132	3.36471e-08	7.27374e-07
Vitvi10g04051_t001	6605.46	-1.6565	0.633081	-2.61657	0.00888183	0.0269034
Vitvi10g04071_t001	3095.05	2.50131	0.448392	5.5784	2.42737e-08	5.52535e-07
Vitvi10g04127_t001	890.336	-1.689	0.41266	-4.09297	4.25881e-05	0.000301527
Vitvi10g04134_t001	279.614	-2.05404	0.524323	-3.9175	8.94708e-05	0.000562642
Vitvi10g04189_t001	494.388	-1.70338	0.332601	-5.12138	3.03302e-07	4.74334e-06
Vitvi10g04194_t001	1064.17	-2.89056	0.843399	-3.42727	0.000609682	0.00281969
Vitvi10g04209_t001	77.4188	-3.31934	0.744315	-4.45959	8.21179e-06	7.59599e-05
Vitvi10g04217_t001	13.8906	5.51549	1.35461	4.07164	4.6683e-05	0.000326979
Vitvi10g04220_t001	92.2068	3.48424	0.947536	3.67716	0.000235845	0.00127589
Vitvi10g04242_t001	122.306	3.15352	0.592948	5.31837	1.04699e-07	1.89374e-06
Vitvi10g04258_t001	358.176	-2.13516	0.482058	-4.42926	9.45585e-06	8.56247e-05
Vitvi10g04284_t001	54.3534	4.93255	0.638329	7.72728	1.09871e-14	2.22728e-12
Vitvi10g04287_t001	1983.13	-5.22852	0.7872	-6.64193	3.0961e-11	1.83276e-09
Vitvi10g04371_t001	13.4354	7.65396	1.30554	5.86266	4.55516e-09	1.34452e-07
Vitvi10g04372_t001	53.4342	3.25146	0.438201	7.42002	1.17103e-13	1.64465e-11
Vitvi10g04381_t001	57.934	-3.30701	0.596946	-5.53987	3.02691e-08	6.65735e-07
Vitvi10g04418_t001	3658.35	1.44699	0.391935	3.69191	0.00022258	0.00121886
Vitvi10g04431_t001	4.6224	5.59601	1.48796	3.76085	0.000169334	0.000964646
Vitvi10g04459_t001	291.928	5.7348	1.04033	5.51251	3.53761e-08	7.57134e-07
Vitvi10g04466_t001	216.973	2.53663	0.456225	5.56004	2.69716e-08	6.00587e-07
Vitvi10g04493_t001	63.5476	4.58332	1.13673	4.03202	5.52983e-05	0.000375553
Vitvi10g04556_t001	1258.15	5.97012	1.04985	5.68662	1.29579e-08	3.23737e-07
Vitvi10g04559_t001	1044.43	6.30143	1.13796	5.53749	3.06829e-08	6.73456e-07
Vitvi10g04561_t001	16342	7.46971	1.16262	6.42492	1.31939e-10	6.4581e-09
Vitvi10g04567_t001	6719.51	7.00739	1.08835	6.43852	1.20646e-10	5.97337e-09
Vitvi10g04707_t001	89.0575	-3.83891	0.823233	-4.66321	3.11311e-06	3.37788e-05
Vitvi10g04709_t001	28.7113	-5.13703	0.978664	-5.24903	1.52905e-07	2.63693e-06
Vitvi10g04721_t001	729.862	-3.37955	0.55407	-6.0995	1.06398e-09	3.84894e-08
Vitvi11g00013_t001	808.522	1.48142	0.60762	2.43806	0.0147662	0.0408833
Vitvi11g00016_t001	192.573	3.44869	0.929679	3.70955	0.000207629	0.00114663
Vitvi11g00017_t001	80.4974	4.18189	0.808154	5.17462	2.28379e-07	3.72337e-06
Vitvi11g00023_t001	830.211	-1.61802	0.366408	-4.4159	1.00588e-05	9.01728e-05
Vitvi11g00026_t001	812.177	-1.45547	0.347624	-4.18693	2.82759e-05	0.000212519
Vitvi11g00038_t001	1821.21	2.70798	0.496644	5.45256	4.96485e-08	1.00456e-06
Vitvi11g00040_t001	3171.32	5.74163	0.851607	6.74211	1.56103e-11	9.98313e-10
Vitvi11g00048_t001	1486.67	1.15896	0.334295	3.46687	0.000526561	0.00249774
Vitvi11g00052_t001	1660.84	2.63196	0.451722	5.82651	5.65979e-09	1.61511e-07
Vitvi11g00067_t001	190.74	-2.13917	0.407633	-5.24778	1.53944e-07	2.65059e-06
Vitvi11g00074_t001	859.237	2.5805	0.621237	4.1538	3.26994e-05	0.000240714
Vitvi11g00080_t001	1008.66	-1.93173	0.504913	-3.82587	0.000130313	0.000772887
Vitvi11g00089_t001	43754.6	5.03248	0.785211	6.40908	1.46401e-10	6.9422e-09
Vitvi11g00099_t001	198.36	6.69384	1.19449	5.60394	2.09539e-08	4.92623e-07
Vitvi11g00103_t001	2334.09	1.34226	0.332791	4.03333	5.49915e-05	0.000373706
Vitvi11g00109_t001	392.886	1.63515	0.387299	4.22192	2.4223e-05	0.000187366
Vitvi11g00138_t001	364.723	-1.49772	0.272288	-5.50052	3.78679e-08	8.03296e-07
Vitvi11g00142_t001	399.516	-1.47109	0.317327	-4.63588	3.55419e-06	3.76219e-05
Vitvi11g00154_t001	319.771	1.8434	0.253024	7.28546	3.20577e-13	3.82698e-11
Vitvi11g00178_t001	2109.28	-2.76927	0.767496	-3.60819	0.000308346	0.00160044
Vitvi11g00191_t001	157.04	2.79693	0.570776	4.90023	9.57268e-07	1.24355e-05
Vitvi11g00193_t001	451.641	1.36246	0.323718	4.20877	2.56767e-05	0.000196349
Vitvi11g00201_t001	442.086	-2.34703	0.411665	-5.70131	1.18893e-08	3.00209e-07
Vitvi11g00202_t001	812.061	-2.44235	0.451906	-5.40456	6.49682e-08	1.27144e-06
Vitvi11g00222_t001	2470.4	1.52007	0.369092	4.1184	3.81513e-05	0.000273721
Vitvi11g00229_t001	1535.71	-2.14491	0.720639	-2.9764	0.00291654	0.0105855
Vitvi11g00237_t001	1097.45	-1.45425	0.300216	-4.84401	1.27242e-06	1.57137e-05
Vitvi11g00243_t001	300.957	4.30812	0.694449	6.20366	5.51663e-10	2.1436e-08
Vitvi11g00245_t001	138.781	2.72581	0.385036	7.07936	1.44822e-12	1.3356e-10
Vitvi11g00247_t001	65.4825	4.42671	0.693182	6.38607	1.70205e-10	7.7982e-09
Vitvi11g00249_t001	541.697	2.8439	0.553908	5.13425	2.83269e-07	4.47894e-06
Vitvi11g00250_t001	70.4014	3.15894	0.795405	3.97148	7.14266e-05	0.000465096
Vitvi11g00251_t001	1039.89	-3.16611	0.882699	-3.58685	0.000334697	0.00171061
Vitvi11g00260_t001	2137.7	-1.3492	0.297172	-4.54014	5.62178e-06	5.5135e-05
Vitvi11g00261_t001	159.912	-3.91029	0.728532	-5.36736	7.98962e-08	1.51662e-06
Vitvi11g00270_t001	1833.36	-2.16966	0.655852	-3.30815	0.00093913	0.00405955
Vitvi11g00272_t001	3396.54	-1.36472	0.501428	-2.72168	0.00649519	0.0207198
Vitvi11g00276_t001	1645.07	3.67872	0.657074	5.59863	2.16047e-08	5.04609e-07
Vitvi11g00280_t001	1142.33	-1.22546	0.368389	-3.32654	0.000879317	0.003837
Vitvi11g00290_t001	416.844	-2.07567	0.331752	-6.25669	3.93241e-10	1.61567e-08
Vitvi11g00294_t001	631.811	-1.34332	0.315479	-4.25803	2.06239e-05	0.000163954
Vitvi11g00308_t001	5589.16	1.06132	0.21554	4.92399	8.47971e-07	1.12381e-05
Vitvi11g00317_t001	202.377	2.39637	0.522845	4.58332	4.57644e-06	4.64958e-05
Vitvi11g00333_t001	3441.57	-1.32537	0.348637	-3.80158	0.000143778	0.000839083
Vitvi11g00337_t001	21.3964	4.31637	1.35347	3.1891	0.00142715	0.00579488
Vitvi11g00356_t001	531.076	-3.24548	1.04656	-3.1011	0.00192801	0.00748224
Vitvi11g00360_t001	199.89	2.73855	0.506873	5.40283	6.55985e-08	1.28144e-06
Vitvi11g00365_t001	131.209	4.02919	0.667101	6.03986	1.54251e-09	5.30328e-08
Vitvi11g00376_t001	403.986	-1.67037	0.34984	-4.77468	1.79991e-06	2.10771e-05
Vitvi11g00389_t001	8.61181	7.00388	1.54041	4.54675	5.44802e-06	5.37005e-05
Vitvi11g00398_t001	559.139	1.54844	0.439739	3.52127	0.000429492	0.00210374
Vitvi11g00408_t001	49.2312	4.18759	0.6662	6.28578	3.26216e-10	1.37446e-08
Vitvi11g00451_t001	97.7075	2.32787	0.350988	6.63232	3.30458e-11	1.92436e-09
Vitvi11g00452_t001	1228.15	1.34994	0.274142	4.92425	8.46837e-07	1.12326e-05
Vitvi11g00467_t001	153.276	5.19075	0.97175	5.34165	9.21062e-08	1.70032e-06
Vitvi11g00472_t001	626.915	-1.59969	0.438161	-3.65092	0.000261307	0.00139468
Vitvi11g00475_t001	1345.02	-2.60381	0.37633	-6.91896	4.54981e-12	3.46689e-10
Vitvi11g00480_t001	344.284	1.98481	0.339302	5.84968	4.92516e-09	1.43598e-07
Vitvi11g00485_t001	1687.74	-2.12976	0.476069	-4.47363	7.69035e-06	7.17232e-05
Vitvi11g00488_t001	1142.41	2.17124	0.416403	5.21429	1.84525e-07	3.10499e-06
Vitvi11g00499_t001	6.50025	5.57797	1.02026	5.46724	4.57108e-08	9.39038e-07
Vitvi11g00513_t001	5812.02	-4.04371	0.648611	-6.23442	4.53467e-10	1.83505e-08
Vitvi11g00518_t001	1814.97	6.12605	0.939286	6.52203	6.93633e-11	3.6802e-09
Vitvi11g00542_t001	991.534	-1.88334	0.428005	-4.40028	1.0811e-05	9.56786e-05
Vitvi11g00545_t001	1212.54	-1.91241	0.264614	-7.22714	4.93273e-13	5.43562e-11
Vitvi11g00547_t001	566.81	-1.25976	0.24926	-5.054	4.32661e-07	6.44731e-06
Vitvi11g00549_t001	423.064	-1.81448	0.326735	-5.55337	2.80221e-08	6.22045e-07
Vitvi11g00574_t001	1036.48	-2.19423	0.483626	-4.53703	5.70521e-06	5.58005e-05
Vitvi11g00582_t001	1191.8	-1.4822	0.496758	-2.98375	0.00284736	0.0103737
Vitvi11g00583_t001	352.113	-2.43236	0.540751	-4.49813	6.85549e-06	6.52107e-05
Vitvi11g00590_t001	1419	1.54226	0.426122	3.61929	0.000295412	0.00154674
Vitvi11g00597_t001	1189.88	-1.73112	0.336302	-5.14751	2.63967e-07	4.22977e-06
Vitvi11g00598_t001	167.221	7.35332	1.05082	6.99767	2.60259e-12	2.19312e-10
Vitvi11g00606_t001	610.49	-1.06684	0.239974	-4.44567	8.76174e-06	8.01158e-05
Vitvi11g00613_t001	4488.85	-1.94254	0.543802	-3.57215	0.000354068	0.00178891
Vitvi11g00619_t001	105.371	4.63347	0.826613	5.60537	2.07809e-08	4.89393e-07
Vitvi11g00686_t001	2140.49	1.59965	0.330591	4.83874	1.30663e-06	1.60439e-05
Vitvi11g00687_t001	2954.45	1.32873	0.361784	3.67271	0.000239988	0.00129472
Vitvi11g00692_t001	496.287	-1.65781	0.420167	-3.94559	7.96035e-05	0.000508629
Vitvi11g00700_t001	2052.37	-1.02841	0.171345	-6.00199	1.94911e-09	6.46334e-08
Vitvi11g00708_t001	5409.46	1.26143	0.441105	2.8597	0.00424044	0.0145255
Vitvi11g00712_t001	78.314	3.40716	0.78466	4.34222	1.41052e-05	0.000118907
Vitvi11g00713_t001	2324.09	1.69579	0.352699	4.80802	1.52429e-06	1.8329e-05
Vitvi11g00718_t001	735.733	1.66405	0.259255	6.41859	1.37544e-10	6.6268e-09
Vitvi11g00723_t001	1172.62	-1.33922	0.298753	-4.4827	7.3704e-06	6.93411e-05
Vitvi11g00730_t001	1336.68	2.87825	0.490297	5.87042	4.34698e-09	1.29553e-07
Vitvi11g00788_t001	442.884	1.27877	0.258927	4.93873	7.86333e-07	1.05671e-05
Vitvi11g00800_t001	26.1802	6.50988	1.27752	5.09572	3.47422e-07	5.34388e-06
Vitvi11g00826_t001	1020.69	1.35322	0.264097	5.12396	2.99191e-07	4.69271e-06
Vitvi11g00835_t001	1810.94	-1.19088	0.429157	-2.77494	0.00552127	0.0180662
Vitvi11g00900_t001	184.474	-3.41394	0.684446	-4.98788	6.1044e-07	8.63538e-06
Vitvi11g00916_t001	784.55	-1.77313	0.394755	-4.49173	7.06481e-06	6.69056e-05
Vitvi11g00936_t001	68.1049	4.52571	0.941863	4.80506	1.54704e-06	1.85714e-05
Vitvi11g00955_t001	14.5296	7.30516	1.69157	4.31856	1.57047e-05	0.000129894
Vitvi11g01055_t001	260.56	1.80134	0.329156	5.4726	4.43471e-08	9.1452e-07
Vitvi11g01057_t001	536.534	-1.52464	0.395366	-3.85627	0.000115128	0.00069413
Vitvi11g01075_t001	275.694	3.50947	0.59003	5.94796	2.71509e-09	8.61771e-08
Vitvi11g01098_t001	621.02	7.46025	0.853108	8.74479	2.23421e-18	1.92035e-15
Vitvi11g01101_t001	4033.63	1.5899	0.388357	4.09392	4.24134e-05	0.000300487
Vitvi11g01146_t001	892.143	1.98537	0.388875	5.10541	3.30071e-07	5.12098e-06
Vitvi11g01155_t001	7.58183	3.91587	1.08038	3.62453	0.000289483	0.00151977
Vitvi11g01158_t001	5.6474	5.37662	1.74008	3.08987	0.00200246	0.00771263
Vitvi11g01162_t001	59.5894	2.64079	0.505816	5.22085	1.78105e-07	3.00875e-06
Vitvi11g01169_t001	7352.57	1.48591	0.393169	3.77932	0.00015726	0.00090571
Vitvi11g01176_t001	1069.28	-1.37328	0.24887	-5.51806	3.42768e-08	7.38017e-07
Vitvi11g01184_t001	484.058	1.45007	0.252377	5.74565	9.15664e-09	2.43211e-07
Vitvi11g01200_t001	8.79303	5.14348	1.53301	3.35515	0.000793214	0.00352379
Vitvi11g01201_t001	139.688	4.15741	0.917927	4.52913	5.92263e-06	5.75341e-05
Vitvi11g01220_t001	731.289	-1.1784	0.3617	-3.25796	0.00112218	0.00470779
Vitvi11g01222_t001	308.205	5.20809	0.980468	5.31184	1.08522e-07	1.95959e-06
Vitvi11g01224_t001	176.793	7.63789	1.35476	5.63781	1.72222e-08	4.16278e-07
Vitvi11g01227_t001	229.449	8.94851	1.7105	5.23152	1.68117e-07	2.86934e-06
Vitvi11g01255_t001	38.5697	-3.61143	0.824674	-4.37922	1.19102e-05	0.000103698
Vitvi11g01272_t001	1987.68	-1.01143	0.207731	-4.86895	1.12191e-06	1.41476e-05
Vitvi11g01290_t001	532.911	1.48452	0.486714	3.0501	0.00228767	0.00863956
Vitvi11g01293_t001	285.908	4.36757	0.780962	5.59256	2.23751e-08	5.17634e-07
Vitvi11g01295_t001	1894.35	3.33494	0.781901	4.26516	1.99758e-05	0.000159687
Vitvi11g01318_t001	983.253	-1.0394	0.174089	-5.97053	2.36491e-09	7.61877e-08
Vitvi11g01328_t001	62.6268	-4.33487	0.80108	-5.41129	6.25738e-08	1.23243e-06
Vitvi11g01334_t001	4.41277	4.897	1.23673	3.95964	7.50641e-05	0.000484378
Vitvi11g01341_t001	276.726	4.39482	0.849541	5.17316	2.30165e-07	3.74396e-06
Vitvi11g01345_t001	2039.53	3.11894	0.376979	8.27351	1.30067e-16	4.9033e-14
Vitvi11g01349_t001	56.0229	-4.02343	0.750448	-5.36138	8.25906e-08	1.5595e-06
Vitvi11g01385_t001	139.109	2.83196	0.568621	4.98039	6.34562e-07	8.87726e-06
Vitvi11g01392_t001	237.863	-2.06371	0.470033	-4.39057	1.13053e-05	9.93399e-05
Vitvi11g01410_t001	10.3301	4.26206	0.815042	5.22925	1.70202e-07	2.89685e-06
Vitvi11g01429_t001	943.498	-1.30665	0.436143	-2.99592	0.00273622	0.0100437
Vitvi11g01448_t001	1648.06	-1.10149	0.279766	-3.93718	8.24456e-05	0.00052476
Vitvi11g01457_t001	34.8938	-6.50238	1.59798	-4.06912	4.71918e-05	0.000329453
Vitvi11g01483_t001	683.408	2.03512	0.376582	5.4042	6.5099e-08	1.27284e-06
Vitvi11g01516_t001	282.321	3.20881	0.748565	4.28662	1.81412e-05	0.00014688
Vitvi11g01528_t001	163.317	7.05246	1.26667	5.56772	2.58095e-08	5.80119e-07
Vitvi11g01643_t001	516.612	-2.3313	0.840375	-2.77412	0.00553518	0.0181035
Vitvi11g01645_t001	88.5677	3.01459	0.536957	5.6142	1.97475e-08	4.68878e-07
Vitvi11g01652_t001	9.39876	5.45731	1.3951	3.91176	9.16255e-05	0.000573841
Vitvi11g01671_t001	528.803	1.91078	0.478407	3.99404	6.49575e-05	0.000428819
Vitvi11g01675_t001	127.472	3.16991	0.656889	4.82564	1.39557e-06	1.69403e-05
Vitvi11g01677_t001	23.123	3.8404	0.741301	5.18063	2.21143e-07	3.63501e-06
Vitvi11g04013_t001	3599.19	1.40984	0.378029	3.72944	0.000191907	0.00107193
Vitvi11g04039_t001	238.287	2.29881	0.499477	4.60243	4.17581e-06	4.3022e-05
Vitvi11g04055_t001	5127.38	1.50384	0.370675	4.05704	4.96995e-05	0.000344609
Vitvi11g04062_t001	5.40624	5.71271	1.2292	4.6475	3.35975e-06	3.59892e-05
Vitvi11g04141_t001	934.102	2.3598	0.773457	3.05098	0.00228096	0.00862151
Vitvi11g04142_t001	42532.2	-1.93426	0.717034	-2.69759	0.00698436	0.0220188
Vitvi11g04148_t001	2315.63	-5.47608	0.707684	-7.73804	1.00963e-14	2.08604e-12
Vitvi11g04169_t001	395.03	1.80903	0.377978	4.78607	1.70076e-06	2.00912e-05
Vitvi11g04262_t001	783.725	1.72746	0.409431	4.21917	2.45198e-05	0.000189254
Vitvi11g04316_t001	1937.81	1.28297	0.289475	4.43207	9.33315e-06	8.47278e-05
Vitvi11g04330_t001	767.132	1.67807	0.293107	5.72512	1.03364e-08	2.676e-07
Vitvi12g00006_t001	5.38133	5.24853	1.43498	3.65755	0.000254638	0.00136451
Vitvi12g00008_t001	2126.03	-2.11159	0.290579	-7.26684	3.67993e-13	4.321e-11
Vitvi12g00022_t001	18.1081	5.54707	1.20734	4.59446	4.33878e-06	4.44172e-05
Vitvi12g00025_t001	1411.31	3.27877	0.991854	3.3057	0.000947396	0.0040887
Vitvi12g00037_t001	514.899	3.64985	0.421408	8.66108	4.67333e-18	3.58645e-15
Vitvi12g00050_t001	44170.6	2.22007	0.43804	5.06819	4.0162e-07	6.02655e-06
Vitvi12g00060_t001	61.2404	2.67907	0.556708	4.81234	1.49171e-06	1.80078e-05
Vitvi12g00062_t001	75.08	7.92223	0.979555	8.08757	6.08647e-16	1.95203e-13
Vitvi12g00071_t001	2431.92	-1.99351	0.340426	-5.85591	4.74406e-09	1.3912e-07
Vitvi12g00076_t001	298.619	-4.28625	0.703137	-6.09589	1.0883e-09	3.93031e-08
Vitvi12g00080_t001	499.94	-1.87878	0.610118	-3.07937	0.00207437	0.0079483
Vitvi12g00082_t001	68.7612	5.4237	0.906931	5.98027	2.22764e-09	7.23076e-08
Vitvi12g00084_t001	2177.59	1.17548	0.472339	2.48864	0.0128233	0.0365108
Vitvi12g00096_t001	1385.99	-1.55283	0.510329	-3.0428	0.00234392	0.00881913
Vitvi12g00121_t001	302.949	-1.67695	0.267214	-6.27569	3.48082e-10	1.44953e-08
Vitvi12g00155_t001	2243.37	2.10295	0.486691	4.32091	1.55386e-05	0.000128817
Vitvi12g00167_t001	2870.64	-1.54456	0.481405	-3.20843	0.00133462	0.0054615
Vitvi12g00193_t001	78.5422	3.40059	0.558412	6.08976	1.13082e-09	4.06339e-08
Vitvi12g00209_t001	8071.81	-1.75353	0.428338	-4.09379	4.24387e-05	0.000300568
Vitvi12g00211_t001	14.0879	4.36467	1.35885	3.21204	0.00131797	0.00540158
Vitvi12g00213_t001	14.5466	5.30548	1.3929	3.80893	0.000139567	0.000819181
[truncated: 1,163 more rows]

## Sheet: 3
Table 3: Differential Expression Gene Analysis on Callet High Roots vs Callet Control Roots
gene_id	baseMean	log2FoldChange	lfcSE	stat	pvalue	padj
Vitvi00g04048_t001	1058.98	-2.17706	0.431808	-5.04174	4.61321e-07	8.43806e-06
Vitvi00g04485_t001	3080.61	-2.88726	0.336925	-8.56944	1.03993e-17	1.47445e-15
Vitvi00g04514_t001	3398.09	1.43555	0.445628	3.2214	0.00127566	0.00738234
Vitvi00g04555_t001	1410.05	2.03502	0.473267	4.29994	1.70847e-05	0.000194605
Vitvi00g04566_t001	546.873	-6.91674	0.843198	-8.20298	2.34505e-16	2.59262e-14
Vitvi00g04623_t001	144.426	3.55819	0.47429	7.50215	6.27813e-14	4.76408e-12
Vitvi00g04653_t001	1240.48	-1.13207	0.242774	-4.66306	3.11535e-06	4.4849e-05
Vitvi00g04802_t001	9.74957	-6.40046	1.20322	-5.31944	1.04087e-07	2.30543e-06
Vitvi01g00031_t001	56.0783	4.09036	0.753563	5.42803	5.69805e-08	1.35092e-06
Vitvi01g00037_t001	557.518	-2.2784	0.256213	-8.8926	5.96942e-19	9.89592e-17
Vitvi01g00052_t001	1335.16	2.64208	0.325297	8.12204	4.58423e-16	4.91516e-14
Vitvi01g00175_t001	5976.35	1.7388	0.20369	8.53649	1.38357e-17	1.94884e-15
Vitvi01g00181_t001	178.338	4.65178	0.779466	5.96791	2.40313e-09	7.63861e-08
Vitvi01g00211_t001	353.737	-3.1614	0.380572	-8.30695	9.81928e-17	1.16915e-14
Vitvi01g00221_t001	670.083	6.39563	1.73499	3.68626	0.000227571	0.00174782
Vitvi01g00234_t001	4167.98	1.26838	0.392647	3.23034	0.00123641	0.00718994
Vitvi01g00330_t001	1926.31	-1.43391	0.150466	-9.5298	1.57592e-21	4.09188e-19
Vitvi01g00375_t001	2076.7	-1.15373	0.180134	-6.40486	1.50505e-10	6.29814e-09
Vitvi01g00379_t001	1156.07	-1.54958	0.377167	-4.10846	3.98307e-05	0.00039981
Vitvi01g00388_t001	1595.55	-1.73339	0.22022	-7.87116	3.51364e-15	3.2639e-13
Vitvi01g00397_t001	1726.28	1.11214	0.267801	4.15285	3.28361e-05	0.000338588
Vitvi01g00408_t001	980.325	-3.99709	0.435232	-9.18381	4.16101e-20	8.45981e-18
Vitvi01g00443_t001	190.204	3.02914	0.55302	5.47746	4.31476e-08	1.04363e-06
Vitvi01g00476_t001	2755.03	-1.01327	0.16713	-6.06277	1.33794e-09	4.51237e-08
Vitvi01g00499_t001	2338.26	-1.86188	0.322584	-5.77176	7.84494e-09	2.26024e-07
Vitvi01g00521_t001	821.473	1.79581	0.354298	5.06864	4.00662e-07	7.48658e-06
Vitvi01g00525_t001	893.453	-1.9012	0.433268	-4.38803	1.1438e-05	0.000137557
Vitvi01g00541_t001	229.578	3.06465	0.507276	6.0414	1.52786e-09	5.05103e-08
Vitvi01g00556_t001	490.873	-1.82153	0.3165	-5.75521	8.65325e-09	2.47002e-07
Vitvi01g00562_t001	719.757	1.01483	0.140703	7.21254	5.49162e-13	3.58636e-11
Vitvi01g00593_t001	434.258	1.89238	0.472932	4.00138	6.29741e-05	0.000593681
Vitvi01g00605_t001	52.4301	9.00436	2.01123	4.47704	7.56845e-06	9.69149e-05
Vitvi01g00652_t001	2022.97	-1.2301	0.191707	-6.41659	1.39361e-10	5.9238e-09
Vitvi01g00714_t001	2800.64	-2.84888	0.497268	-5.72906	1.00991e-08	2.84133e-07
Vitvi01g00719_t001	829.119	-1.77554	0.262746	-6.75761	1.40288e-11	7.37401e-10
Vitvi01g00739_t001	312.696	3.11556	0.374803	8.31251	9.36985e-17	1.12523e-14
Vitvi01g00742_t001	1876.81	1.69029	0.348515	4.84998	1.23474e-06	2.02511e-05
Vitvi01g00747_t001	446.336	1.84391	0.350903	5.25477	1.48213e-07	3.14694e-06
Vitvi01g00793_t001	2264.4	-1.21936	0.400471	-3.04482	0.00232823	0.0121579
Vitvi01g00849_t001	760.385	-2.35779	0.310566	-7.59193	3.15177e-14	2.50641e-12
Vitvi01g00860_t001	1161.43	-1.15202	0.176815	-6.51539	7.25027e-11	3.24171e-09
Vitvi01g00880_t001	75.235	8.56845	2.33517	3.6693	0.000243214	0.00185606
Vitvi01g00911_t001	401.894	3.09767	0.506003	6.12183	9.25044e-10	3.22062e-08
Vitvi01g00918_t001	866.875	-2.33763	0.323461	-7.22691	4.94113e-13	3.28661e-11
Vitvi01g01007_t001	1226.8	1.86928	0.371442	5.03249	4.84153e-07	8.76805e-06
Vitvi01g01019_t001	123.76	3.61472	0.579401	6.23872	4.41176e-10	1.66803e-08
Vitvi01g01037_t001	5.71792	-6.14674	1.50899	-4.07341	4.63296e-05	0.000454253
Vitvi01g01038_t001	3105.54	-1.44697	0.235416	-6.14645	7.92355e-10	2.82716e-08
Vitvi01g01173_t001	1479.78	-1.1985	0.279235	-4.2921	1.76993e-05	0.00020018
Vitvi01g01236_t001	4067.07	-3.03701	0.353814	-8.58364	9.19205e-18	1.32952e-15
Vitvi01g01313_t001	524.983	1.54241	0.272815	5.65367	1.57055e-08	4.21505e-07
Vitvi01g01342_t001	990.975	-3.64453	0.454377	-8.02095	1.04932e-15	1.05181e-13
Vitvi01g01359_t001	2842.52	1.03587	0.332689	3.11361	0.00184812	0.0100123
Vitvi01g01404_t001	101.995	3.23655	0.421214	7.68385	1.54371e-14	1.2845e-12
Vitvi01g01459_t001	1851.49	-2.51554	0.276191	-9.10796	8.39444e-20	1.61526e-17
Vitvi01g01476_t001	7676.22	-2.63041	0.366491	-7.1773	7.11007e-13	4.56039e-11
Vitvi01g01508_t001	648.113	-1.42992	0.205051	-6.97348	3.09198e-12	1.80095e-10
Vitvi01g01651_t001	488.203	-1.96712	0.258356	-7.61399	2.65759e-14	2.12913e-12
Vitvi01g01654_t001	866.578	2.39744	0.248086	9.66374	4.29861e-22	1.23519e-19
Vitvi01g01655_t001	284.081	-2.20704	0.228613	-9.65403	4.7259e-22	1.3401e-19
Vitvi01g01824_t001	1912.98	-1.14253	0.131986	-8.65646	4.86662e-18	7.49147e-16
Vitvi01g01915_t001	1463.07	-2.59723	0.454611	-5.71308	1.10948e-08	3.0972e-07
Vitvi01g01935_t001	1125.89	-1.64725	0.39093	-4.21369	2.51236e-05	0.00027167
Vitvi01g01967_t001	166.694	-3.08582	0.375521	-8.21744	2.07892e-16	2.33348e-14
Vitvi01g01977_t001	4164.81	-1.00906	0.284617	-3.54532	0.000392135	0.00275813
Vitvi01g01981_t001	1341.44	-1.38091	0.35439	-3.89657	9.75628e-05	0.000858896
Vitvi01g01982_t001	8887.5	-1.56971	0.287536	-5.45918	4.78329e-08	1.14666e-06
Vitvi01g01993_t001	491.319	-2.30832	0.360166	-6.40905	1.46431e-10	6.17559e-09
Vitvi01g02012_t001	417.589	-3.20038	0.387714	-8.25449	1.52557e-16	1.76762e-14
Vitvi01g02030_t001	2176.49	-3.65168	0.306044	-11.9319	8.07184e-33	7.9071e-30
Vitvi01g02031_t001	2793.46	-2.2843	0.386851	-5.90485	3.52973e-09	1.08982e-07
Vitvi01g02056_t001	7847.16	-1.6762	0.170821	-9.81262	9.93541e-23	3.45352e-20
Vitvi01g02058_t001	7704.73	-1.54112	0.371046	-4.15344	3.27513e-05	0.0003382
Vitvi01g02061_t001	2501.25	-1.68029	0.313864	-5.35356	8.62412e-08	1.9564e-06
Vitvi01g02096_t001	1633.82	-2.30009	0.295363	-7.78734	6.84367e-15	6.06947e-13
Vitvi01g02127_t001	1065.34	-1.35964	0.180598	-7.52851	5.13232e-14	3.97866e-12
Vitvi01g02132_t001	3239.89	1.21996	0.32626	3.73922	0.000184595	0.00146419
Vitvi01g04115_t001	13166.5	-1.12339	0.356635	-3.14998	0.00163279	0.00902963
Vitvi01g04155_t001	1085.5	-2.28185	0.243655	-9.36508	7.59905e-21	1.76094e-18
Vitvi01g04178_t001	3585.78	-1.17563	0.408534	-2.87769	0.00400596	0.0189367
Vitvi01g04179_t001	3735.46	-1.97147	0.391546	-5.03509	4.77621e-07	8.69359e-06
Vitvi01g04442_t001	1738.02	-1.24186	0.196997	-6.30393	2.90197e-10	1.13621e-08
Vitvi02g00020_t001	2377.59	-1.98895	0.214237	-9.28389	1.63398e-20	3.55695e-18
Vitvi02g00083_t001	105.863	3.29093	0.408738	8.05145	8.18211e-16	8.25049e-14
Vitvi02g00117_t001	12892.1	-1.51502	0.188044	-8.05671	7.83742e-16	8.00494e-14
Vitvi02g00125_t001	1499.13	1.68859	0.37194	4.53995	5.62687e-06	7.49473e-05
Vitvi02g00137_t001	2594.21	-1.40329	0.233779	-6.00264	1.94129e-09	6.31975e-08
Vitvi02g00161_t001	14320.5	-1.21961	0.1987	-6.13794	8.36007e-10	2.95357e-08
Vitvi02g00181_t001	325.851	-4.00788	0.882131	-4.5434	5.53536e-06	7.38654e-05
Vitvi02g00225_t001	2378.84	-1.64131	0.293227	-5.59742	2.17571e-08	5.62889e-07
Vitvi02g00228_t001	586.109	-3.05716	0.274388	-11.1417	7.85937e-29	6.27323e-26
Vitvi02g00273_t001	938.814	-2.84309	0.354835	-8.01244	1.12457e-15	1.11685e-13
Vitvi02g00283_t001	5838.47	1.80964	0.380432	4.75679	1.96695e-06	3.03001e-05
Vitvi02g00317_t001	780.899	1.45827	0.263185	5.54085	3.00999e-08	7.54283e-07
Vitvi02g00327_t001	1860.55	1.52145	0.358322	4.24604	2.1758e-05	0.000238409
Vitvi02g00333_t001	5483.31	-1.53092	0.279368	-5.47996	4.25419e-08	1.03014e-06
Vitvi02g00340_t001	1461.74	1.27901	0.321956	3.97261	7.10908e-05	0.000658958
Vitvi02g00374_t001	223.03	-2.70936	0.405825	-6.67618	2.45244e-11	1.22344e-09
Vitvi02g00382_t001	1190.66	-1.40164	0.268068	-5.22868	1.70729e-07	3.56874e-06
Vitvi02g00386_t001	1837.39	-1.56204	0.271204	-5.75965	8.4288e-09	2.41234e-07
Vitvi02g00388_t001	315.667	-2.60495	0.322947	-8.06618	7.25294e-16	7.55111e-14
Vitvi02g00410_t001	560.025	-1.69764	0.292891	-5.79616	6.78523e-09	1.9868e-07
Vitvi02g00422_t001	713.205	4.64695	1.03066	4.50873	6.52167e-06	8.53361e-05
Vitvi02g00424_t001	753.09	1.24973	0.220533	5.66687	1.4543e-08	3.94004e-07
Vitvi02g00435_t001	17080.1	3.08592	0.771804	3.99832	6.37936e-05	0.000600356
Vitvi02g00501_t001	177.545	-4.56012	1.14304	-3.98948	6.62195e-05	0.000619668
Vitvi02g00505_t001	144.943	-3.12028	0.338231	-9.2253	2.82765e-20	5.91637e-18
Vitvi02g00531_t001	230.323	3.26258	0.672034	4.85478	1.20519e-06	1.98084e-05
Vitvi02g00532_t001	1993.32	2.3569	0.599866	3.92905	8.5283e-05	0.000765806
Vitvi02g00695_t001	255.991	2.89439	0.346711	8.34814	6.93446e-17	8.49117e-15
Vitvi02g00704_t001	7271.26	-1.19676	0.247863	-4.82833	1.37686e-06	2.22567e-05
Vitvi02g00963_t001	768.617	1.53518	0.321091	4.78113	1.7431e-06	2.72609e-05
Vitvi02g00999_t001	1379.93	-1.06148	0.202633	-5.23844	1.61944e-07	3.40493e-06
Vitvi02g01204_t001	1353.32	1.26235	0.204281	6.17947	6.43165e-10	2.33347e-08
Vitvi02g01230_t001	6979.54	1.21322	0.33576	3.61335	0.000302263	0.00222247
Vitvi02g01261_t001	852.981	-2.78195	0.310049	-8.97259	2.89632e-19	5.07469e-17
Vitvi02g01269_t001	874.253	-1.60397	0.28227	-5.68238	1.32834e-08	3.62826e-07
Vitvi02g01313_t001	518.984	-1.61203	0.277349	-5.81228	6.16286e-09	1.81442e-07
Vitvi02g01337_t001	226.187	-2.57477	0.406445	-6.33485	2.37576e-10	9.4815e-09
Vitvi02g01409_t001	13055.3	-2.48915	0.533136	-4.66888	3.0285e-06	4.38034e-05
Vitvi02g01411_t001	170.964	6.10284	1.67013	3.65412	0.00025807	0.00194804
Vitvi02g01537_t001	285.893	2.14998	0.326845	6.57798	4.76868e-11	2.24388e-09
Vitvi02g01717_t001	1059.1	-1.1019	0.220148	-5.00528	5.57809e-07	9.91042e-06
Vitvi02g01778_t001	63.3277	-4.94554	0.793413	-6.23325	4.56859e-10	1.7243e-08
Vitvi02g01823_t001	476.728	-2.16003	0.455615	-4.74092	2.12752e-06	3.23344e-05
Vitvi02g04037_t001	706.387	-2.36204	0.439803	-5.37068	7.84421e-08	1.79459e-06
Vitvi02g04062_t001	754.08	-2.67666	0.183982	-14.5485	5.96924e-48	2.57286e-44
Vitvi02g04142_t001	5315.77	-1.31702	0.161585	-8.15062	3.62067e-16	3.96086e-14
Vitvi02g04187_t001	2008.59	1.11864	0.183474	6.09698	1.08094e-09	3.70354e-08
Vitvi03g00047_t001	179.572	-2.68929	0.349958	-7.6846	1.53475e-14	1.28199e-12
Vitvi03g00054_t001	7118.71	-1.54527	0.231308	-6.68058	2.38002e-11	1.19561e-09
Vitvi03g00080_t001	972.844	-2.04349	0.301528	-6.7771	1.22609e-11	6.55672e-10
Vitvi03g00084_t001	382.84	-3.58367	0.509501	-7.03369	2.01143e-12	1.21424e-10
Vitvi03g00124_t001	1008.48	1.90808	0.371755	5.13261	2.85746e-07	5.58812e-06
Vitvi03g00148_t001	3180.86	-1.28741	0.162691	-7.91322	2.50807e-15	2.36032e-13
Vitvi03g00191_t001	221.153	-2.10295	0.210312	-9.9992	1.53628e-23	5.91219e-21
Vitvi03g00206_t001	20221.3	-3.99917	0.468588	-8.53453	1.40732e-17	1.95672e-15
Vitvi03g00218_t001	569.287	5.20184	1.81558	2.86511	0.00416866	0.0195217
Vitvi03g00250_t001	1558.25	-1.16485	0.256114	-4.54815	5.41198e-06	7.26237e-05
Vitvi03g00274_t001	3823.38	1.08364	0.306644	3.53386	0.000409532	0.00286328
Vitvi03g00350_t001	266.698	4.78945	1.31951	3.62972	0.000283731	0.00211289
Vitvi03g00389_t001	10418.4	-1.9458	0.228299	-8.52302	1.55442e-17	2.13676e-15
Vitvi03g00397_t001	2106.34	-4.97726	0.458396	-10.858	1.82747e-27	1.19345e-24
Vitvi03g00474_t001	171.621	6.15191	1.84995	3.32544	0.000882779	0.00541862
Vitvi03g00557_t001	1959.79	1.46961	0.290383	5.06093	4.17215e-07	7.71131e-06
Vitvi03g00564_t001	10256.3	-1.13671	0.240178	-4.73277	2.21479e-06	3.34954e-05
Vitvi03g00569_t001	1252.06	1.67439	0.314024	5.33204	9.71153e-08	2.17335e-06
Vitvi03g00597_t001	443.93	1.81884	0.359096	5.06505	4.08288e-07	7.58536e-06
Vitvi03g00630_t001	1571.25	-1.70227	0.402137	-4.23305	2.30538e-05	0.000250926
Vitvi03g00691_t001	74.9485	4.55463	0.653623	6.96828	3.20831e-12	1.86367e-10
Vitvi03g00708_t001	2203.85	1.62706	0.364782	4.46035	8.18256e-06	0.000103427
Vitvi03g00721_t001	9438.94	1.01927	0.259736	3.92427	8.69926e-05	0.000778239
Vitvi03g00723_t001	919.374	1.2581	0.182855	6.8803	5.97254e-12	3.36068e-10
Vitvi03g00842_t001	734.239	1.52456	0.289934	5.25828	1.45411e-07	3.09659e-06
Vitvi03g01038_t001	142.098	3.20788	0.474944	6.75423	1.43592e-11	7.52933e-10
Vitvi03g01396_t001	6437.96	-1.2472	0.29235	-4.26612	1.98903e-05	0.000221527
Vitvi03g01481_t001	284.293	-7.86966	0.616084	-12.7737	2.30023e-37	4.23816e-34
Vitvi03g01482_t001	10854.8	-2.62055	0.276534	-9.47642	2.63154e-21	6.33033e-19
Vitvi03g01520_t001	933.244	-1.78079	0.272208	-6.54203	6.069e-11	2.75002e-09
Vitvi03g01577_t001	57.1676	8.06892	1.88453	4.28167	1.85495e-05	0.000208535
Vitvi03g01621_t001	913.038	1.90796	0.345277	5.52589	3.27823e-08	8.07418e-07
Vitvi03g01649_t001	558.785	-7.23542	0.597509	-12.1093	9.42845e-34	1.12885e-30
Vitvi03g04038_t001	75689.9	-2.84988	0.428184	-6.65574	2.81877e-11	1.38376e-09
Vitvi03g04055_t001	4638.8	-1.50713	0.462794	-3.25659	0.00112759	0.006645
Vitvi03g04060_t001	4.68044	-5.84985	1.21175	-4.82761	1.38184e-06	2.22905e-05
Vitvi03g04325_t001	2554.79	-1.69243	0.300417	-5.63361	1.76478e-08	4.66659e-07
Vitvi03g04462_t001	3414.7	-2.92411	0.3709	-7.88382	3.17509e-15	2.96218e-13
Vitvi04g00047_t001	3482	-1.14601	0.30502	-3.75718	0.000171838	0.00138544
Vitvi04g00087_t001	1372.12	-1.07755	0.141659	-7.60667	2.81258e-14	2.24496e-12
Vitvi04g00091_t001	609.567	3.02187	0.36521	8.27433	1.29181e-16	1.5213e-14
Vitvi04g00094_t001	157.23	2.56901	0.365649	7.02588	2.12719e-12	1.27342e-10
Vitvi04g00095_t001	395.84	2.83788	0.393683	7.20854	5.65551e-13	3.68223e-11
Vitvi04g00121_t001	2169.54	-1.07104	0.174193	-6.14859	7.81763e-10	2.79863e-08
Vitvi04g00135_t001	662.993	-4.92351	0.993103	-4.95771	7.13299e-07	1.23472e-05
Vitvi04g00146_t001	76.9191	9.55749	2.30989	4.13764	3.50893e-05	0.000358903
Vitvi04g00173_t001	1872.67	-1.26193	0.305088	-4.13628	3.52987e-05	0.000360361
Vitvi04g00178_t001	2191.31	-1.45939	0.284516	-5.12937	2.90709e-07	5.6544e-06
Vitvi04g00292_t001	1024.2	-1.03388	0.166674	-6.20302	5.5389e-10	2.04749e-08
Vitvi04g00298_t001	405.601	2.47527	0.516228	4.79492	1.62744e-06	2.56568e-05
Vitvi04g00328_t001	2402.31	-1.34103	0.385861	-3.47542	0.000510054	0.00343828
Vitvi04g00352_t001	3269.87	2.51147	0.521728	4.81376	1.4812e-06	2.36629e-05
Vitvi04g00421_t001	1154.54	3.00046	0.363992	8.24321	1.67655e-16	1.91171e-14
Vitvi04g00449_t001	226.896	8.04011	1.57693	5.09858	3.42202e-07	6.53215e-06
Vitvi04g00465_t001	8064.63	1.11974	0.29617	3.78072	0.000156373	0.00127891
Vitvi04g00491_t001	1365.49	1.60923	0.316548	5.08369	3.70171e-07	7.0225e-06
Vitvi04g00511_t001	1101.53	-1.2685	0.346739	-3.65837	0.000253821	0.00191866
Vitvi04g00512_t001	6338.21	-1.13027	0.182134	-6.20574	5.44404e-10	2.01935e-08
Vitvi04g00538_t001	399.651	1.86463	0.274455	6.79393	1.09116e-11	5.90842e-10
Vitvi04g00601_t001	12.4512	-7.26826	1.06645	-6.81538	9.40129e-12	5.14232e-10
Vitvi04g00728_t001	870.355	-1.38826	0.298218	-4.6552	3.23669e-06	4.61335e-05
Vitvi04g00841_t001	521	5.30471	1.97569	2.68498	0.00725333	0.0305903
Vitvi04g00845_t001	1317.21	-1.48767	0.280877	-5.29652	1.18032e-07	2.57722e-06
Vitvi04g00973_t001	314.736	3.17524	0.485914	6.53457	6.37942e-11	2.87021e-09
Vitvi04g01078_t001	48.239	6.17317	1.81953	3.39273	0.000691996	0.0044266
Vitvi04g01100_t001	325.715	-1.9316	0.246074	-7.84966	4.17163e-15	3.79336e-13
Vitvi04g01105_t001	717.297	-1.7123	0.236389	-7.24359	4.36959e-13	2.95201e-11
Vitvi04g01210_t001	1293.18	1.23301	0.238083	5.17892	2.23176e-07	4.49341e-06
Vitvi04g01237_t001	31.7153	4.281	0.748406	5.72016	1.06422e-08	2.98634e-07
Vitvi04g01296_t001	214.089	-4.89819	0.516869	-9.47666	2.62558e-21	6.33033e-19
Vitvi04g01368_t001	41180.7	-6.33861	0.880306	-7.20047	6.00074e-13	3.87225e-11
Vitvi04g01378_t001	1822.36	1.21443	0.377999	3.21279	0.00131453	0.00755856
Vitvi04g01389_t001	1094.53	1.67149	0.356805	4.68459	2.8052e-06	4.09032e-05
Vitvi04g01406_t001	2160.71	-1.62677	0.320168	-5.08099	3.75477e-07	7.10439e-06
Vitvi04g01454_t001	9575.64	1.36114	0.364861	3.73058	0.000191036	0.00150862
Vitvi04g01481_t001	903.256	1.97635	0.297247	6.64887	2.95362e-11	1.43687e-09
Vitvi04g01537_t001	267.829	3.36513	0.420604	8.00071	1.23702e-15	1.21731e-13
Vitvi04g01576_t001	1530.61	-2.15711	0.306215	-7.04442	1.86235e-12	1.1274e-10
Vitvi04g01604_t001	1717.31	-1.29831	0.179921	-7.21602	5.35298e-13	3.51713e-11
Vitvi04g01654_t001	675.043	-2.04031	0.340466	-5.99269	2.06399e-09	6.65883e-08
Vitvi04g01685_t001	1408.63	-7.38297	0.519397	-14.2145	7.44696e-46	2.67483e-42
Vitvi04g01748_t001	487.871	-2.20085	0.309966	-7.1003	1.24484e-12	7.7313e-11
Vitvi04g01756_t001	379.05	1.82193	0.328297	5.54966	2.86228e-08	7.20618e-07
Vitvi04g01775_t001	2490.72	-1.52355	0.187808	-8.11228	4.96766e-16	5.2738e-14
Vitvi04g01781_t001	2874.58	-1.40869	0.222619	-6.32781	2.48662e-10	9.90557e-09
Vitvi04g01866_t001	2124.39	3.73156	0.499214	7.47488	7.72736e-14	5.74249e-12
Vitvi04g01870_t001	1222.31	3.80622	0.443077	8.59043	8.66457e-18	1.27027e-15
Vitvi04g01887_t001	1370.94	-3.23665	0.330618	-9.78971	1.24659e-22	4.13312e-20
Vitvi04g01893_t001	3923.61	-1.45218	0.190439	-7.62542	2.43232e-14	1.97759e-12
Vitvi04g01934_t001	7738.3	1.49358	0.501665	2.97725	0.00290847	0.014587
Vitvi04g02114_t001	573.186	3.99878	0.640134	6.24679	4.18985e-10	1.58691e-08
Vitvi04g02169_t001	407.5	2.66127	0.361384	7.36408	1.78367e-13	1.24401e-11
Vitvi04g02314_t001	103.279	-4.38641	0.649916	-6.7492	1.48665e-11	7.75757e-10
Vitvi04g04196_t001	566.687	5.0405	0.603762	8.34849	6.91413e-17	8.49117e-15
Vitvi04g04354_t001	375.464	4.19491	0.938295	4.47078	7.79347e-06	9.92654e-05
Vitvi04g04355_t001	29.3054	5.70338	1.39508	4.08821	4.34706e-05	0.000431125
Vitvi05g00055_t001	1512.41	2.03364	0.484361	4.19859	2.68578e-05	0.000287681
Vitvi05g00102_t001	105.347	-3.74147	0.506376	-7.38872	1.48248e-13	1.05442e-11
Vitvi05g00108_t001	950.058	-2.7173	0.363281	-7.47989	7.43866e-14	5.56634e-12
Vitvi05g00139_t001	2293.46	-2.57635	0.961229	-2.68027	0.00735629	0.0309277
Vitvi05g00149_t001	2859.49	-1.08389	0.270128	-4.01251	6.00773e-05	0.000570615
Vitvi05g00261_t001	614.68	2.5786	0.459642	5.61003	2.02294e-08	5.28441e-07
Vitvi05g00359_t001	1956.81	-2.39249	0.291387	-8.2107	2.19905e-16	2.45553e-14
Vitvi05g00410_t001	5629.5	-1.90665	0.159404	-11.9611	5.68155e-33	5.88564e-30
Vitvi05g00468_t001	7505.41	-2.15327	0.380194	-5.6636	1.48228e-08	3.99807e-07
Vitvi05g00475_t001	1621.93	-1.79374	0.339477	-5.28382	1.26519e-07	2.74859e-06
Vitvi05g00510_t001	126.548	-6.33678	1.14651	-5.52702	3.2572e-08	8.03158e-07
Vitvi05g00528_t001	10285	-6.58894	0.520351	-12.6625	9.54264e-37	1.58195e-33
Vitvi05g00541_t001	854.259	1.2849	0.309288	4.15439	3.26161e-05	0.000337127
Vitvi05g00553_t001	420.899	-1.58735	0.215498	-7.36592	1.75925e-13	1.23096e-11
Vitvi05g00563_t001	251.809	-4.43244	0.439351	-10.0886	6.20414e-24	2.62167e-21
Vitvi05g00588_t001	217.558	-5.27352	0.624807	-8.44025	3.16666e-17	4.11112e-15
Vitvi05g00592_t001	112.082	-4.36118	0.399131	-10.9267	8.59313e-28	5.97389e-25
Vitvi05g00618_t001	2486.56	1.3103	0.35027	3.74083	0.000183412	0.00145685
Vitvi05g00669_t001	43.4656	8.73582	1.48069	5.89983	3.63882e-09	1.12189e-07
Vitvi05g00736_t001	1343.53	-1.81792	0.237036	-7.66938	1.72825e-14	1.43252e-12
Vitvi05g00802_t001	885.277	1.71563	0.351688	4.87829	1.07012e-06	1.78776e-05
Vitvi05g00857_t001	8859.37	-2.54715	0.265051	-9.61002	7.25339e-22	1.97871e-19
Vitvi05g00861_t001	1260.11	-3.05285	0.77418	-3.94334	8.03556e-05	0.000728877
Vitvi05g00883_t001	2542.2	-1.83494	0.26243	-6.99213	2.70752e-12	1.58559e-10
Vitvi05g00953_t001	751.736	1.93482	0.384409	5.03323	4.82278e-07	8.7488e-06
Vitvi05g01044_t001	11595.6	1.42378	0.404129	3.52309	0.000426546	0.00296341
Vitvi05g01088_t001	7231.88	-1.2477	0.236739	-5.27033	1.36177e-07	2.93769e-06
Vitvi05g01103_t001	1036.33	1.37716	0.175037	7.86784	3.60811e-15	3.33727e-13
Vitvi05g01265_t001	1235.59	1.66897	0.501175	3.33011	0.000868116	0.00534384
Vitvi05g01294_t001	8.93997	6.45746	1.19361	5.41003	6.30149e-08	1.47612e-06
Vitvi05g01412_t001	97.0402	5.72852	0.774375	7.39761	1.38662e-13	9.89505e-12
Vitvi05g01447_t001	98.7184	3.43111	0.441792	7.76634	8.07855e-15	7.10616e-13
Vitvi05g01516_t001	6027.48	1.56037	0.348214	4.48106	7.42725e-06	9.53901e-05
Vitvi05g01554_t001	989.221	3.40506	0.384978	8.84481	9.1687e-19	1.49693e-16
Vitvi05g01652_t001	35.369	3.94806	0.591582	6.67373	2.49381e-11	1.23834e-09
Vitvi05g01672_t001	945	-3.29297	0.539318	-6.1058	1.02286e-09	3.51086e-08
Vitvi05g01724_t001	464.051	2.41267	0.47541	5.07492	3.8765e-07	7.30906e-06
Vitvi05g01776_t001	1893.69	-1.18085	0.284419	-4.15181	3.29849e-05	0.000339799
Vitvi05g01780_t001	1149.86	-3.07603	0.619024	-4.96917	6.72415e-07	1.17148e-05
Vitvi05g01833_t001	4924.75	-5.19338	0.333863	-15.5554	1.46156e-54	7.87451e-51
Vitvi05g01835_t001	2531.11	1.71156	0.353104	4.84719	1.25221e-06	2.05219e-05
Vitvi05g01931_t001	1022.95	-1.90948	0.27915	-6.84034	7.90077e-12	4.33256e-10
Vitvi05g01933_t001	35501	-2.8242	0.301283	-9.37393	6.98828e-21	1.637e-18
Vitvi05g01940_t001	3163.42	2.45196	0.564192	4.34597	1.38663e-05	0.000162675
Vitvi05g01942_t001	826.594	2.34958	0.474095	4.95594	7.19833e-07	1.24503e-05
Vitvi05g01943_t001	5866.18	2.223	0.723848	3.07109	0.00213282	0.0112713
Vitvi05g02017_t001	2856.33	-1.66822	0.305529	-5.46008	4.75914e-08	1.14214e-06
Vitvi05g02019_t001	2558.08	-1.01331	0.332763	-3.04513	0.0023258	0.0121481
Vitvi05g02166_t001	7.66888	6.24352	1.51308	4.12637	3.68541e-05	0.000373405
Vitvi05g02167_t001	23.2836	7.35587	1.3594	5.41111	6.26355e-08	1.46883e-06
Vitvi05g02268_t001	992.793	-1.16625	0.219618	-5.31034	1.0942e-07	2.40623e-06
Vitvi05g02278_t001	79.2007	6.05805	1.55791	3.88857	0.000100838	0.000883662
Vitvi05g04027_t001	611.203	-2.00139	0.259139	-7.72324	1.13409e-14	9.77627e-13
Vitvi05g04030_t001	119.003	3.85713	0.751012	5.1359	2.8079e-07	5.4962e-06
Vitvi05g04122_t001	2795.5	1.08272	0.188072	5.75693	8.56574e-09	2.44828e-07
Vitvi05g04149_t001	80.9267	-3.93231	0.723743	-5.43329	5.53238e-08	1.3189e-06
Vitvi05g04565_t001	1135.96	-4.01511	0.464468	-8.64453	5.40293e-18	8.25805e-16
Vitvi06g00106_t001	1011.28	-1.39417	0.217459	-6.4112	1.44382e-10	6.10113e-09
Vitvi06g00109_t001	2346.78	-2.40532	0.367736	-6.54088	6.1158e-11	2.75735e-09
Vitvi06g00116_t001	1189.74	-1.22919	0.288577	-4.25951	2.04878e-05	0.000227126
Vitvi06g00117_t001	546.704	-1.50235	0.313559	-4.79128	1.65723e-06	2.60503e-05
Vitvi06g00139_t001	208.485	2.32484	0.360902	6.44174	1.18109e-10	5.07045e-09
Vitvi06g00155_t001	1926.62	-2.0947	0.422017	-4.96355	6.92173e-07	1.20202e-05
Vitvi06g00162_t001	682.056	2.72602	0.363751	7.49419	6.67098e-14	5.02679e-12
Vitvi06g00185_t001	528.183	1.50591	0.314096	4.79441	1.63155e-06	2.56841e-05
Vitvi06g00281_t001	26824.2	1.53542	0.361525	4.24706	2.16592e-05	0.000237788
Vitvi06g00369_t001	5051.05	-3.53762	0.337618	-10.4782	1.08811e-25	5.86245e-23
Vitvi06g00370_t001	219.219	-6.30411	0.987936	-6.3811	1.75825e-10	7.28694e-09
Vitvi06g00387_t001	322.744	-2.23339	0.237803	-9.39178	5.89958e-21	1.39716e-18
Vitvi06g00397_t001	1308.37	-2.47713	0.371118	-6.67477	2.47613e-11	1.2324e-09
Vitvi06g00406_t001	2600.39	-1.58834	0.261769	-6.06771	1.29743e-09	4.38948e-08
Vitvi06g00412_t001	7466.23	2.71895	0.507907	5.35325	8.63891e-08	1.9577e-06
Vitvi06g00423_t001	1283.08	1.25946	0.319488	3.94212	8.07641e-05	0.00073163
Vitvi06g00440_t001	3774.96	-2.11369	0.245678	-8.6035	7.73237e-18	1.14924e-15
Vitvi06g00459_t001	353.425	1.71964	0.25281	6.80211	1.03097e-11	5.59658e-10
Vitvi06g00465_t001	8308.1	-1.97815	0.390388	-5.06713	4.03854e-07	7.52894e-06
Vitvi06g00481_t001	2165.69	1.59181	0.536147	2.96898	0.00298791	0.0148987
Vitvi06g00495_t001	1323.25	-1.09432	0.141372	-7.74071	9.88626e-15	8.62586e-13
Vitvi06g00498_t001	833.735	-4.47072	0.983996	-4.54343	5.53449e-06	7.38654e-05
Vitvi06g00533_t001	4643.57	-2.6863	0.336812	-7.97567	1.51561e-15	1.48468e-13
Vitvi06g00561_t001	1169.44	-2.67746	0.749058	-3.57444	0.000350974	0.00251308
Vitvi06g00569_t001	1038.44	1.9373	0.404498	4.78939	1.67288e-06	2.62772e-05
Vitvi06g00579_t001	1824.66	-1.12025	0.333701	-3.35706	0.000787766	0.0049252
Vitvi06g00590_t001	1068.74	1.93702	0.360489	5.37331	7.73041e-08	1.77044e-06
Vitvi06g00593_t001	1128.81	1.22825	0.181274	6.77563	1.23866e-11	6.60749e-10
Vitvi06g00607_t001	863.485	1.08519	0.25281	4.29252	1.76655e-05	0.000199952
Vitvi06g00665_t001	404.424	2.0312	0.304456	6.67159	2.53041e-11	1.25075e-09
Vitvi06g00667_t001	408.587	-1.79961	0.323897	-5.5561	2.75865e-08	6.95342e-07
Vitvi06g00741_t001	4022.31	-1.17713	0.279156	-4.21673	2.47874e-05	0.000268504
Vitvi06g00812_t001	959.611	1.27721	0.230357	5.54448	2.94821e-08	7.3966e-07
Vitvi06g00827_t001	1239.18	-1.03711	0.221066	-4.6914	2.71341e-06	3.9797e-05
Vitvi06g00947_t001	834.33	1.51221	0.29195	5.17968	2.22266e-07	4.48088e-06
Vitvi06g00984_t001	627.373	2.2862	0.330053	6.92676	4.30595e-12	2.4746e-10
Vitvi06g01055_t001	2017.34	-1.22705	0.237282	-5.17126	2.32515e-07	4.65701e-06
Vitvi06g01057_t001	245.865	2.27528	0.325214	6.99625	2.62904e-12	1.54805e-10
Vitvi06g01237_t001	1786.56	-1.74498	0.257944	-6.76495	1.33351e-11	7.06107e-10
Vitvi06g01255_t001	2240.34	-4.06049	0.448493	-9.05365	1.38267e-19	2.54683e-17
Vitvi06g01325_t001	295.363	-2.31225	0.368298	-6.27821	3.42498e-10	1.31807e-08
Vitvi06g01340_t001	865.58	1.55549	0.24383	6.37939	1.7779e-10	7.35423e-09
Vitvi06g01362_t001	443.117	2.26531	0.35568	6.36894	1.90336e-10	7.79156e-09
Vitvi06g01364_t001	3295.41	-1.86957	0.228943	-8.16609	3.18537e-16	3.50245e-14
Vitvi06g01396_t001	657.893	-1.74346	0.303125	-5.75162	8.83902e-09	2.51306e-07
Vitvi06g01398_t001	4259.18	1.06396	0.230934	4.6072	4.08135e-06	5.66734e-05
Vitvi06g01469_t001	452.787	1.7831	0.228478	7.80426	5.98496e-15	5.39673e-13
Vitvi06g01470_t001	86.3188	-4.06619	0.839062	-4.84612	1.25902e-06	2.06022e-05
Vitvi06g01476_t001	1120.01	1.2151	0.201386	6.03369	1.60259e-09	5.2729e-08
Vitvi06g01516_t001	921.141	-2.55405	0.395931	-6.45074	1.11307e-10	4.81681e-09
Vitvi06g01518_t001	785.944	1.26846	0.224758	5.64369	1.66445e-08	4.43943e-07
Vitvi06g01556_t001	279.794	2.14855	0.322988	6.6521	2.8895e-11	1.40886e-09
Vitvi06g01599_t001	1019.34	-1.94437	0.515357	-3.77286	0.000161385	0.00131097
Vitvi06g01600_t001	432.466	-2.48137	0.403977	-6.14236	8.13068e-10	2.88673e-08
Vitvi06g01601_t001	11143.3	-1.79411	0.334957	-5.35624	8.49694e-08	1.93162e-06
Vitvi06g01608_t001	619.557	-3.2484	0.361861	-8.97692	2.7846e-19	4.91894e-17
Vitvi06g01622_t001	767.71	1.68722	0.302687	5.57415	2.48735e-08	6.32134e-07
Vitvi06g01670_t001	155.546	6.6661	0.787135	8.46882	2.47884e-17	3.2774e-15
Vitvi06g01682_t001	1728.49	-2.14483	0.329599	-6.50738	7.64706e-11	3.39798e-09
Vitvi06g01724_t001	1224.47	-1.88261	0.262332	-7.17646	7.15392e-13	4.5749e-11
Vitvi06g01847_t001	2646.72	1.21929	0.32233	3.78275	0.000155104	0.00127196
Vitvi06g01969_t001	123.983	7.74771	2.02728	3.82174	0.000132516	0.00111383
Vitvi06g01970_t001	156.878	6.55707	1.88106	3.48584	0.000490597	0.00333634
Vitvi06g04091_t001	5577.95	1.44624	0.318374	4.54257	5.55719e-06	7.41108e-05
Vitvi06g04198_t001	4436.44	-1.33107	0.19554	-6.80717	9.95384e-12	5.43076e-10
Vitvi06g04200_t001	40.2092	4.18648	0.733028	5.71122	1.12172e-08	3.12731e-07
Vitvi06g04252_t001	133.07	6.78099	0.983056	6.89787	5.27873e-12	3.00163e-10
Vitvi07g00065_t001	73.1994	5.59294	2.20306	2.53872	0.0111259	0.0432081
Vitvi07g00071_t001	1033.08	-1.80438	0.291145	-6.19754	5.73516e-10	2.10919e-08
Vitvi07g00091_t001	1733.16	-1.19351	0.331468	-3.60069	0.000317379	0.00231467
Vitvi07g00110_t001	1180.81	1.57846	0.322221	4.89868	9.64829e-07	1.62827e-05
Vitvi07g00127_t001	461.998	3.69091	0.447365	8.25034	1.57947e-16	1.82028e-14
Vitvi07g00164_t001	1570.05	-2.98118	0.346629	-8.60051	7.93626e-18	1.17147e-15
Vitvi07g00217_t001	6576.61	-1.45095	0.20682	-7.0155	2.29123e-12	1.36782e-10
Vitvi07g00220_t001	1034.4	-1.41742	0.191227	-7.41226	1.24162e-13	8.91938e-12
Vitvi07g00273_t001	849.799	-2.1321	0.247514	-8.61407	7.05122e-18	1.06717e-15
Vitvi07g00298_t001	700.834	-6.27498	1.13712	-5.51834	3.42225e-08	8.40968e-07
Vitvi07g00301_t001	4146.86	-2.11642	0.295715	-7.15696	8.24831e-13	5.24364e-11
Vitvi07g00312_t001	1063.32	-1.1083	0.17458	-6.34835	2.1764e-10	8.79992e-09
Vitvi07g00333_t001	3116.56	1.14723	0.252306	4.54699	5.44197e-06	7.29353e-05
Vitvi07g00341_t001	11256.8	-2.37871	0.282426	-8.4224	3.68839e-17	4.73146e-15
Vitvi07g00368_t001	992.268	1.21611	0.252109	4.82374	1.40891e-06	2.26762e-05
Vitvi07g00395_t001	507.477	-2.04323	0.379964	-5.37743	7.55561e-08	1.73409e-06
Vitvi07g00431_t001	1864.4	-2.53876	0.786894	-3.22631	0.00125399	0.0072667
Vitvi07g00434_t001	1551.06	-1.68603	0.24629	-6.84572	7.60939e-12	4.19412e-10
Vitvi07g00482_t001	168.352	5.71393	1.666	3.42974	0.00060417	0.00394902
Vitvi07g00509_t001	498.446	-3.18099	0.399057	-7.97125	1.57073e-15	1.53171e-13
Vitvi07g00515_t001	925.986	1.2435	0.250744	4.95924	7.07707e-07	1.22701e-05
Vitvi07g00610_t001	2642.52	-1.10288	0.123102	-8.95913	3.27264e-19	5.6878e-17
Vitvi07g00919_t001	171.45	4.3468	1.07214	4.05433	5.02789e-05	0.000486994
Vitvi07g00924_t001	554.444	2.43498	0.488038	4.98932	6.05917e-07	1.06631e-05
Vitvi07g01120_t001	288.165	-3.36848	0.294482	-11.4387	2.6798e-30	2.40635e-27
Vitvi07g01139_t001	595.018	-2.15562	0.341781	-6.30704	2.84423e-10	1.11854e-08
Vitvi07g01250_t001	2299.67	-1.25712	0.224462	-5.60061	2.13604e-08	5.55963e-07
Vitvi07g01286_t001	124.916	-3.07725	0.632672	-4.8639	1.15097e-06	1.90366e-05
Vitvi07g01394_t001	2033.33	-1.73223	0.410604	-4.21873	2.45682e-05	0.000266333
Vitvi07g01408_t001	346.727	2.06607	0.311615	6.6302	3.35229e-11	1.60303e-09
Vitvi07g01507_t001	48.6772	6.3355	1.91388	3.31029	0.000931989	0.00567356
Vitvi07g01630_t001	339.359	-7.81001	0.959345	-8.14098	3.9208e-16	4.22485e-14
Vitvi07g01638_t001	323.198	2.87942	0.623625	4.61723	3.88892e-06	5.44221e-05
Vitvi07g01658_t001	267.903	-3.93658	1.14612	-3.43469	0.000593224	0.00389062
Vitvi07g01676_t001	3733.48	-1.04037	0.195864	-5.3117	1.08609e-07	2.39329e-06
Vitvi07g01729_t001	686.247	-1.54801	0.184725	-8.3801	5.28837e-17	6.6649e-15
Vitvi07g01769_t001	310.63	2.2972	0.254664	9.02052	1.87204e-19	3.39027e-17
Vitvi07g01814_t001	149.223	5.76759	1.33158	4.33141	1.48161e-05	0.00017269
Vitvi07g01829_t001	1644.73	-1.62812	0.237018	-6.86918	6.4571e-12	3.6051e-10
Vitvi07g01874_t001	1329.15	-3.64314	0.395484	-9.21187	3.20499e-20	6.64141e-18
Vitvi07g01887_t001	918.943	-1.25598	0.278183	-4.51495	6.33303e-06	8.31201e-05
Vitvi07g01977_t001	120.386	3.74909	0.572547	6.54809	5.82765e-11	2.66084e-09
Vitvi07g01990_t001	130.327	3.7183	0.577421	6.4395	1.19867e-10	5.12549e-09
Vitvi07g02006_t001	1709.42	1.61964	0.376475	4.30212	1.69172e-05	0.000193251
Vitvi07g02029_t001	1674.58	-1.38557	0.351919	-3.9372	8.24394e-05	0.000744303
Vitvi07g02074_t001	4660.32	-3.397	0.250075	-13.5839	4.98842e-42	1.53579e-38
Vitvi07g02138_t001	1013.43	-1.49362	0.253926	-5.88212	4.05053e-09	1.23295e-07
Vitvi07g02247_t001	8660.15	1.06195	0.310672	3.41824	0.000630279	0.00409501
Vitvi07g02553_t001	1727.31	1.44579	0.279183	5.17864	2.23513e-07	4.49341e-06
Vitvi07g02558_t001	424.94	-2.1007	0.338687	-6.20249	5.55774e-10	2.05094e-08
Vitvi07g02561_t001	1276.82	2.37953	0.472521	5.03582	4.75802e-07	8.66779e-06
Vitvi07g02668_t001	105.635	6.83061	1.27355	5.36343	8.16574e-08	1.86025e-06
Vitvi07g02670_t001	80.2448	5.243	1.03432	5.06905	3.99802e-07	7.48578e-06
Vitvi07g02686_t001	546.483	1.78103	0.404281	4.40542	1.05578e-05	0.000128404
Vitvi07g02723_t001	151.657	-3.70274	0.722195	-5.12706	2.94297e-07	5.71426e-06
Vitvi07g02789_t001	982.274	1.10055	0.237776	4.62853	3.68262e-06	5.1872e-05
Vitvi07g02983_t001	1004.64	1.66908	0.474738	3.5158	0.000438435	0.00303232
Vitvi07g03194_t001	84.3903	3.10929	0.408336	7.61453	2.64658e-14	2.12822e-12
Vitvi07g04394_t001	437.142	2.54709	0.484561	5.25649	1.46827e-07	3.12058e-06
Vitvi07g04727_t001	7.86107	6.28149	1.36331	4.60753	4.0749e-06	5.66204e-05
Vitvi08g00138_t001	15230.1	-3.09975	0.310715	-9.97619	1.93764e-23	7.32599e-21
Vitvi08g00188_t001	3128.4	-1.47645	0.379725	-3.8882	0.000100989	0.000884358
Vitvi08g00297_t001	572.733	-1.24188	0.105837	-11.7339	8.54577e-32	8.00739e-29
Vitvi08g00639_t001	2571.27	-1.07339	0.123593	-8.68489	3.79099e-18	5.87767e-16
Vitvi08g00642_t001	892.905	-2.46386	0.400751	-6.14811	7.84106e-10	2.80237e-08
Vitvi08g00720_t001	406.304	-6.65612	0.988064	-6.73653	1.62214e-11	8.44414e-10
Vitvi08g00730_t001	2420.01	-1.26885	0.153372	-8.27298	1.3065e-16	1.53024e-14
Vitvi08g00756_t001	259.68	-4.25308	0.31648	-13.4387	3.58645e-41	9.66145e-38
Vitvi08g00761_t001	581.988	-3.21041	0.91261	-3.51784	0.000435078	0.00301491
Vitvi08g00768_t001	320.229	2.79062	0.262157	10.6449	1.84252e-26	1.07319e-23
Vitvi08g00802_t001	19.4872	5.66643	1.10882	5.11031	3.21636e-07	6.18892e-06
Vitvi08g00805_t001	702.442	1.33615	0.218615	6.1119	9.84515e-10	3.40064e-08
Vitvi08g00823_t001	457.564	2.12029	0.434051	4.88489	1.03488e-06	1.73697e-05
Vitvi08g00916_t001	3803.72	-1.17112	0.242558	-4.82821	1.37768e-06	2.22567e-05
Vitvi08g00917_t001	171.637	-3.12606	0.548802	-5.69615	1.22545e-08	3.38586e-07
Vitvi08g00939_t001	2380.12	-1.04812	0.134709	-7.78064	7.21565e-15	6.37314e-13
Vitvi08g00942_t001	3378.25	-2.3	0.375112	-6.13149	8.70618e-10	3.05581e-08
Vitvi08g00950_t001	3477.97	-1.0971	0.199696	-5.49383	3.93312e-08	9.57614e-07
Vitvi08g00957_t001	923.648	2.02236	0.491422	4.11532	3.86642e-05	0.0003901
Vitvi08g00960_t001	865.237	1.19934	0.250955	4.77909	1.76088e-06	2.7499e-05
Vitvi08g01063_t001	1443.2	-1.91994	0.188074	-10.2084	1.8182e-24	8.51825e-22
Vitvi08g01083_t001	513.005	2.1713	0.377455	5.75247	8.79495e-09	2.50474e-07
Vitvi08g01188_t001	2324.56	-1.52957	0.211091	-7.246	4.29266e-13	2.90916e-11
Vitvi08g01196_t001	29577.8	-1.64582	0.471299	-3.4921	0.000479244	0.00327152
Vitvi08g01236_t001	37.3742	8.5169	2.21209	3.85016	0.00011804	0.00100947
Vitvi08g01238_t001	805.055	-1.48055	0.181692	-8.14867	3.67944e-16	4.00483e-14
Vitvi08g01252_t001	268.221	6.84224	1.55227	4.4079	1.04379e-05	0.000127305
Vitvi08g01299_t001	4936.71	-1.31874	0.352081	-3.74555	0.000179997	0.00143617
Vitvi08g01377_t001	15453.6	-2.15962	0.40148	-5.37914	7.48437e-08	1.71957e-06
Vitvi08g01384_t001	562.346	1.75222	0.392155	4.46817	7.88924e-06	0.000100248
Vitvi08g01393_t001	1956.81	-1.45433	0.245296	-5.92886	3.05038e-09	9.52735e-08
Vitvi08g01416_t001	424.45	-2.24961	0.444288	-5.06342	4.11801e-07	7.63089e-06
Vitvi08g01433_t001	732.234	1.75382	0.289337	6.06152	1.34838e-09	4.51928e-08
Vitvi08g01490_t001	1222.02	-1.06012	0.177615	-5.96864	2.39244e-09	7.61588e-08
Vitvi08g01537_t001	1971.51	1.52118	0.364564	4.17259	3.01151e-05	0.000315207
Vitvi08g01569_t001	104.452	5.04833	0.800596	6.30572	2.86865e-10	1.12609e-08
Vitvi08g01575_t001	110.979	3.94256	0.590532	6.67628	2.45091e-11	1.22344e-09
Vitvi08g01609_t001	1576.46	-1.05114	0.262028	-4.01154	6.03237e-05	0.000571948
Vitvi08g01613_t001	200.979	3.69891	0.512165	7.22211	5.11888e-13	3.39437e-11
Vitvi08g01627_t001	1282.17	1.35128	0.257629	5.24507	1.56221e-07	3.30395e-06
Vitvi08g01670_t001	352.408	-2.86015	0.298616	-9.578	9.89436e-22	2.66542e-19
Vitvi08g01677_t001	90.293	3.53363	0.463235	7.62817	2.38108e-14	1.94374e-12
Vitvi08g01838_t001	7311.27	-2.05408	0.335634	-6.12002	9.35665e-10	3.25234e-08
Vitvi08g01843_t001	1595.07	-1.57498	0.307449	-5.12274	3.01128e-07	5.83598e-06
Vitvi08g01846_t001	13299.6	3.53105	0.406449	8.68757	3.70288e-18	5.78266e-16
Vitvi08g01887_t001	1967.98	-2.2675	0.232366	-9.75832	1.69943e-22	5.30789e-20
Vitvi08g01897_t001	529.457	1.96969	0.300642	6.55163	5.69129e-11	2.60964e-09
Vitvi08g02076_t001	227.715	-3.47057	0.522192	-6.64616	3.00843e-11	1.46024e-09
Vitvi08g02107_t001	2023.77	1.34526	0.264432	5.08734	3.63123e-07	6.90094e-06
Vitvi08g02143_t001	2432.67	-5.0034	0.403377	-12.4038	2.49285e-35	3.35771e-32
Vitvi08g02166_t001	190.099	4.35408	0.654257	6.65501	2.83288e-11	1.38753e-09
Vitvi08g02170_t001	56.6106	-6.63914	1.10253	-6.02174	1.72548e-09	5.65134e-08
Vitvi08g02205_t001	2016.85	-1.53252	0.350557	-4.37167	1.23301e-05	0.000147216
Vitvi08g02230_t001	180.202	5.89951	1.48995	3.95955	7.50921e-05	0.000688935
Vitvi08g02257_t001	611.811	-2.73005	0.269599	-10.1263	4.22135e-24	1.85662e-21
Vitvi08g02264_t001	593.682	-2.01946	0.318395	-6.34264	2.2586e-10	9.06428e-09
Vitvi08g02274_t001	84.1261	-4.34878	0.580942	-7.48574	7.11426e-14	5.34214e-12
Vitvi08g02344_t001	60.4966	-5.90587	1.01296	-5.83032	5.53211e-09	1.64672e-07
Vitvi08g02372_t001	82.1212	6.40681	0.968376	6.61604	3.68959e-11	1.75917e-09
Vitvi08g02374_t001	234.003	-4.65903	1.04495	-4.45862	8.24897e-06	0.000103961
Vitvi08g02375_t001	73.8	-5.77026	0.734782	-7.85302	4.06132e-15	3.72449e-13
Vitvi08g02382_t001	442.073	-2.52948	0.330063	-7.66364	1.80739e-14	1.49238e-12
Vitvi08g02383_t001	1121.19	-2.48814	0.328782	-7.56776	3.79722e-14	2.97578e-12
Vitvi08g02393_t001	752.842	-1.66991	0.231918	-7.20045	6.00126e-13	3.87225e-11
Vitvi08g02397_t001	872.985	1.48227	0.188818	7.85026	4.15164e-15	3.79118e-13
Vitvi08g04114_t001	205.73	-3.55554	0.420774	-8.44999	2.91336e-17	3.8052e-15
Vitvi08g04123_t001	409.36	-2.75038	0.702793	-3.9135	9.09687e-05	0.000808106
Vitvi08g04152_t001	13322.4	-1.22365	0.0976693	-12.5285	5.21371e-36	7.49071e-33
Vitvi08g04190_t001	65.6158	4.53172	0.729931	6.20842	5.35198e-10	1.99206e-08
Vitvi08g04383_t001	12773	-1.5102	0.143484	-10.5252	6.60949e-26	3.65234e-23
Vitvi08g04418_t001	455.049	-2.46104	0.345062	-7.13216	9.88059e-13	6.20806e-11
Vitvi08g04419_t001	9044.86	-5.09453	0.380551	-13.3872	7.17966e-41	1.71921e-37
Vitvi09g00017_t001	1041.43	1.85279	0.361169	5.12998	2.89774e-07	5.6413e-06
Vitvi09g00030_t001	1223.28	1.85064	0.365423	5.06438	4.09738e-07	7.60575e-06
Vitvi09g00051_t001	193.271	4.39409	1.02844	4.27256	1.93239e-05	0.000216001
Vitvi09g00177_t001	2534.68	2.33281	0.238173	9.79461	1.18753e-22	3.99883e-20
Vitvi09g00201_t001	1854.51	-1.15752	0.193055	-5.99581	2.02476e-09	6.55575e-08
Vitvi09g00275_t001	902.387	-1.5855	0.397649	-3.98719	6.68594e-05	0.000624572
Vitvi09g00281_t001	1350.13	1.20427	0.228181	5.27771	1.30806e-07	2.83601e-06
Vitvi09g00284_t001	1962.77	-1.59343	0.257378	-6.19102	5.97776e-10	2.17981e-08
Vitvi09g00307_t001	1924.25	-1.29289	0.264212	-4.89338	9.91164e-07	1.66749e-05
Vitvi09g00355_t001	646.695	-3.23319	0.317562	-10.1813	2.40404e-24	1.10233e-21
Vitvi09g00450_t001	451.506	3.44942	0.622901	5.53767	3.06517e-08	7.64554e-07
Vitvi09g00454_t001	4131.17	3.11751	0.488856	6.37716	1.80398e-10	7.43356e-09
Vitvi09g00457_t001	3895.02	3.12467	0.489832	6.37906	1.78181e-10	7.35628e-09
Vitvi09g00512_t001	693.243	2.25036	0.664099	3.38859	0.000702531	0.00447142
Vitvi09g00524_t001	412.895	-6.36655	1.2628	-5.04161	4.61625e-07	8.43806e-06
Vitvi09g00530_t001	15.745	7.27264	1.89542	3.83694	0.000124575	0.00105614
Vitvi09g00559_t001	981.784	-4.58586	0.767407	-5.97579	2.28979e-09	7.33243e-08
Vitvi09g00560_t001	97.1368	-6.18725	0.718313	-8.61358	7.08114e-18	1.06717e-15
Vitvi09g00767_t001	207.581	5.1243	0.781472	6.55724	5.48143e-11	2.53498e-09
Vitvi09g00772_t001	1033.69	-3.16541	0.315743	-10.0253	1.18024e-23	4.6246e-21
Vitvi09g00981_t001	1630.75	-1.28425	0.366521	-3.5039	0.000458493	0.00314884
Vitvi09g00985_t001	4981.59	-1.8246	0.247292	-7.3783	1.60325e-13	1.12914e-11
Vitvi09g01127_t001	151.85	-3.64231	0.413361	-8.81147	1.2352e-18	2.00148e-16
Vitvi09g01272_t001	696.767	3.31643	0.463752	7.15131	8.59566e-13	5.43241e-11
Vitvi09g01320_t001	1192.71	1.10484	0.197741	5.58733	2.30581e-08	5.92989e-07
Vitvi09g01409_t001	157.863	-7.20085	0.838451	-8.58828	8.82845e-18	1.28555e-15
Vitvi09g01503_t001	179.406	3.41595	0.423897	8.05843	7.72807e-16	7.93902e-14
Vitvi09g01633_t001	5454.99	3.15332	0.492129	6.4075	1.47927e-10	6.21437e-09
Vitvi09g01654_t001	374.262	-1.81939	0.281258	-6.46878	9.88002e-11	4.3015e-09
Vitvi09g02014_t001	13.461	-6.89138	1.465	-4.70403	2.55079e-06	3.77038e-05
Vitvi09g04084_t001	985.454	1.85292	0.33317	5.56148	2.67495e-08	6.75033e-07
Vitvi09g04184_t001	1161.39	-1.78866	0.330868	-5.40597	6.44588e-08	1.50667e-06
Vitvi09g04495_t001	966.577	-1.3313	0.257556	-5.16897	2.35385e-07	4.69965e-06
Vitvi10g00087_t001	2433.24	-1.76796	0.563836	-3.13559	0.0017151	0.00940196
Vitvi10g00204_t001	2849.34	-1.72769	0.427825	-4.0383	5.38404e-05	0.000518229
Vitvi10g00212_t001	1495.72	-1.16799	0.229835	-5.08189	3.73707e-07	7.07712e-06
Vitvi10g00459_t001	2336.05	-2.41528	0.57291	-4.21581	2.48885e-05	0.000269398
Vitvi10g00478_t001	4.87371	-5.91619	1.16654	-5.07155	3.94587e-07	7.4139e-06
Vitvi10g00508_t001	1371.22	-1.56487	0.285289	-5.48522	4.12958e-08	1.00221e-06
Vitvi10g00567_t001	232.788	4.24465	1.28523	3.30263	0.00095783	0.00580489
Vitvi10g00575_t001	354.749	6.69986	1.64469	4.07364	4.62849e-05	0.000454228
Vitvi10g00659_t001	225.112	5.06505	1.31939	3.83895	0.000123562	0.0010484
Vitvi10g00827_t001	190.266	-2.54169	0.238485	-10.6577	1.60597e-26	9.61394e-24
Vitvi10g00862_t001	5595.26	-1.54683	0.43928	-3.52127	0.000429484	0.00297998
Vitvi10g00892_t001	1116.18	1.02333	0.126885	8.06501	7.32299e-16	7.58739e-14
Vitvi10g00905_t001	1439.4	1.35591	0.233809	5.79923	6.66199e-09	1.95337e-07
Vitvi10g01035_t001	606.772	1.87191	0.477412	3.92095	8.81995e-05	0.000787076
Vitvi10g01046_t001	3211.82	-1.78259	0.59606	-2.99062	0.00278408	0.0140944
Vitvi10g01544_t001	1678.22	-1.95205	0.208741	-9.35151	8.64056e-21	1.96013e-18
Vitvi10g01577_t001	742.995	-1.49389	0.243336	-6.13921	8.29337e-10	2.93482e-08
Vitvi10g01594_t001	1382.76	-1.09086	0.266331	-4.09587	4.20589e-05	0.000420024
Vitvi10g01617_t001	153.781	-4.1016	1.04549	-3.92313	8.7407e-05	0.000781622
Vitvi10g01655_t001	606.594	-4.53319	0.474979	-9.54398	1.37455e-21	3.61255e-19
Vitvi10g01674_t001	528.888	-4.50591	0.887208	-5.07875	3.79924e-07	7.18222e-06
Vitvi10g01675_t001	1951.06	-1.3259	0.359159	-3.69167	0.000222788	0.00171736
Vitvi10g01748_t001	778.374	-2.26067	0.338376	-6.68095	2.37396e-11	1.19536e-09
Vitvi10g01753_t001	770.712	-1.58584	0.358738	-4.42061	9.84225e-06	0.000120861
Vitvi10g01771_t001	3808.04	1.14655	0.391487	2.92872	0.00340362	0.016465
Vitvi10g01778_t001	1189.77	-2.36346	0.592514	-3.98888	6.63873e-05	0.000620969
Vitvi10g01779_t001	437.417	-2.14805	0.323293	-6.6443	3.04653e-11	1.47541e-09
Vitvi10g01790_t001	943.156	-1.27358	0.172387	-7.38787	1.49194e-13	1.05766e-11
Vitvi10g01833_t001	54.4821	5.0129	0.755395	6.63613	3.22036e-11	1.55262e-09
Vitvi10g01881_t001	2859.93	-5.32599	1.01822	-5.23071	1.68861e-07	3.53313e-06
Vitvi10g01921_t001	1073.54	-1.12331	0.238494	-4.71002	2.47698e-06	3.68166e-05
Vitvi10g02185_t001	7177.78	2.03383	0.484369	4.19893	2.68178e-05	0.000287395
Vitvi10g02216_t001	2570.36	-1.19293	0.157485	-7.57488	3.59468e-14	2.83769e-12
Vitvi10g02219_t001	460.062	-1.70612	0.316078	-5.39777	6.74733e-08	1.56525e-06
Vitvi10g02282_t001	836.313	1.09805	0.181129	6.06222	1.34252e-09	4.51366e-08
Vitvi10g04051_t001	1867.37	-1.38652	0.204134	-6.79222	1.1042e-11	5.96407e-10
Vitvi10g04076_t001	40.5049	6.42596	1.41742	4.53355	5.79992e-06	7.70143e-05
Vitvi10g04115_t001	568.935	-5.66292	0.58091	-9.74835	1.8749e-22	5.69099e-20
Vitvi10g04246_t001	18.2703	7.00403	1.49711	4.67836	2.89184e-06	4.20811e-05
Vitvi10g04248_t001	80.7118	6.26843	1.80952	3.46414	0.000531935	0.00356016
Vitvi10g04249_t001	146.911	6.63564	1.91214	3.47026	0.000519946	0.00349185
Vitvi10g04252_t001	199.65	6.71818	1.66965	4.02371	5.72893e-05	0.000546544
Vitvi10g04287_t001	3526.87	-1.24135	0.263156	-4.71716	2.39163e-06	3.57187e-05
Vitvi10g04312_t001	365.146	-5.85696	1.17315	-4.99251	5.95986e-07	1.05279e-05
Vitvi10g04534_t001	102.21	5.89623	0.979513	6.01955	1.74904e-09	5.71982e-08
Vitvi10g04721_t001	2504.44	-1.73862	0.287786	-6.04137	1.52813e-09	5.05103e-08
Vitvi11g00004_t001	485.578	-1.95461	0.310629	-6.29244	3.12519e-10	1.21572e-08
Vitvi11g00067_t001	478.277	-1.7514	0.307808	-5.68992	1.27102e-08	3.49385e-07
Vitvi11g00069_t001	110.227	-4.00297	0.63748	-6.27936	3.39966e-10	1.31066e-08
Vitvi11g00071_t001	4877.32	1.12685	0.252835	4.45684	8.31755e-06	0.000104596
Vitvi11g00080_t001	1230.57	-1.11925	0.247997	-4.51317	6.38669e-06	8.37734e-05
Vitvi11g00096_t001	604.396	-1.89747	0.458661	-4.13698	3.51906e-05	0.000359769
Vitvi11g00128_t001	1221.77	-1.02872	0.142233	-7.23264	4.73692e-13	3.18023e-11
Vitvi11g00140_t001	805.481	-1.82502	0.404633	-4.51031	6.47328e-06	8.47544e-05
Vitvi11g00270_t001	1903.13	-2.16506	0.28102	-7.70429	1.31572e-14	1.11655e-12
Vitvi11g00336_t001	59.7038	-4.88546	0.853357	-5.725	1.03437e-08	2.90634e-07
Vitvi11g00341_t001	756.479	1.17051	0.210322	5.56532	2.61666e-08	6.61941e-07
Vitvi11g00351_t001	759.855	-1.81926	0.286197	-6.35669	2.06154e-10	8.35116e-09
Vitvi11g00360_t001	1452.81	1.19366	0.209967	5.68498	1.3083e-08	3.5826e-07
Vitvi11g00365_t001	249.186	3.91297	0.435838	8.97804	2.75629e-19	4.90915e-17
Vitvi11g00401_t001	1080.46	1.4996	0.265908	5.63953	1.70511e-08	4.53664e-07
Vitvi11g00447_t001	1381.02	-1.08364	0.182837	-5.92679	3.08908e-09	9.63425e-08
Vitvi11g00460_t001	352.033	4.27971	0.60285	7.09912	1.25549e-12	7.77504e-11
Vitvi11g00472_t001	1147.27	1.54773	0.295047	5.24568	1.55703e-07	3.29622e-06
Vitvi11g00485_t001	9583.64	-3.77098	0.299966	-12.5714	3.0349e-36	4.6718e-33
Vitvi11g00513_t001	11873	-2.53	0.357549	-7.07595	1.48433e-12	9.08774e-11
Vitvi11g00518_t001	3075.7	2.62971	0.753147	3.49163	0.000480089	0.00327521
Vitvi11g00525_t001	30.6976	-6.65962	0.864619	-7.70238	1.3356e-14	1.12877e-12
Vitvi11g00542_t001	7642.12	-1.4733	0.347119	-4.24436	2.19213e-05	0.000239932
Vitvi11g00547_t001	1966.98	-2.00467	0.248987	-8.05129	8.19268e-16	8.25049e-14
Vitvi11g00560_t001	4179.84	-1.83321	0.316815	-5.78638	7.19187e-09	2.08603e-07
Vitvi11g00582_t001	2593.88	-1.30936	0.280876	-4.6617	3.1361e-06	4.50574e-05
Vitvi11g00583_t001	392.94	-1.87727	0.242118	-7.75353	8.93737e-15	7.82965e-13
Vitvi11g00584_t001	4161.84	-1.85806	0.376018	-4.9414	7.75651e-07	1.32958e-05
Vitvi11g00613_t001	4322.25	-1.95059	0.228865	-8.52286	1.55664e-17	2.13676e-15
Vitvi11g00658_t001	3257.87	-1.91932	0.339509	-5.65322	1.57469e-08	4.2209e-07
Vitvi11g00712_t001	272.586	2.51492	0.492327	5.10823	3.25199e-07	6.24632e-06
Vitvi11g00724_t001	1047.13	-2.90543	0.584061	-4.97454	6.54034e-07	1.14408e-05
Vitvi11g00796_t001	2703.85	-2.5673	0.262089	-9.79555	1.1766e-22	3.99883e-20
Vitvi11g00828_t001	7415.87	-1.10813	0.160058	-6.92332	4.41178e-12	2.52868e-10
Vitvi11g00924_t001	875.614	1.47577	0.316852	4.65759	3.1993e-06	4.57519e-05
Vitvi11g00926_t001	1565.6	1.06766	0.200984	5.31218	1.08323e-07	2.38943e-06
Vitvi11g00990_t001	382.512	-1.82687	0.255359	-7.15412	8.42115e-13	5.33777e-11
Vitvi11g01176_t001	4157.33	-1.55736	0.353781	-4.40205	1.07233e-05	0.000129977
Vitvi11g01202_t001	2023.56	-1.18398	0.143576	-8.24635	1.63312e-16	1.8721e-14
Vitvi11g01208_t001	5767.2	1.34736	0.236472	5.69774	1.21406e-08	3.36302e-07
Vitvi11g01222_t001	557.567	3.11444	0.459044	6.78463	1.16385e-11	6.23935e-10
Vitvi11g01227_t001	269.943	3.72882	0.533581	6.9883	2.78241e-12	1.62503e-10
Vitvi11g01311_t001	37.2139	8.51074	2.07657	4.09846	4.15907e-05	0.000415541
Vitvi11g01323_t001	241.294	2.60472	0.308924	8.43159	3.41e-17	4.40053e-15
Vitvi11g01349_t001	589.019	3.78677	0.612378	6.18371	6.26136e-10	2.27552e-08
Vitvi11g01360_t001	150.254	3.83956	0.679326	5.65201	1.58583e-08	4.24549e-07
Vitvi11g01363_t001	135.487	4.00436	0.589945	6.78768	1.13953e-11	6.13951e-10
Vitvi11g01371_t001	28.7698	4.5209	0.722234	6.25961	3.85941e-10	1.46692e-08
Vitvi11g01392_t001	878.805	-2.24535	0.311198	-7.21516	5.38703e-13	3.52875e-11
Vitvi11g01400_t001	1849.78	-1.7234	0.217634	-7.91879	2.39836e-15	2.26697e-13
Vitvi11g01448_t001	2876.1	-1.07537	0.132746	-8.10094	5.45355e-16	5.73314e-14
Vitvi11g01507_t001	1258.57	-1.48712	0.185561	-8.01417	1.10881e-15	1.1063e-13
Vitvi11g04033_t001	24.9631	4.63974	0.788594	5.88356	4.01545e-09	1.224e-07
Vitvi11g04059_t001	2394.7	-1.5673	0.30121	-5.20333	1.95752e-07	4.00633e-06
Vitvi11g04065_t001	595.281	-2.27638	0.221543	-10.2751	9.12466e-25	4.46922e-22
Vitvi11g04071_t001	526.96	-2.56944	0.299709	-8.57314	1.00703e-17	1.44683e-15
Vitvi11g04142_t001	116518	-3.94015	0.326139	-12.0812	1.32782e-33	1.5061e-30
Vitvi11g04148_t001	2739.81	-3.35956	0.365253	-9.19791	3.64995e-20	7.49144e-18
Vitvi12g00071_t001	1605.58	-1.8121	0.306377	-5.91461	3.32665e-09	1.03304e-07
Vitvi12g00081_t001	5109.46	-1.09858	0.258985	-4.24185	2.21683e-05	0.00024235
Vitvi12g00193_t001	314.343	2.26451	0.33623	6.73499	1.63941e-11	8.51347e-10
Vitvi12g00209_t001	1049.52	1.14415	0.24388	4.69146	2.71267e-06	3.9797e-05
Vitvi12g00248_t001	744.024	2.21322	0.620591	3.56631	0.000362039	0.00258269
Vitvi12g00251_t001	756.441	-1.5636	0.248961	-6.28053	3.37428e-10	1.30321e-08
Vitvi12g00262_t001	1139.25	1.60307	0.528423	3.03368	0.00241592	0.0125173
Vitvi12g00274_t001	3348.5	-1.91401	0.369281	-5.18306	2.1828e-07	4.40464e-06
Vitvi12g00300_t001	247.993	-2.49604	0.387367	-6.44359	1.16676e-10	5.02899e-09
Vitvi12g00306_t001	1602.16	-1.53473	0.253183	-6.06174	1.34653e-09	4.51928e-08
Vitvi12g00385_t001	2436.01	-1.33135	0.145228	-9.16727	4.85145e-20	9.52822e-18
Vitvi12g00410_t001	979.283	-1.85068	0.312913	-5.91436	3.33161e-09	1.03309e-07
Vitvi12g00440_t001	671.377	2.04622	0.389964	5.24721	1.54419e-07	3.27547e-06
Vitvi12g00481_t001	17.4453	7.41965	1.7957	4.13191	3.59762e-05	0.000366756
Vitvi12g00499_t001	659.507	3.06441	0.494879	6.19224	5.93158e-10	2.17032e-08
Vitvi12g00533_t001	6770.98	-1.38373	0.233348	-5.92989	3.03135e-09	9.48167e-08
Vitvi12g00543_t001	112.169	-4.58986	0.484256	-9.47817	2.5878e-21	6.33033e-19
Vitvi12g00571_t001	95.7173	3.75414	0.606062	6.19431	5.85402e-10	2.14558e-08
Vitvi12g00574_t001	84.2128	-4.18971	0.662392	-6.32512	2.53034e-10	1.00426e-08
Vitvi12g00632_t001	109.602	-4.29228	0.918991	-4.67064	3.00262e-06	4.34583e-05
Vitvi12g00641_t001	143.081	-3.51622	0.575805	-6.10662	1.01763e-09	3.50334e-08
Vitvi12g00642_t001	1302.66	-2.00084	0.261605	-7.64834	2.03589e-14	1.67463e-12
Vitvi12g00722_t001	361.633	2.13282	0.358339	5.95195	2.64959e-09	8.37262e-08
Vitvi12g00752_t001	1328.78	-2.12968	0.281792	-7.55764	4.10463e-14	3.20503e-12
Vitvi12g00755_t001	2492.48	-1.88011	0.319123	-5.89148	3.82743e-09	1.17333e-07
Vitvi12g01115_t001	962.866	1.66805	0.250751	6.65222	2.88705e-11	1.40886e-09
Vitvi12g01603_t001	19.1702	7.55586	1.75944	4.29447	1.75114e-05	0.000198625
Vitvi12g01604_t001	53.5644	5.89024	1.0102	5.83079	5.51656e-09	1.64436e-07
Vitvi12g01615_t001	231.535	2.27076	0.281791	8.0583	7.73604e-16	7.93902e-14
Vitvi12g01871_t001	34.9447	7.17775	2.33358	3.07585	0.00209902	0.0111309
Vitvi12g01880_t001	2123.76	-2.25392	0.49501	-4.55329	5.28143e-06	7.1182e-05
Vitvi12g01882_t001	12.0745	-6.17977	1.37244	-4.50276	6.7076e-06	8.7263e-05
Vitvi12g01993_t001	551.22	3.2926	0.640529	5.14044	2.74095e-07	5.3749e-06
Vitvi12g02022_t001	6444.7	1.17182	0.272401	4.30183	1.6939e-05	0.000193251
Vitvi12g02214_t001	98.1663	6.15116	1.48324	4.1471	3.36717e-05	0.000346377
Vitvi12g02253_t001	496.675	5.69446	1.92831	2.95309	0.00314612	0.015487
Vitvi12g02254_t001	72.9477	5.75161	1.99606	2.88149	0.00395801	0.0187471
Vitvi12g02255_t001	218.349	5.04577	1.72592	2.92352	0.00346098	0.0166927
Vitvi12g02257_t001	354.984	4.97495	1.77704	2.79957	0.00511709	0.023013
Vitvi12g02262_t001	920.083	-1.36028	0.236471	-5.75241	8.79814e-09	2.50474e-07
Vitvi12g02307_t001	169.753	-3.39601	0.588311	-5.77248	7.81145e-09	2.25361e-07
Vitvi12g02308_t001	1073.31	-1.14964	0.142303	-8.07882	6.53986e-16	6.84178e-14
Vitvi12g02356_t001	7228.1	-1.36055	0.305772	-4.44955	8.60489e-06	0.000107816
Vitvi12g02364_t001	100.856	4.50126	0.641837	7.01309	2.33108e-12	1.38776e-10
Vitvi12g02387_t001	1070.75	-1.51529	0.249071	-6.08376	1.17396e-09	4.00952e-08
Vitvi12g02470_t001	2188.58	-1.03195	0.249207	-4.14092	3.4591e-05	0.000354649
Vitvi12g02659_t001	14810.4	-1.97507	0.572614	-3.44922	0.000562206	0.0037223
Vitvi12g04074_t001	1146.19	-1.28348	0.301644	-4.25494	2.09108e-05	0.000230983
Vitvi12g04110_t001	134.414	-6.92872	2.45789	-2.81897	0.00481778	0.0218954
Vitvi12g04111_t001	76.9377	-5.66798	0.683272	-8.29535	1.08264e-16	1.28198e-14
Vitvi12g04320_t001	462.47	1.48944	0.237841	6.26232	3.79279e-10	1.44414e-08
Vitvi13g00012_t001	42651.3	1.43407	0.354455	4.04585	5.21328e-05	0.000502691
Vitvi13g00026_t001	228.496	4.59049	0.682151	6.72944	1.70312e-11	8.82307e-10
Vitvi13g00070_t001	107.97	-6.1771	0.849169	-7.27428	3.48271e-13	2.38272e-11
Vitvi13g00116_t001	538.269	-3.09011	0.877158	-3.52287	0.000426901	0.00296492
Vitvi13g00117_t001	2173.34	1.25509	0.347689	3.6098	0.000306438	0.00224933
Vitvi13g00170_t001	52.9971	9.01988	2.81804	3.20076	0.00137067	0.00782289
Vitvi13g00182_t001	532.898	1.48269	0.269449	5.50266	3.74097e-08	9.13042e-07
Vitvi13g00275_t001	703.845	1.49301	0.33048	4.51769	6.25186e-06	8.2255e-05
Vitvi13g00289_t001	2377.85	-1.3226	0.171553	-7.70958	1.26235e-14	1.07956e-12
Vitvi13g00292_t001	1318.31	-2.03733	0.342278	-5.95227	2.64452e-09	8.36888e-08
Vitvi13g00355_t001	4475.07	-1.03337	0.211605	-4.8835	1.04222e-06	1.74792e-05
Vitvi13g00369_t001	18.5482	7.51233	1.25778	5.97268	2.33388e-09	7.44045e-08
Vitvi13g00377_t001	15.1923	7.21952	1.97792	3.65007	0.000262172	0.00197624
Vitvi13g00380_t001	360.335	5.95753	2.05115	2.90448	0.00367861	0.0175704
Vitvi13g00381_t001	83.6161	6.48732	1.75216	3.70247	0.000213512	0.00165876
Vitvi13g00382_t001	291.412	7.86153	1.62975	4.82376	1.40876e-06	2.26762e-05
Vitvi13g00383_t001	151.957	6.04216	1.93103	3.12898	0.00175415	0.00957054
Vitvi13g00388_t001	3723.07	-1.7333	0.350301	-4.94802	7.49723e-07	1.29052e-05
Vitvi13g00451_t001	474.6	-2.41804	0.635564	-3.80455	0.000142061	0.00118115
Vitvi13g00605_t001	3598.88	1.58415	0.343569	4.61086	4.01004e-06	5.59356e-05
Vitvi13g00669_t001	560.718	2.07056	0.323355	6.40337	1.51982e-10	6.34759e-09
Vitvi13g00701_t001	85.3744	6.1163	1.55734	3.92741	8.58662e-05	0.000770722
Vitvi13g00925_t001	1240.82	1.55738	0.507365	3.06956	0.00214378	0.0113181
Vitvi13g00974_t001	1298.38	-2.8146	0.283442	-9.93007	3.08053e-23	1.12523e-20
Vitvi13g01094_t001	716.254	-1.66507	0.386519	-4.30786	1.64841e-05	0.000189466
Vitvi13g01633_t001	1342.21	2.26897	0.395278	5.74019	9.45687e-09	2.6711e-07
Vitvi13g01755_t001	6325.64	-2.06048	0.220885	-9.32829	1.07598e-20	2.41545e-18
Vitvi13g01756_t001	6373.67	-1.36392	0.236761	-5.76078	8.37272e-09	2.39948e-07
Vitvi13g01836_t001	2223.4	-1.38061	0.200239	-6.89481	5.39356e-12	3.04284e-10
Vitvi13g01839_t001	293.188	-3.13809	0.290721	-10.7942	3.66718e-27	2.32446e-24
Vitvi13g01893_t001	7.07823	-5.94786	1.42341	-4.1786	2.93315e-05	0.000308505
Vitvi13g01900_t001	4932.29	-1.05145	0.21597	-4.86848	1.12461e-06	1.86434e-05
Vitvi13g01927_t001	60.0073	6.44084	1.56066	4.12699	3.67549e-05	0.00037293
Vitvi13g01928_t001	36.8917	7.15104	1.87848	3.80682	0.000140766	0.0011722
Vitvi13g01998_t001	80.84	3.89265	0.531656	7.32175	2.44761e-13	1.69609e-11
Vitvi13g02024_t001	1119.62	-2.26365	0.587712	-3.85163	0.000117336	0.00100585
Vitvi13g02046_t001	1826.16	-2.87483	0.345858	-8.31215	9.39826e-17	1.12523e-14
Vitvi13g02295_t001	512.11	-2.03252	0.348234	-5.83664	5.32644e-09	1.5921e-07
Vitvi13g02316_t001	1405.28	-1.04209	0.270576	-3.85137	0.00011746	0.00100651
Vitvi13g02505_t001	198.242	-7.51447	0.679631	-11.0567	2.03454e-28	1.56594e-25
Vitvi13g02576_t001	4803.01	-3.37036	0.363148	-9.28096	1.67961e-20	3.61974e-18
Vitvi13g04003_t001	59.8285	4.66483	0.774228	6.02514	1.68968e-09	5.5425e-08
Vitvi13g04043_t001	378.285	-2.31845	0.301688	-7.68495	1.53059e-14	1.28199e-12
Vitvi13g04184_t001	78.0525	-8.44776	0.931381	-9.07014	1.18869e-19	2.2084e-17
Vitvi13g04201_t001	22.3335	7.29156	1.69025	4.3139	1.60399e-05	0.000184953
Vitvi13g04206_t001	294.953	-3.46058	0.407282	-8.49676	1.94961e-17	2.626e-15
Vitvi13g04602_t001	1942.53	-1.48044	0.225825	-6.5557	5.53808e-11	2.55091e-09
Vitvi13g04619_t001	92.9275	5.64346	0.895776	6.30008	2.97493e-10	1.15936e-08
Vitvi13g04637_t001	4247.37	-4.32948	0.465566	-9.29938	1.41271e-20	3.13869e-18
Vitvi13g04646_t001	64.2592	5.26223	1.00482	5.23701	1.63196e-07	3.42792e-06
Vitvi14g00029_t001	529.549	2.14546	0.802006	2.67511	0.00747044	0.0313099
Vitvi14g00063_t001	4642.81	-5.64165	0.328648	-17.1662	4.75548e-66	5.12426e-62
Vitvi14g00064_t001	77.2341	-5.61879	0.64289	-8.73988	2.33348e-18	3.69771e-16
Vitvi14g00065_t001	1711.35	-5.10415	1.28558	-3.97032	7.1776e-05	0.000664737
Vitvi14g00119_t001	4111.8	-1.53037	0.225549	-6.78508	1.16021e-11	6.23532e-10
Vitvi14g00193_t001	260.2	-2.4252	0.288701	-8.4004	4.44956e-17	5.67411e-15
Vitvi14g00338_t001	2891.34	1.71793	0.342045	5.02254	5.09921e-07	9.18839e-06
Vitvi14g00339_t001	1960.36	1.96814	0.395751	4.97317	6.58653e-07	1.15029e-05
Vitvi14g00405_t001	670.638	1.89403	0.392782	4.82211	1.42049e-06	2.28455e-05
Vitvi14g00438_t001	2789.91	-3.52124	0.420882	-8.36633	5.9443e-17	7.40495e-15
Vitvi14g00980_t001	1415.32	-1.23237	0.213826	-5.76343	8.24193e-09	2.37145e-07
Vitvi14g01052_t001	368.646	2.96817	0.30346	9.78111	1.35719e-22	4.43162e-20
Vitvi14g01246_t001	1668.45	1.19815	0.236242	5.07171	3.94262e-07	7.4139e-06
Vitvi14g01289_t001	10844.1	-1.36523	0.244546	-5.5827	2.36817e-08	6.06853e-07
Vitvi14g01346_t001	478.085	-3.36662	0.833818	-4.0376	5.40011e-05	0.000519339
Vitvi14g01354_t001	774.483	-3.14654	0.182002	-17.2885	5.7409e-67	1.23722e-62
Vitvi14g01394_t001	983.097	-2.44475	0.24845	-9.84002	7.56995e-23	2.719e-20
Vitvi14g01409_t001	695.315	2.16795	0.38748	5.59501	2.20615e-08	5.70081e-07
Vitvi14g01450_t001	550.93	2.08678	0.22764	9.16701	4.86337e-20	9.52822e-18
Vitvi14g01483_t001	7.03089	-6.42573	1.22759	-5.23442	1.65506e-07	3.4663e-06
Vitvi14g01485_t001	1905.85	-3.09766	0.321451	-9.63651	5.60596e-22	1.56901e-19
Vitvi14g01574_t001	1032.25	-1.06071	0.210419	-5.04092	4.63302e-07	8.46154e-06
Vitvi14g01614_t001	676.492	-2.15469	0.282418	-7.62945	2.35766e-14	1.93194e-12
Vitvi14g01684_t001	5320.38	-2.04689	0.264789	-7.73026	1.0733e-14	9.32689e-13
Vitvi14g01717_t001	4543.73	-2.74188	0.540942	-5.06871	4.00525e-07	7.48658e-06
Vitvi14g01761_t001	575.732	-2.28672	0.269379	-8.48885	2.08687e-17	2.79342e-15
Vitvi14g01806_t001	1023.56	1.74458	0.343815	5.07418	3.89164e-07	7.32478e-06
Vitvi14g01808_t001	4203.26	-2.13719	0.548061	-3.89954	9.63753e-05	0.000849135
Vitvi14g01916_t001	2751.49	-1.12059	0.188903	-5.93209	2.99097e-09	9.38258e-08
Vitvi14g01929_t001	2078.65	1.66163	0.414759	4.00624	6.16927e-05	0.000583643
Vitvi14g01952_t001	114.549	4.00921	0.60364	6.64172	3.10045e-11	1.49816e-09
Vitvi14g01973_t001	1371.95	-1.67245	0.343821	-4.8643	1.14863e-06	1.90124e-05
Vitvi14g01994_t001	7866.82	-1.06722	0.136809	-7.80082	6.15058e-15	5.52297e-13
Vitvi14g02027_t001	1500.28	1.05566	0.17356	6.08241	1.18393e-09	4.03716e-08
Vitvi14g02411_t001	83.2216	3.30196	0.414485	7.96641	1.63349e-15	1.58574e-13
Vitvi14g02458_t001	182.457	-4.32044	1.01988	-4.23624	2.27291e-05	0.000247892
Vitvi14g02663_t001	3988.33	-1.31383	0.230819	-5.69203	1.25541e-08	3.45976e-07
Vitvi14g02844_t001	170.769	-3.18086	0.428695	-7.41987	1.17238e-13	8.45013e-12
Vitvi14g02845_t001	239.742	-4.33137	0.503238	-8.60701	7.49894e-18	1.12229e-15
Vitvi14g02887_t001	25.8142	7.50157	1.55292	4.83062	1.36107e-06	2.20379e-05
Vitvi14g02990_t001	516.939	-3.72182	0.85282	-4.36413	1.27628e-05	0.000151281
Vitvi14g03008_t001	110.762	-7.08065	0.630357	-11.2328	2.81502e-29	2.42666e-26
Vitvi14g03044_t001	1899.93	2.28137	0.329233	6.92934	4.22798e-12	2.43629e-10
Vitvi14g03045_t001	540.975	2.84792	0.426819	6.67243	2.51594e-11	1.24646e-09
Vitvi14g03078_t001	1543.91	-4.97266	0.443528	-11.2116	3.57677e-29	2.96473e-26
Vitvi14g04012_t001	1367.53	-6.31616	0.902022	-7.00222	2.5193e-12	1.49158e-10
Vitvi14g04014_t001	37.049	-7.91486	2.29301	-3.45174	0.000556987	0.00369797
Vitvi14g04018_t001	3590.9	-1.77041	0.225108	-7.86469	3.70004e-15	3.40767e-13
Vitvi14g04154_t001	9350.45	-1.45598	0.178831	-8.14164	3.89963e-16	4.22316e-14
Vitvi14g04155_t001	6795.8	-2.27304	0.344715	-6.59397	4.28207e-11	2.02819e-09
Vitvi14g04408_t001	2447.88	-1.49092	0.264898	-5.62829	1.82007e-08	4.78344e-07
Vitvi14g04479_t001	145.473	-3.24422	0.442686	-7.32848	2.3278e-13	1.61827e-11
Vitvi14g04561_t001	37.2094	6.41258	2.1392	2.99766	0.00272063	0.0138439
Vitvi14g04640_t001	203.943	4.52115	0.973977	4.64195	3.45135e-06	4.89342e-05
Vitvi15g00388_t001	409.669	-2.15789	0.235211	-9.17428	4.5459e-20	9.15596e-18
Vitvi15g00510_t001	788.12	1.05353	0.190359	5.5344	3.12288e-08	7.74468e-07
Vitvi15g00612_t001	260.919	4.98851	0.49574	10.0628	8.07005e-24	3.34457e-21
Vitvi15g00653_t001	494.268	-2.19432	0.229578	-9.55805	1.20001e-21	3.19277e-19
Vitvi15g00690_t001	1518.55	2.65094	0.378701	7.00009	2.55792e-12	1.51029e-10
Vitvi15g00694_t001	1597.37	-1.63155	0.251512	-6.48699	8.75662e-11	3.84801e-09
Vitvi15g00704_t001	2968.66	2.11399	0.469799	4.49978	6.80227e-06	8.80984e-05
Vitvi15g00789_t001	674.183	2.81624	0.53352	5.2786	1.30174e-07	2.82516e-06
Vitvi15g00816_t001	840.342	1.97483	0.38353	5.14909	2.6175e-07	5.15629e-06
Vitvi15g00826_t001	188.314	3.13152	0.401743	7.79483	6.44951e-15	5.76736e-13
Vitvi15g00912_t001	10690	-2.7562	0.210097	-13.1187	2.57356e-39	5.54629e-36
Vitvi15g00946_t001	2272.17	1.19725	0.199155	6.01166	1.8363e-09	5.99608e-08
Vitvi15g01084_t001	542.723	-2.70964	0.279033	-9.71084	2.71101e-22	8.00342e-20
Vitvi15g01163_t001	77.2683	3.79547	0.526796	7.20482	5.81203e-13	3.77274e-11
Vitvi15g01181_t001	3313.48	1.52826	0.397105	3.84851	0.000118837	0.00101468
Vitvi15g01501_t001	348.579	2.13422	0.301854	7.07038	1.5451e-12	9.37983e-11
Vitvi15g01505_t001	842.587	-2.41222	0.267155	-9.02929	1.72792e-19	3.15581e-17
Vitvi15g01582_t001	15.4724	-7.58626	1.18102	-6.42346	1.3321e-10	5.67354e-09
Vitvi15g01686_t001	88.088	3.63913	0.514483	7.07338	1.51204e-12	9.23113e-11
Vitvi15g01697_t001	367.21	-3.60715	0.886456	-4.06918	4.7178e-05	0.000461941
Vitvi15g01730_t001	18966.8	1.90361	0.504211	3.77541	0.000159743	0.00130058
Vitvi15g04309_t001	2813.91	-1.45447	0.301218	-4.82862	1.3748e-06	2.22435e-05
Vitvi15g04471_t001	197.576	-4.82914	0.642168	-7.52006	5.47493e-14	4.21393e-12
Vitvi15g04514_t001	709.081	-1.58381	0.424645	-3.72972	0.000191692	0.00151324
Vitvi15g04597_t001	4489.49	-1.37024	0.21551	-6.35813	2.0422e-10	8.2884e-09
Vitvi15g04651_t001	7688.95	-2.50219	0.227787	-10.9848	4.52229e-28	3.36069e-25
Vitvi15g04657_t001	200.606	6.02582	1.94527	3.09768	0.00195043	0.0104692
Vitvi16g00034_t001	1697.09	-3.31335	0.302665	-10.9473	6.84908e-28	4.92015e-25
Vitvi16g00041_t001	147.699	3.20278	0.394489	8.11882	4.70722e-16	5.02205e-14
Vitvi16g00069_t001	1050.67	1.51768	0.24711	6.14174	8.16213e-10	2.89313e-08
Vitvi16g00276_t001	624.83	1.24336	0.233934	5.31503	1.06641e-07	2.35958e-06
Vitvi16g00793_t001	1841.48	1.73555	0.4139	4.19317	2.75081e-05	0.000293188
Vitvi16g00831_t001	9592.38	-1.15792	0.343271	-3.3732	0.000743009	0.0046886
Vitvi16g00835_t001	687.97	1.13303	0.177067	6.39885	1.56554e-10	6.5133e-09
Vitvi16g00864_t001	650.115	-3.05897	0.317913	-9.62203	6.45472e-22	1.78341e-19
Vitvi16g00875_t001	480.349	2.0435	0.446336	4.57838	4.68591e-06	6.37538e-05
Vitvi16g00878_t001	114.818	2.99517	0.463665	6.45977	1.04862e-10	4.55621e-09
Vitvi16g00886_t001	426.313	2.08802	0.331234	6.30377	2.90499e-10	1.13621e-08
Vitvi16g00926_t001	1200.47	-1.25247	0.176853	-7.08201	1.42075e-12	8.72323e-11
Vitvi16g00929_t001	1420.4	-1.17337	0.262606	-4.46819	7.88848e-06	0.000100248
Vitvi16g00942_t001	213.513	-3.78893	0.388823	-9.7446	1.94537e-22	5.82288e-20
Vitvi16g00962_t001	222.658	2.67336	0.369882	7.22759	4.91628e-13	3.28021e-11
Vitvi16g00967_t001	250.139	2.39371	0.281629	8.49952	1.90383e-17	2.59681e-15
Vitvi16g00977_t001	535.967	-2.71813	0.40649	-6.68682	2.28067e-11	1.15107e-09
Vitvi16g01019_t001	3003.41	-1.10122	0.131481	-8.37552	5.49797e-17	6.88876e-15
Vitvi16g01022_t001	164.419	-6.77451	1.2014	-5.63885	1.71189e-08	4.54503e-07
Vitvi16g01073_t001	502.041	2.10962	0.420635	5.01532	5.29445e-07	9.49257e-06
Vitvi16g01099_t001	4154.86	-2.60327	0.31501	-8.26408	1.40782e-16	1.63999e-14
Vitvi16g01144_t001	307.128	2.4833	0.577256	4.3019	1.69336e-05	0.000193251
Vitvi16g01164_t001	371.183	-2.26837	0.419811	-5.40332	6.54177e-08	1.52413e-06
Vitvi16g01167_t001	346.084	-3.43943	0.349651	-9.83675	7.81985e-23	2.76272e-20
Vitvi16g01200_t001	243.827	5.1449	1.60096	3.21363	0.00131066	0.00754437
Vitvi16g01214_t001	554.613	-1.78945	0.173976	-10.2856	8.18043e-25	4.09992e-22
Vitvi16g01332_t001	1373.25	2.37453	0.372998	6.36606	1.93946e-10	7.90118e-09
Vitvi16g01362_t001	808.858	-3.42383	0.570277	-6.00381	1.92738e-09	6.28397e-08
Vitvi16g01418_t001	2396.92	1.61197	0.298602	5.3984	6.72386e-08	1.5623e-06
Vitvi16g01473_t001	36.0393	6.19371	2.05867	3.0086	0.00262453	0.0134413
Vitvi16g01485_t001	2078.41	1.6704	0.438223	3.81177	0.000137974	0.00115386
Vitvi16g01497_t001	2631.02	1.26858	0.278833	4.54961	5.37445e-06	7.21649e-05
Vitvi16g01526_t001	395.457	5.70605	0.69561	8.20293	2.34588e-16	2.59262e-14
Vitvi16g01643_t001	750.088	-2.13852	0.293409	-7.28853	3.13357e-13	2.15756e-11
Vitvi16g01729_t001	83.4718	-10.0214	0.986008	-10.1636	2.88248e-24	1.29417e-21
Vitvi16g01795_t001	601.512	2.77763	0.511391	5.43151	5.58787e-08	1.32918e-06
Vitvi16g01842_t001	60.493	7.07652	1.81653	3.89562	9.79492e-05	0.000861593
Vitvi16g01911_t001	1191.67	1.12048	0.213722	5.2427	1.58246e-07	3.34349e-06
Vitvi16g01985_t001	1919.31	-4.65902	0.491482	-9.47955	2.5539e-21	6.33033e-19
Vitvi16g02066_t001	623.488	-3.00093	0.323972	-9.26292	1.98909e-20	4.24424e-18
Vitvi16g02067_t001	809.81	-2.34452	0.360956	-6.49531	8.28639e-11	3.65943e-09
Vitvi16g02074_t001	2045.78	1.30772	0.185951	7.03259	2.02733e-12	1.21978e-10
Vitvi16g04103_t001	2455.04	-2.57024	0.23843	-10.7798	4.28771e-27	2.64013e-24
Vitvi16g04105_t001	954.045	-2.8053	0.315226	-8.89934	5.61793e-19	9.38544e-17
Vitvi16g04107_t001	272.652	-2.90906	0.340846	-8.53482	1.40373e-17	1.95672e-15
Vitvi16g04181_t001	1796.55	-2.59858	0.26847	-9.67921	3.69571e-22	1.0763e-19
Vitvi16g04345_t001	915.37	2.46132	0.365804	6.72853	1.71387e-11	8.85748e-10
Vitvi16g04346_t001	918.863	2.33398	0.431079	5.41429	6.1533e-08	1.44771e-06
Vitvi16g04348_t001	774.547	1.82367	0.390849	4.66592	3.07243e-06	4.43496e-05
Vitvi16g04353_t001	3163.49	1.40186	0.397064	3.53056	0.000414682	0.00289498
Vitvi17g00069_t001	8245.46	-4.77924	0.570072	-8.38358	5.1342e-17	6.50865e-15
Vitvi17g00070_t001	2785.65	-3.54085	0.460081	-7.69614	1.40233e-14	1.18054e-12
Vitvi17g00084_t001	904.869	-3.34806	0.368711	-9.08045	1.08131e-19	2.02638e-17
Vitvi17g00085_t001	3183.05	-5.05971	0.303363	-16.6787	1.87097e-62	1.34404e-58
Vitvi17g00152_t001	1783.29	-3.23744	0.443332	-7.30252	2.8242e-13	1.95078e-11
Vitvi17g00169_t001	2145.92	1.19481	0.304571	3.92292	8.74813e-05	0.000781962
Vitvi17g00170_t001	1129.24	-1.82834	0.192144	-9.51548	1.80878e-21	4.64059e-19
Vitvi17g00210_t001	631.795	1.35247	0.313699	4.31137	1.62249e-05	0.000186785
Vitvi17g00217_t001	1122.07	2.24415	0.4873	4.60528	4.11913e-06	5.71613e-05
Vitvi17g00218_t001	8995.94	-2.13965	0.233368	-9.16858	4.79305e-20	9.52822e-18
Vitvi17g00222_t001	801.928	1.21731	0.163703	7.43608	1.03716e-13	7.55127e-12
Vitvi17g00225_t001	2185.74	-1.10187	0.319671	-3.44688	0.000567095	0.00374777
Vitvi17g00227_t001	205.282	3.02907	0.677207	4.47288	7.71725e-06	9.85767e-05
Vitvi17g00350_t001	1347.49	1.40846	0.346317	4.06696	4.76302e-05	0.00046489
Vitvi17g00480_t001	2098.39	1.7446	0.352354	4.95126	7.37335e-07	1.27326e-05
Vitvi17g00484_t001	252.757	2.75587	0.517448	5.32588	1.00465e-07	2.2367e-06
Vitvi17g00683_t001	1977.34	-1.46074	0.249748	-5.84884	4.94999e-09	1.49408e-07
Vitvi17g00689_t001	257.641	3.43278	0.937815	3.6604	0.000251818	0.00190686
Vitvi17g00739_t001	138.176	3.18025	0.440525	7.21923	5.22813e-13	3.44561e-11
Vitvi17g00753_t001	681.907	-1.55294	0.24698	-6.28774	3.22116e-10	1.2508e-08
Vitvi17g00787_t001	1733.44	-4.13779	0.551893	-7.49746	6.50686e-14	4.92033e-12
Vitvi17g00801_t001	1050.16	-1.22964	0.190882	-6.44191	1.17981e-10	5.07045e-09
Vitvi17g00802_t001	2393.06	-1.97246	0.266152	-7.41103	1.2532e-13	8.97267e-12
Vitvi17g00815_t001	1049.29	-2.18779	0.236899	-9.23515	2.57931e-20	5.44967e-18
Vitvi17g00829_t001	2728.02	1.25689	0.207422	6.05954	1.36508e-09	4.56789e-08
Vitvi17g00844_t001	949.505	-1.21067	0.208911	-5.79517	6.82506e-09	1.99575e-07
Vitvi17g00874_t001	885.659	1.45082	0.295231	4.91418	8.91537e-07	1.50931e-05
Vitvi17g00972_t001	280.05	4.13144	0.522314	7.90989	2.57626e-15	2.41395e-13
Vitvi17g01017_t001	813.127	-1.33385	0.236151	-5.6483	1.62042e-08	4.33272e-07
Vitvi17g01040_t001	37.6225	8.52659	2.09619	4.06767	4.74859e-05	0.000463903
Vitvi17g01089_t001	326.549	-3.00244	0.51111	-5.87435	4.2451e-09	1.28672e-07
Vitvi17g01318_t001	586.184	-3.48927	0.440631	-7.91881	2.39798e-15	2.26697e-13
Vitvi17g01338_t001	605.411	-2.11309	0.318611	-6.63218	3.30757e-11	1.5906e-09
Vitvi17g01420_t001	1134.2	-1.5032	0.337573	-4.45296	8.46954e-06	0.000106368
Vitvi17g01465_t001	251.696	3.58314	0.567849	6.31002	2.79e-10	1.09922e-08
Vitvi17g01467_t001	491.496	2.89045	0.505803	5.71459	1.09969e-08	3.07384e-07
Vitvi17g01497_t001	664.528	1.50621	0.285589	5.27405	1.33445e-07	2.88452e-06
Vitvi17g01515_t001	3436.3	1.2334	0.409132	3.01468	0.00257254	0.0132065
Vitvi17g01571_t001	160.407	-4.81722	0.803372	-5.99625	2.01921e-09	6.55362e-08
Vitvi17g01628_t001	43.1503	6.62517	1.93134	3.43036	0.000602784	0.00394252
Vitvi17g01633_t001	112.069	5.30178	1.23893	4.2793	1.87478e-05	0.000210434
Vitvi17g04019_t001	703.647	-2.31794	0.273523	-8.47439	2.36305e-17	3.14359e-15
Vitvi17g04033_t001	369.858	-2.51886	0.276013	-9.1259	7.11415e-20	1.38124e-17
Vitvi17g04255_t001	1737.15	-1.87956	0.251938	-7.46041	8.62535e-14	6.36592e-12
Vitvi18g00033_t001	689.597	2.19358	0.37426	5.8611	4.59798e-09	1.39173e-07
Vitvi18g00065_t001	199.601	5.20907	0.656681	7.93242	2.14914e-15	2.04939e-13
Vitvi18g00070_t001	520.816	2.64633	0.871707	3.0358	0.00239902	0.0124551
Vitvi18g00096_t001	1221.27	-1.69534	0.436201	-3.8866	0.000101657	0.000888764
Vitvi18g00121_t001	197.421	-2.63368	0.2948	-8.9338	4.11638e-19	7.04064e-17
Vitvi18g00130_t001	69195.5	-2.09957	0.211176	-9.94227	2.72539e-23	1.01267e-20
Vitvi18g00137_t001	1809.34	1.55432	0.349992	4.44101	8.95378e-06	0.000111346
Vitvi18g00142_t001	2370.12	1.04055	0.244813	4.25039	2.13394e-05	0.000234995
Vitvi18g00177_t001	6650.65	-3.48685	0.372811	-9.35286	8.53069e-21	1.9558e-18
Vitvi18g00250_t001	1639.52	-1.049	0.234589	-4.47165	7.76199e-06	9.89229e-05
Vitvi18g00312_t001	2209.78	-1.2107	0.251126	-4.82111	1.42761e-06	2.29258e-05
Vitvi18g00326_t001	2920.78	1.44868	0.335858	4.31336	1.60788e-05	0.000185203
Vitvi18g00378_t001	4503.76	-1.41906	0.361517	-3.92529	8.6624e-05	0.00077623
Vitvi18g00381_t001	2718.74	-1.13612	0.238853	-4.75657	1.96908e-06	3.03112e-05
Vitvi18g00385_t001	6.54933	-5.84086	1.10721	-5.2753	1.32537e-07	2.86777e-06
Vitvi18g00393_t001	889.85	1.15452	0.218948	5.27302	1.34195e-07	2.89784e-06
Vitvi18g00397_t001	1219.84	1.24206	0.195729	6.34581	2.21258e-10	8.89613e-09
Vitvi18g00427_t001	380.26	-2.21098	0.375726	-5.88457	3.99091e-09	1.21825e-07
Vitvi18g00430_t001	462.412	-3.16333	0.354464	-8.92425	4.4872e-19	7.55497e-17
Vitvi18g00433_t001	422.71	-2.03199	0.324186	-6.26798	3.65766e-10	1.40011e-08
Vitvi18g00444_t001	422.15	2.00611	0.268747	7.46468	8.35048e-14	6.18424e-12
Vitvi18g00479_t001	211.91	3.22863	0.371411	8.69288	3.53351e-18	5.55845e-16
Vitvi18g00510_t001	1959.92	1.96235	0.573521	3.42159	0.00062256	0.00405463
Vitvi18g00525_t001	166.193	-3.90524	0.698984	-5.58702	2.30993e-08	5.9334e-07
Vitvi18g00534_t001	1136.64	1.62891	0.22373	7.28071	3.32079e-13	2.27918e-11
Vitvi18g00558_t001	37.4901	22.9048	3.00392	7.62497	2.4409e-14	1.97759e-12
Vitvi18g00606_t001	324.371	-2.18001	0.335377	-6.50018	8.02236e-11	3.55292e-09
Vitvi18g00612_t001	870.045	1.37468	0.247019	5.56507	2.62048e-08	6.62064e-07
Vitvi18g00687_t001	1722.98	1.52066	0.474396	3.20547	0.00134844	0.00771648
Vitvi18g00716_t001	3891.03	-1.62292	0.228316	-7.10819	1.17575e-12	7.3233e-11
Vitvi18g00725_t001	1952.04	-1.18801	0.116289	-10.2161	1.68028e-24	8.04706e-22
Vitvi18g00730_t001	2018.01	1.28035	0.404418	3.1659	0.00154602	0.00866534
Vitvi18g00769_t001	134.107	7.26251	1.73666	4.18187	2.89116e-05	0.000305426
Vitvi18g00772_t001	119.952	6.26715	1.58955	3.94272	8.05611e-05	0.000730098
Vitvi18g00789_t001	372.705	-1.80697	0.25403	-7.1132	1.13386e-12	7.08284e-11
Vitvi18g00833_t001	77.1878	9.0793	2.40075	3.78185	0.000155665	0.00127459
Vitvi18g00836_t001	401.436	5.98554	1.2837	4.66273	3.12046e-06	4.48925e-05
Vitvi18g00851_t001	3577.97	-1.08146	0.18068	-5.98548	2.15758e-09	6.93999e-08
Vitvi18g00855_t001	957.303	3.05471	0.303716	10.0578	8.48876e-24	3.3878e-21
Vitvi18g00990_t001	13.8182	7.08571	1.63237	4.34075	1.41997e-05	0.000166224
Vitvi18g01031_t001	54.6897	6.25619	1.26611	4.94128	7.76119e-07	1.32958e-05
Vitvi18g01034_t001	2721.44	1.43203	0.345876	4.14029	3.46864e-05	0.000355457
Vitvi18g01097_t001	647.172	-1.76451	0.290671	-6.07048	1.27528e-09	4.32132e-08
Vitvi18g01109_t001	1190.78	1.26994	0.264851	4.79492	1.62743e-06	2.56568e-05
Vitvi18g01120_t001	1793.06	1.40567	0.388846	3.61498	0.000300369	0.0022119
Vitvi18g01123_t001	636.539	1.59564	0.299402	5.32942	9.85279e-08	2.20267e-06
Vitvi18g01135_t001	1035.56	-1.1934	0.221164	-5.39596	6.81569e-08	1.57771e-06
Vitvi18g01147_t001	4683.52	-1.0422	0.172094	-6.056	1.39544e-09	4.6481e-08
Vitvi18g01226_t001	6556.34	-1.60485	0.158693	-10.1129	4.84244e-24	2.08719e-21
Vitvi18g01248_t001	976.369	1.8017	0.403194	4.46857	7.87456e-06	0.000100227
Vitvi18g01251_t001	472.995	1.91882	0.305796	6.27483	3.50019e-10	1.34222e-08
Vitvi18g01299_t001	3807.21	-1.27834	0.199316	-6.41363	1.42093e-10	6.02803e-09
Vitvi18g01488_t001	140.173	3.41328	0.572545	5.96159	2.49795e-09	7.91667e-08
Vitvi18g01572_t001	548.634	-1.54636	0.236174	-6.54755	5.84885e-11	2.66487e-09
Vitvi18g01617_t001	901.182	-2.54594	0.338407	-7.5233	5.34109e-14	4.12566e-12
Vitvi18g01678_t001	370.823	-2.15041	0.355583	-6.04756	1.47057e-09	4.88324e-08
Vitvi18g01703_t001	634.164	-1.60221	0.303646	-5.27655	1.31636e-07	2.85115e-06
Vitvi18g01711_t001	3306.61	1.0383	0.33849	3.06744	0.00215902	0.0113874
Vitvi18g02398_t001	522.645	-4.26967	0.436966	-9.77116	1.49731e-22	4.81621e-20
Vitvi18g02423_t001	88.4591	-4.65364	0.800142	-5.81602	6.0267e-09	1.77676e-07
Vitvi18g02446_t001	1250.49	2.85634	0.57161	4.99701	5.8225e-07	1.03107e-05
Vitvi18g02468_t001	810.961	-3.09531	0.427615	-7.23856	4.5348e-13	3.05405e-11
Vitvi18g02495_t001	134.026	-6.84207	0.626494	-10.9212	9.12855e-28	6.14779e-25
Vitvi18g02532_t001	788.119	-1.26669	0.15914	-7.95958	1.72619e-15	1.66076e-13
Vitvi18g02559_t001	8139.28	-4.91397	0.488518	-10.0589	8.38918e-24	3.3878e-21
Vitvi18g02569_t001	404.146	2.99459	0.316021	9.47594	2.64364e-21	6.33033e-19
Vitvi18g02570_t001	582.662	1.91046	0.213781	8.93656	4.01466e-19	6.92159e-17
Vitvi18g02588_t001	1888.12	-1.33418	0.257686	-5.17754	2.24835e-07	4.51576e-06
Vitvi18g02592_t001	1711.19	1.89695	0.399053	4.75363	1.99801e-06	3.06471e-05
Vitvi18g02610_t001	921.137	-2.53666	0.304055	-8.34277	7.25692e-17	8.83581e-15
Vitvi18g02617_t001	188.875	6.88052	1.97673	3.48075	0.000500011	0.00338434
Vitvi18g02758_t002	232.238	-2.44957	0.263604	-9.29261	1.50544e-20	3.31058e-18
Vitvi18g02775_t001	6422	-1.0785	0.236958	-4.55145	5.3277e-06	7.16264e-05
Vitvi18g02927_t001	719.449	3.30501	0.658425	5.01957	5.1787e-07	9.30827e-06
Vitvi18g02973_t001	10497.9	-1.60067	0.27885	-5.74025	9.4536e-09	2.6711e-07
Vitvi18g03048_t001	4127.74	-1.19903	0.197411	-6.07377	1.24944e-09	4.2471e-08
Vitvi18g03215_t001	123.137	-8.66862	0.889061	-9.75031	1.83899e-22	5.66173e-20
Vitvi18g04066_t001	1196.55	-1.10343	0.197519	-5.58643	2.31786e-08	5.94669e-07
Vitvi18g04120_t001	9.7746	-6.42254	1.39391	-4.60758	4.0739e-06	5.66204e-05
Vitvi18g04174_t001	2889.84	-1.70244	0.230554	-7.38412	1.53464e-13	1.08436e-11
Vitvi19g00052_t001	5.44257	5.72674	1.54031	3.71793	0.000200865	0.00157355
Vitvi19g00094_t001	951.839	1.67466	0.327483	5.11375	3.15833e-07	6.08267e-06
Vitvi19g00140_t001	736.301	1.56395	0.240039	6.5154	7.24983e-11	3.24171e-09
Vitvi19g00143_t001	2936.39	-2.05305	0.27558	-7.44992	9.33998e-14	6.86983e-12
Vitvi19g00145_t001	175.483	-2.80859	0.229568	-12.2342	2.04084e-34	2.58718e-31
Vitvi19g00206_t001	4493.52	-4.48291	0.501917	-8.93157	4.19989e-19	7.12691e-17
Vitvi19g00270_t001	6892.26	-3.43766	0.352257	-9.75897	1.68864e-22	5.30789e-20
Vitvi19g00300_t001	1789.03	-1.80744	0.276065	-6.54716	5.86414e-11	2.6662e-09
Vitvi19g00303_t001	1467.58	-1.27359	0.376083	-3.38647	0.000707971	0.0044941
Vitvi19g00388_t001	11.943	6.36921	1.34515	4.73496	2.19101e-06	3.31823e-05
Vitvi19g00391_t001	97.0281	5.25938	1.00472	5.23467	1.6528e-07	3.46493e-06
Vitvi19g00429_t001	226.261	6.48942	1.96698	3.29918	0.000969666	0.00586179
Vitvi19g00436_t001	14044.6	-1.05401	0.2129	-4.95071	7.39421e-07	1.27482e-05
Vitvi19g00441_t001	3613	-1.3012	0.306451	-4.24602	2.176e-05	0.000238409
Vitvi19g00478_t001	136.551	4.34303	0.628142	6.91408	4.70901e-12	2.69188e-10
Vitvi19g00514_t001	852.243	-2.38463	0.347378	-6.86466	6.66491e-12	3.69243e-10
Vitvi19g00557_t001	8373.97	-1.2864	0.439725	-2.92545	0.00343954	0.0166014
Vitvi19g00559_t001	865.707	-1.67002	0.305153	-5.47272	4.43172e-08	1.06832e-06
Vitvi19g00568_t001	806.626	-2.41359	0.231575	-10.4225	1.95705e-25	1.02869e-22
Vitvi19g00574_t001	251.425	2.75077	0.449226	6.12336	9.16236e-10	3.19511e-08
Vitvi19g00601_t001	671.32	-1.49383	0.286536	-5.21341	1.85401e-07	3.82352e-06
Vitvi19g00768_t001	474.817	3.30133	0.444406	7.42863	1.09728e-13	7.96215e-12
Vitvi19g00958_t001	1738.94	3.1767	0.306679	10.3584	3.83378e-25	1.96718e-22
Vitvi19g00962_t001	465.883	3.30151	0.372649	8.85956	8.03292e-19	1.32151e-16
Vitvi19g01356_t001	4901.72	-3.88159	0.368126	-10.5442	5.40293e-26	3.06417e-23
Vitvi19g01479_t001	639.49	-2.13016	0.265942	-8.00987	1.14833e-15	1.13521e-13
Vitvi19g01741_t001	9679.49	-1.15456	0.182893	-6.31277	2.74093e-10	1.08186e-08
Vitvi19g01776_t001	1560.93	-1.33555	0.323574	-4.1275	3.66727e-05	0.000372272
Vitvi19g01791_t001	48.7733	4.10244	0.602916	6.80432	1.01525e-11	5.52517e-10
Vitvi19g01972_t001	1674	1.32835	0.182642	7.27296	3.51685e-13	2.39847e-11
Vitvi19g04086_t001	1542.31	-1.13323	0.149465	-7.58188	3.40575e-14	2.69843e-12
Vitvi19g04264_t001	576.835	1.58769	0.286582	5.54009	3.02324e-08	7.56509e-07
Vitvi19g04366_t001	408.728	2.53187	0.399377	6.33955	2.30442e-10	9.23098e-09
Vitvi19g04409_t001	207.068	-4.152	0.57498	-7.22113	5.15587e-13	3.40841e-11
Vitvi19g04471_t001	65.6837	5.37404	1.08242	4.96482	6.87644e-07	1.19608e-05
Vitvi19g04514_t001	62.2798	8.00572	1.98536	4.03237	5.52183e-05	0.000529128

## Sheet: 4
Table 4: Differential Expression Gene Analysis on Callet Extreme Roots vs Callet Control Roots
gene_id	baseMean	log2FoldChange	lfcSE	stat	pvalue	padj
Vitvi00g04048_t001	737.597	-2.23501	0.209506	-10.668	1.43658e-26	2.30785e-24
Vitvi00g04280_t001	529.738	3.0969	0.386122	8.0205	1.05314e-15	5.82141e-14
Vitvi00g04485_t001	2337.81	-3.77671	0.291293	-12.9653	1.92352e-38	8.41559e-36
Vitvi00g04514_t001	4029.9	3.18501	0.506962	6.28254	3.33083e-10	8.48722e-09
Vitvi00g04523_t001	1272.54	-1.03836	0.170103	-6.1043	1.03255e-09	2.41826e-08
Vitvi00g04566_t001	1392.18	-8.95692	1.03867	-8.62343	6.49778e-18	4.72134e-16
Vitvi00g04588_t001	55.4809	5.1022	0.947921	5.38251	7.34525e-08	1.20929e-06
Vitvi00g04653_t001	979.331	-1.61129	0.228263	-7.0589	1.67827e-12	6.20687e-11
Vitvi00g04664_t001	3778.18	-1.03152	0.296917	-3.4741	0.000512566	0.00326009
Vitvi00g04724_t001	7.0394	6.20303	1.24227	4.9933	5.93558e-07	8.01927e-06
Vitvi00g04752_t001	3297.9	-1.21894	0.259886	-4.69031	2.72791e-06	3.19624e-05
Vitvi01g00037_t001	378.706	-2.8242	0.420637	-6.7141	1.8923e-11	5.96799e-10
Vitvi01g00043_t001	415.12	2.17927	0.326786	6.66878	2.57934e-11	7.92811e-10
Vitvi01g00052_t001	1053.73	3.34326	0.467289	7.1546	8.39177e-13	3.23752e-11
Vitvi01g00055_t001	731.364	1.32467	0.341968	3.87366	0.000107212	0.000832552
Vitvi01g00067_t001	392.829	3.61546	0.537883	6.72164	1.79686e-11	5.68443e-10
Vitvi01g00103_t001	515.139	-1.47446	0.204824	-7.19868	6.07993e-13	2.38136e-11
Vitvi01g00175_t001	3975.72	1.42915	0.228703	6.24896	4.13203e-10	1.03618e-08
Vitvi01g00218_t001	15.3966	6.13997	1.08925	5.63687	1.7317e-08	3.2167e-07
Vitvi01g00230_t001	97.088	4.96985	0.973138	5.10704	3.27243e-07	4.67623e-06
Vitvi01g00241_t001	167.814	3.24661	0.441622	7.35156	1.95914e-13	8.22158e-12
Vitvi01g00253_t001	554.3	1.55219	0.233215	6.65559	2.82164e-11	8.6085e-10
Vitvi01g00258_t001	405.371	2.26391	0.270182	8.3792	5.32877e-17	3.50082e-15
Vitvi01g00280_t001	399.272	3.21115	0.421398	7.62022	2.53245e-14	1.20265e-12
Vitvi01g00335_t001	664.681	2.08794	0.250997	8.31858	8.90228e-17	5.62502e-15
Vitvi01g00337_t001	437.182	4.20358	0.725473	5.79426	6.86242e-09	1.37805e-07
Vitvi01g00375_t001	1996.89	-1.30815	0.26702	-4.89909	9.62808e-07	1.24595e-05
Vitvi01g00397_t001	1673.79	2.64109	0.336433	7.85028	4.15101e-15	2.15006e-13
Vitvi01g00408_t001	1500.36	-4.6493	0.388186	-11.977	4.6904e-33	1.39781e-30
Vitvi01g00439_t001	2881.84	1.30457	0.406728	3.20748	0.00133905	0.00740983
Vitvi01g00452_t001	813.793	1.13924	0.165223	6.89516	5.38045e-12	1.8348e-10
Vitvi01g00481_t001	745.407	-1.53458	0.264186	-5.80871	6.29565e-09	1.27796e-07
Vitvi01g00499_t001	2278.02	-2.31203	0.40027	-5.77618	7.64175e-09	1.5197e-07
Vitvi01g00521_t001	446.772	1.93308	0.317245	6.09333	1.10588e-09	2.56083e-08
Vitvi01g00559_t001	32.9079	7.24245	1.15224	6.28555	3.26687e-10	8.34493e-09
Vitvi01g00593_t001	413.038	5.10068	0.647579	7.87654	3.36565e-15	1.76101e-13
Vitvi01g00608_t001	168.741	4.39495	0.672777	6.53255	6.46596e-11	1.82888e-09
Vitvi01g00635_t001	250.175	2.95877	1.12925	2.62012	0.00878987	0.0352469
Vitvi01g00652_t001	1546.17	-1.01225	0.223011	-4.53899	5.65241e-06	6.10455e-05
Vitvi01g00696_t001	468.621	1.59048	0.211856	7.5074	6.03127e-14	2.70198e-12
Vitvi01g00710_t001	630.665	6.67783	0.650278	10.2692	9.70184e-25	1.32999e-22
Vitvi01g00714_t001	2523.57	-1.67219	0.471958	-3.5431	0.000395454	0.0026013
Vitvi01g00722_t001	1138.79	-1.40293	0.226133	-6.20399	5.50498e-10	1.34921e-08
Vitvi01g00739_t001	428.622	4.21382	0.338764	12.4388	1.60884e-35	5.60723e-33
Vitvi01g00742_t001	906.786	3.30649	0.399403	8.27859	1.24642e-16	7.76672e-15
Vitvi01g00747_t001	434.897	3.26008	0.35604	9.1565	5.36082e-20	4.71088e-18
Vitvi01g00770_t001	100.259	3.5459	0.727662	4.87301	1.09913e-06	1.40342e-05
Vitvi01g00793_t001	1511.36	-1.20979	0.27931	-4.33133	1.48212e-05	0.000143488
Vitvi01g00801_t001	87.3569	5.37792	1.95454	2.7515	0.00593224	0.0255806
Vitvi01g00815_t001	69.2016	4.53243	0.937411	4.83506	1.33108e-06	1.671e-05
Vitvi01g00898_t001	958.237	-1.05708	0.161161	-6.55918	5.41038e-11	1.55382e-09
Vitvi01g00911_t001	293.405	3.8197	0.803336	4.75479	1.98649e-06	2.39578e-05
Vitvi01g00918_t001	774.384	-2.50013	0.281559	-8.8796	6.70992e-19	5.22637e-17
Vitvi01g00979_t001	964.82	1.66008	0.481633	3.44678	0.00056731	0.00355984
Vitvi01g01009_t001	507.795	-1.67553	0.26529	-6.31584	2.68703e-10	6.9501e-09
Vitvi01g01038_t001	1728.35	-1.69495	0.34293	-4.94254	7.71131e-07	1.01883e-05
Vitvi01g01236_t001	2603.59	-3.19025	0.375866	-8.48772	2.10722e-17	1.46884e-15
Vitvi01g01282_t001	287.172	2.01566	0.295945	6.81091	9.69855e-12	3.17566e-10
Vitvi01g01314_t001	871.65	2.19181	0.218587	10.0272	1.15736e-23	1.49677e-21
Vitvi01g01342_t001	475.096	-2.66276	0.232594	-11.4481	2.40347e-30	5.6394e-28
Vitvi01g01359_t001	1207.01	1.52722	0.310999	4.9107	9.07521e-07	1.17925e-05
Vitvi01g01404_t001	121.395	4.24573	0.899465	4.72028	2.35518e-06	2.79133e-05
Vitvi01g01459_t001	1968.93	-2.66541	0.348186	-7.65515	1.93086e-14	9.34217e-13
Vitvi01g01476_t001	8579.52	-2.41605	0.326953	-7.38961	1.47259e-13	6.26934e-12
Vitvi01g01654_t001	641.323	2.83885	0.330183	8.5978	8.12564e-18	5.84222e-16
Vitvi01g01714_t001	172.689	4.75528	0.714699	6.65354	2.86131e-11	8.71661e-10
Vitvi01g01824_t001	1718.46	-1.47633	0.299933	-4.92221	8.55731e-07	1.1215e-05
Vitvi01g01887_t001	161.249	3.64937	0.920538	3.96438	7.35864e-05	0.000600221
Vitvi01g01938_t001	1346.27	-1.01491	0.152845	-6.64014	3.13375e-11	9.46245e-10
Vitvi01g01956_t001	1113.23	1.1011	0.261415	4.21207	2.53037e-05	0.000233223
Vitvi01g02001_t001	2038.08	-1.58728	0.398627	-3.98188	6.83737e-05	0.000561489
Vitvi01g02030_t001	1803.91	-4.30304	0.363233	-11.8465	2.2436e-32	6.40767e-30
Vitvi01g02031_t001	2167.89	-1.80166	0.376075	-4.79069	1.66207e-06	2.03436e-05
Vitvi01g02056_t001	7737.63	-1.92581	0.217316	-8.8618	7.87358e-19	6.08663e-17
Vitvi01g02058_t001	6450.59	-2.18758	0.4882	-4.48091	7.43239e-06	7.76586e-05
Vitvi01g02061_t001	1892.15	-2.05095	0.409145	-5.01277	5.36524e-07	7.30149e-06
Vitvi01g02096_t001	1049.99	-1.8666	0.343445	-5.43495	5.48116e-08	9.27648e-07
Vitvi01g04178_t001	3187.76	-2.12169	0.490636	-4.32436	1.52973e-05	0.000147334
Vitvi02g00017_t001	874.641	2.78981	0.350189	7.96657	1.63142e-15	8.80497e-14
Vitvi02g00020_t001	1495.54	-2.38203	0.284042	-8.3862	5.02101e-17	3.3092e-15
Vitvi02g00022_t001	1299.9	3.65047	0.448628	8.13696	4.05329e-16	2.36783e-14
Vitvi02g00108_t001	238.11	3.78678	0.554465	6.82961	8.51453e-12	2.80584e-10
Vitvi02g00117_t001	8859.48	-1.31637	0.280782	-4.68823	2.75572e-06	3.22698e-05
Vitvi02g00125_t001	1249.76	2.65493	0.431717	6.1497	7.76291e-10	1.85184e-08
Vitvi02g00126_t001	34.3449	-5.91452	0.750872	-7.87687	3.35695e-15	1.76094e-13
Vitvi02g00137_t001	2055.78	-1.35516	0.289325	-4.68384	2.81545e-06	3.28464e-05
Vitvi02g00161_t001	11543	-1.68247	0.200961	-8.37209	5.66039e-17	3.67175e-15
Vitvi02g00163_t001	1034.02	2.19267	0.210357	10.4236	1.93527e-25	2.8425e-23
Vitvi02g00181_t001	398.992	-6.02492	0.738171	-8.16195	3.29646e-16	1.94227e-14
Vitvi02g00212_t001	726.624	1.50072	0.234241	6.40673	1.48671e-10	4.03313e-09
Vitvi02g00225_t001	1855.38	-2.1821	0.28668	-7.61161	2.70696e-14	1.27376e-12
Vitvi02g00228_t001	375.571	-2.96925	0.216047	-13.7435	5.56908e-43	3.81724e-40
Vitvi02g00273_t001	454.675	-3.0528	0.439165	-6.95137	3.61755e-12	1.26725e-10
Vitvi02g00283_t001	3745.44	2.17179	0.371899	5.83974	5.22824e-09	1.07832e-07
Vitvi02g00289_t001	107.598	3.80182	0.684686	5.55265	2.81366e-08	5.00929e-07
Vitvi02g00311_t001	2208.13	1.12229	0.169433	6.62378	3.50125e-11	1.03891e-09
Vitvi02g00317_t001	724.112	2.10449	0.200373	10.5029	8.38024e-26	1.26708e-23
Vitvi02g00327_t001	1243.23	2.29674	0.372386	6.16763	6.93223e-10	1.66849e-08
Vitvi02g00332_t001	2732.25	1.6402	0.263882	6.21567	5.11073e-10	1.26313e-08
Vitvi02g00333_t001	6262.41	-2.2289	0.266656	-8.35873	6.33976e-17	4.0612e-15
Vitvi02g00340_t001	939.533	2.03667	0.417279	4.88085	1.05632e-06	1.35587e-05
Vitvi02g00342_t001	1203.59	1.3819	0.23305	5.92961	3.03651e-09	6.55191e-08
Vitvi02g00346_t001	306.167	2.06091	0.25852	7.97195	1.56188e-15	8.45183e-14
Vitvi02g00370_t001	103.465	6.61466	0.820226	8.06443	7.35762e-16	4.20263e-14
Vitvi02g00374_t001	448.61	-2.72778	0.474165	-5.75281	8.7772e-09	1.72713e-07
Vitvi02g00388_t001	239.679	-2.67261	0.308753	-8.65615	4.87945e-18	3.59628e-16
Vitvi02g00410_t001	396.255	-1.83053	0.170736	-10.7214	8.07317e-27	1.33878e-24
Vitvi02g00479_t001	3891.69	-1.68494	0.143599	-11.7336	8.56991e-32	2.31873e-29
Vitvi02g00505_t001	145.012	-4.16374	0.534406	-7.79134	6.63029e-15	3.39997e-13
Vitvi02g00531_t001	295.466	5.87591	1.09667	5.35793	8.41794e-08	1.3662e-06
Vitvi02g00532_t001	3739.03	6.67373	0.921967	7.23858	4.53417e-13	1.83175e-11
Vitvi02g00605_t001	472.17	-2.44791	0.274385	-8.92146	4.60166e-19	3.71075e-17
Vitvi02g00618_t001	93.9742	3.58765	0.530497	6.76282	1.35333e-11	4.3482e-10
Vitvi02g00620_t001	223.839	2.29713	0.237361	9.6778	3.74687e-22	4.21021e-20
Vitvi02g00704_t001	5688.74	-1.58273	0.236737	-6.68559	2.29989e-11	7.1224e-10
Vitvi02g00705_t001	641.404	1.59462	0.283231	5.63011	1.80093e-08	3.33325e-07
Vitvi02g00867_t001	392.765	2.33585	0.484539	4.82076	1.43011e-06	1.77366e-05
Vitvi02g00963_t001	551.376	1.96876	0.209897	9.37965	6.61937e-21	6.45091e-19
Vitvi02g01067_t001	476.612	2.33751	0.514737	4.54116	5.59446e-06	6.04832e-05
Vitvi02g01204_t001	1101.62	1.98902	0.210378	9.45451	3.24537e-21	3.30369e-19
Vitvi02g01230_t001	8827.17	2.87186	0.524292	5.47759	4.31167e-08	7.38226e-07
Vitvi02g01248_t001	302.961	-2.81861	0.264095	-10.6727	1.36563e-26	2.21113e-24
Vitvi02g01261_t001	727.215	-2.97852	0.234394	-12.7073	5.38557e-37	2.17144e-34
Vitvi02g01335_t001	1361.16	1.16796	0.325297	3.59044	0.000330117	0.00223369
Vitvi02g01409_t001	10260.2	-2.52447	0.415502	-6.07571	1.2344e-09	2.83291e-08
Vitvi02g01427_t001	551.978	2.00816	0.352465	5.69746	1.21605e-08	2.3348e-07
Vitvi02g01438_t001	1066.61	4.40911	1.02254	4.3119	1.61861e-05	0.000155168
Vitvi02g01439_t001	1438.85	6.23647	1.30834	4.76671	1.87255e-06	2.26635e-05
Vitvi02g01440_t001	9172.47	2.22784	0.486001	4.58402	4.56119e-06	5.048e-05
Vitvi02g01537_t001	215.003	2.94438	0.464958	6.33258	2.4109e-10	6.29128e-09
Vitvi02g01778_t001	102.157	-5.83096	0.879325	-6.63118	3.33022e-11	9.97703e-10
Vitvi02g01784_t001	390.503	-6.44426	1.63159	-3.94968	7.8256e-05	0.000634534
Vitvi02g01788_t001	456.972	-6.53917	1.55644	-4.20137	2.653e-05	0.000242784
Vitvi02g04037_t001	585.001	-2.24778	0.250085	-8.98807	2.51609e-19	2.06129e-17
Vitvi02g04062_t001	639.268	-2.4001	0.417692	-5.74611	9.1322e-09	1.79185e-07
Vitvi02g04073_t001	1290.12	-1.30818	0.171174	-7.64243	2.13154e-14	1.02648e-12
Vitvi03g00009_t001	645.015	3.04252	0.310255	9.8065	1.0557e-22	1.2746e-20
Vitvi03g00028_t001	355.059	2.34875	0.355872	6.59999	4.11187e-11	1.21135e-09
Vitvi03g00054_t001	4482.87	-1.10598	0.341343	-3.24008	0.00119495	0.00672461
Vitvi03g00080_t001	1173.66	-3.21108	0.290047	-11.0709	1.73673e-28	3.3376e-26
Vitvi03g00122_t001	292.003	3.2371	0.329337	9.82914	8.43395e-23	1.03231e-20
Vitvi03g00124_t001	1045.96	3.7696	0.317012	11.891	1.31753e-32	3.81583e-30
Vitvi03g00130_t001	2079.75	1.39391	0.209725	6.64639	3.00369e-11	9.12333e-10
Vitvi03g00148_t001	2453.65	-1.15939	0.206117	-5.62493	1.85578e-08	3.41328e-07
Vitvi03g00155_t001	6384.51	1.36532	0.262275	5.20568	1.9329e-07	2.90543e-06
Vitvi03g00191_t001	268.558	-2.44458	0.278944	-8.76368	1.88983e-18	1.41827e-16
Vitvi03g00194_t001	1799.36	2.70835	0.368312	7.35342	1.93198e-13	8.12418e-12
Vitvi03g00206_t001	19531.8	-4.09184	0.540755	-7.5669	3.82229e-14	1.75442e-12
Vitvi03g00242_t001	1215.45	2.11489	0.37618	5.62201	1.88744e-08	3.45604e-07
Vitvi03g00251_t001	396.456	2.1447	0.279823	7.66448	1.79552e-14	8.7491e-13
Vitvi03g00274_t001	3202.62	1.62685	0.295103	5.51282	3.53129e-08	6.13777e-07
Vitvi03g00389_t001	5764.64	-1.60465	0.203548	-7.88341	3.18578e-15	1.67543e-13
Vitvi03g00397_t001	1314.04	-4.95649	0.390895	-12.6799	7.64697e-37	3.02394e-34
Vitvi03g00447_t001	120.795	3.93193	0.723389	5.43544	5.46618e-08	9.25873e-07
Vitvi03g00537_t001	1480.12	1.50409	0.403362	3.72889	0.000192326	0.00139342
Vitvi03g00542_t001	759.754	3.86941	0.357357	10.8278	2.54061e-27	4.54284e-25
Vitvi03g00553_t001	230.585	4.09228	0.689093	5.93865	2.87385e-09	6.22707e-08
Vitvi03g00564_t001	8794.04	-1.35576	0.216555	-6.2606	3.83502e-10	9.65233e-09
Vitvi03g00569_t001	1070.95	1.63114	0.414347	3.93666	8.26249e-05	0.000665497
Vitvi03g00589_t001	2749.46	-1.2595	0.0971228	-12.9681	1.85602e-38	8.41559e-36
Vitvi03g00597_t001	382.942	1.92501	0.313561	6.13917	8.29546e-10	1.96974e-08
Vitvi03g00598_t001	1847.28	2.71628	0.355163	7.64798	2.04156e-14	9.85462e-13
Vitvi03g00630_t001	921.365	-1.68863	0.289238	-5.8382	5.2768e-09	1.08724e-07
Vitvi03g00666_t001	652.754	1.78033	0.404644	4.39976	1.08373e-05	0.000108565
Vitvi03g00708_t001	2084.58	1.83614	0.582898	3.15001	0.00163264	0.00875865
Vitvi03g00721_t001	7862.66	1.59197	0.324681	4.90319	9.42905e-07	1.22174e-05
Vitvi03g00726_t001	46.185	4.39763	0.735698	5.97749	2.26604e-09	4.96235e-08
Vitvi03g00757_t001	46.6584	7.192	1.13448	6.33945	2.30588e-10	6.03255e-09
Vitvi03g00842_t001	531.813	1.61913	0.197772	8.18686	2.68128e-16	1.61687e-14
Vitvi03g00845_t001	1767.55	-1.03707	0.201171	-5.15515	2.53427e-07	3.72497e-06
Vitvi03g01038_t001	129.14	6.51563	0.718361	9.07013	1.18875e-19	1.00594e-17
Vitvi03g01294_t001	39.3314	5.85938	0.844363	6.93941	3.93745e-12	1.3723e-10
Vitvi03g01396_t001	5119.79	-1.15572	0.282224	-4.09506	4.22064e-05	0.00036512
Vitvi03g01425_t001	1114.27	2.96631	0.406953	7.28907	3.12094e-13	1.27333e-11
Vitvi03g01481_t001	210.79	-7.45515	0.704044	-10.589	3.35e-26	5.25848e-24
Vitvi03g01482_t001	8965.54	-2.30193	0.303701	-7.57961	3.46598e-14	1.60159e-12
Vitvi03g01499_t001	4547	2.94699	0.565757	5.20893	1.89936e-07	2.86338e-06
Vitvi03g01500_t001	16163	2.24371	0.406355	5.52155	3.36022e-08	5.86215e-07
Vitvi03g01501_t001	2696.11	3.36262	0.491215	6.84552	7.61977e-12	2.53127e-10
Vitvi03g01621_t001	881.464	1.95889	0.484633	4.042	5.29976e-05	0.000449213
Vitvi03g01649_t001	426.905	-6.23698	0.82488	-7.56108	3.99739e-14	1.82663e-12
Vitvi03g01741_t001	139.165	3.51575	0.473645	7.42275	1.14717e-13	5.00835e-12
Vitvi03g01760_t001	154.644	4.30562	0.932014	4.61969	3.84309e-06	4.34683e-05
Vitvi03g01763_t001	104.372	4.1394	0.745391	5.55333	2.80278e-08	4.99424e-07
Vitvi03g04038_t001	79672.1	-2.94376	0.447153	-6.58335	4.59968e-11	1.33592e-09
Vitvi03g04055_t001	4202.42	-2.25362	0.273274	-8.24673	1.62786e-16	1.00522e-14
Vitvi03g04374_t001	11.4613	6.90046	1.26872	5.4389	5.36111e-08	9.09575e-07
Vitvi03g04375_t001	42.3617	5.28723	0.853763	6.19285	5.90849e-10	1.43946e-08
Vitvi03g04382_t001	63.3001	5.88569	0.840906	6.99922	2.57386e-12	9.17265e-11
Vitvi03g04462_t001	1934.05	-2.60936	0.324575	-8.03932	9.03367e-16	5.06156e-14
Vitvi04g00060_t001	905.352	3.26607	0.302755	10.7878	3.92944e-27	6.67777e-25
[truncated: 1,027 more rows]

## Sheet: 5
Table 5: Differential Expression Gene Analysis on Merlot High Leaves vs Merlot Control Leaves
[truncated: 289 more rows]

[truncated: 5 more sheets: 6, 7, 8, 9, 10]
