# Supplementary material for: The scion-driven transcriptomic changes guide the resilience of grafted near-isohydric grapevines under water deficit
Source: Hortic Res. 2024 Oct 23;12(2):uhae291. doi: 10.1093/hr/uhae291 (PMC11789524; doi:10.1093/hr/uhae291)
Supplement: Web_Material_uhae291 [file web_material_uhae291.zip › Supplementary_Table_3.xlsx]

## Sheet: Index
Supplementary Table 3
The sensitivity to ABA in grapevine scion guides the coordination with rootstock under drought conditions
Rodriguez Izquierdo et al., 2024
Index of contents
Table 1: Principal Component Analysis (PCA) loadings performed on Callet/110 Ricther Control and Callet/110 Ricther High leaves for the 500 genes containing the most variance.
Table 2: Principal Component Analysis (PCA) loadings performed on Callet/110 Ricther Control and Callet/110 Ricther Extreme leaves for the 500 genes containing the most variance.
Table 3: Principal Component Analysis (PCA) loadings performed on Callet/110 Ricther Control, Callet/110 Ricther High and Callet/110 Ricther Extreme leaves for the 500 genes containing the most variance.
Table 4: Principal Component Analysis (PCA) loadings performed on Merlot/110 Ricther Control and Merlot/110 Ricther High leaves for the 500 genes containing the most variance.
Table 5: Principal Component Analysis (PCA) loadings performed on Merlot/110 Ricther Control and Merlot/110 Ricther Extreme leaves for the 500 genes containing the most variance.
Table 6: Principal Component Analysis (PCA) loadings performed on Merlot/110 Ricther Control, Merlot/110 Ricther High and Merlot/110 Ricther Extreme leaves for the 500 genes containing the most variance.
Table 7: Principal Component Analysis (PCA) loadings performed on Callet/110 Ricther Control and Callet/110 Ricther High roots for the 500 genes containing the most variance.
Table 8: Principal Component Analysis (PCA) loadings performed on Callet/110 Ricther Control and Callet/110 Ricther Extreme roots for the 500 genes containing the most variance.
Table 9: Principal Component Analysis (PCA) loadings performed on Callet/110 Ricther Control, Callet/110 Ricther High and Callet/110 Ricther Extreme roots for the 500 genes containing the most variance.
Table 10: Principal Component Analysis (PCA) loadings performed on Merlot/110 Ricther Control and Merlot/110 Ricther High roots for the 500 genes containing the most variance.
Table 11: Principal Component Analysis (PCA) loadings performed on Merlot/110 Ricther Control and Merlot/110 Ricther Extreme roots for the 500 genes containing the most variance.
Table 12: Principal Component Analysis (PCA) loadings performed on Merlot/110 Ricther Control, Merlot/110 Ricther High and Merlot/110 Ricther Extreme roots for the 500 genes containing the most variance.
Table 13: Principal Proteins related to the most relevant genes explaining the variance in Principal Component Analysis and their principal functions.
Table 14: Gene clusterization results from K-means performed on gene expression datas for Callet/110 Richter and Merlot/110 Richter leaves and roots
Table 15: Gene Ontology Enrichment Analysis of the genes corresponding to each cluster defined in Callet/110 Richter and Merlot/110 Richter

## Sheet: 1
Table 1: Principal Component Analysis (PCA) loadings performed on Callet/110 Ricther Control and Callet/110 Ricther High leaves for the 500 genes containing the most variance.
Variables	PC1	PC2	PC3	PC4	PC5	PC6	PC7	PC8	PC9	PC10	PC11	PC12
Vitvi06g01696_t002	-0.0926723	0.0502023	0.0114631	-0.0257278	0.0109463	0.0125937	-0.00455211	-0.0224303	0.00422177	0.0252998	-0.0370001	-0.5017
Vitvi06g01696_t003	-0.0902132	0.0450693	0.0149288	-0.0110441	0.0289079	0.0152229	0.0153609	-0.0112351	0.04161	0.0297997	-0.0303848	-0.0687778
Vitvi13g02522_t001	0.0709053	-0.0597248	0.0333417	-0.156051	0.00118097	0.0636502	0.0280937	0.0565949	0.0243333	-0.0198657	0.0276364	-0.418018
Vitvi14g01449_t003	-0.0892513	0.0240842	-0.0229459	0.0272797	0.0569576	0.0436112	-0.00439616	0.0830288	0.0616963	-0.00410928	-0.00986709	0.537353
Vitvi04g01368_t001	0.0165765	0.100077	0.0174267	-0.0216276	-0.0393595	-0.077615	-0.00667102	0.0453977	0.06624	-0.0205137	0.00745507	-0.0400795
Vitvi05g00170_t001	0.0452572	0.0882077	-0.0103405	-0.0173285	-0.0209069	-0.0054984	0.0160568	0.058888	-0.00446955	-0.0270748	0.00828168	0.0115854
Vitvi06g00666_t001	0.0266981	0.0965805	0.00823067	-0.0234642	-0.0186738	-0.0561331	0.00470993	-0.02218	-0.0199641	-0.0803958	-0.00438401	0.116299
Vitvi19g00041_t002	-0.0822253	0.014907	-0.0273405	0.0428867	0.0627256	0.0605563	-0.0406613	0.143582	-0.00712551	0.00929619	0.0113544	-0.0636945
Vitvi15g01110_t003	-0.0826996	0.0275375	-0.00642213	0.0148074	0.055617	0.0246436	0.0378682	0.0353378	0.0248609	0.0157784	-0.0101717	-0.0207162
Vitvi10g00761_t001	-0.0818334	0.0304604	-0.0162772	-0.00489729	0.0364331	0.0140711	0.0371439	0.00772628	-0.0285799	-0.0311297	-0.00968947	-0.016983
Vitvi15g00960_t003	-0.0386414	0.0690764	0.0974758	-0.0893768	-0.0878292	-0.0140813	-0.129683	-0.12829	0.137588	0.0338086	-0.00746592	0.000559445
Vitvi19g01878_t002	-0.078129	0.041897	0.00104379	-0.0300791	0.00149132	0.00945024	-0.0113075	-0.0238193	0.0104846	-0.0062668	-0.0155108	0.0476712
Vitvi07g02504_t001	-0.0808278	0.0312226	-0.00974402	-0.0014202	0.0329944	0.022494	0.00764061	0.0260787	-0.00661678	-0.00591035	-0.00787476	-0.0344705
Vitvi09g00264_t003	-0.0806431	0.0314763	-0.00504186	0.00157877	0.0329772	0.0275877	-0.00808741	0.0419377	-0.0320619	-0.00444848	-0.00307579	-0.0269569
Vitvi03g01503_t001	-0.0794408	0.0158245	0.00185552	0.0573829	0.0839664	0.0584744	-0.0141905	0.144818	-0.017679	-0.0109152	0.0205662	-0.0226563
Vitvi05g04032_t002	-0.0797395	0.0338457	-0.00504156	-0.00730233	0.0265688	0.0198855	0.00423648	0.012768	0.0203097	0.0252381	-0.0132749	0.00433878
Vitvi17g00700_t002	-0.0801676	0.0262712	-0.013204	0.0135602	0.0420103	0.0337849	-0.00800087	0.0569792	0.0418284	-0.0244322	-0.00160516	0.0122089
Vitvi14g00322_t002	-0.0731417	0.0462567	0.0171165	-0.0384906	-0.00827332	0.00434933	-0.0189451	-0.0426342	0.0204403	0.0137504	-0.0154848	-0.0308372
Vitvi09g00264_t001	-0.0793897	0.0225505	-0.0105705	0.0256572	0.0559016	0.0377395	0.00197673	0.07477	0.027817	-0.0245593	0.00378547	0.00810902
Vitvi01g02258_t004	-0.0777768	0.0327417	0.00236225	-0.00354614	0.0375055	0.0144848	0.0336333	0.00433276	-0.00384694	0.0441407	-0.012841	-0.00405505
Vitvi10g04037_t001	0.0338654	0.0856196	-0.020531	-0.0107768	-0.063185	0.0128876	0.0292403	0.0344664	-0.0317826	0.0969619	0.0277436	0.0309077
Vitvi17g01564_t001	-0.0232193	-0.0892846	-0.0473468	-0.020421	0.00723354	-0.0104964	-0.00274707	-0.0614816	-0.0253514	0.0225864	0.0105484	0.0034874
Vitvi18g03215_t001	0.036794	0.0834645	-0.00330423	-0.0224699	-0.0309458	-0.0740562	0.0440844	0.0530953	-0.00817001	0.0235356	0.0236891	0.0345107
Vitvi08g01520_t003	-0.0757528	0.0333771	0.00554186	-0.00433863	0.0324242	0.0160951	0.0186345	0.00629664	0.0138514	0.019461	-0.00896712	0.0240561
Vitvi13g04637_t001	0.0207465	0.0892494	0.0181509	-0.0141477	-0.0124972	-0.0602172	0.0229105	0.0721689	0.0135192	-0.0491391	0.0762146	0.00475303
Vitvi14g04487_t001	0.0469923	-0.0439693	0.0202848	-0.22417	0.0647144	0.0247877	0.0885319	-0.00440558	0.0200404	-0.071168	0.0391024	0.0324606
Vitvi02g00650_t002	-0.0749751	0.0316182	-0.00882698	-0.0109001	0.0225763	0.0159982	0.00785293	0.0070242	-0.00203711	0.00459444	-0.00806456	-0.0177599
Vitvi19g02056_t002	-0.073291	0.0366727	0.00217728	-0.0182684	0.0088272	0.0167581	-0.0206401	-2.45877e-05	0.0292927	-0.00543129	-0.00743637	0.0292012
Vitvi07g02188_t003	-0.0762057	0.0229752	-0.0197731	0.00934608	0.0462972	0.0228027	0.0317402	0.033754	0.0180398	0.0113956	-0.00611679	-0.00901747
Vitvi16g04347_t002	0.0672306	-0.0250927	0.00342735	-0.135602	0.0891701	0.0848014	-0.00797743	0.042347	-0.0054016	-0.00559741	0.0118598	0.00394659
Vitvi15g01538_t004	-0.073295	0.0355402	0.007258	-0.0111964	0.0184482	0.017451	-0.00942284	0.00514311	0.0268919	-0.00848254	-0.00526026	-0.00901078
Vitvi06g04080_t001	0.0663113	-0.0469577	0.0217813	-0.0234063	-0.0376588	-0.0370042	-0.0180202	-0.0357779	0.0087583	0.00982485	0.000748305	0.017457
Vitvi06g01723_t002	-0.0650007	0.0473312	0.0296883	-0.0457739	-0.0114386	-0.00807859	0.0026039	-0.0729447	0.00594648	-5.17341e-05	-0.0117255	0.0438172
Vitvi02g00429_t002	-0.063344	0.0484183	0.0368547	-0.0473821	-0.00857187	-0.0133913	0.0206131	-0.0890001	0.0197976	0.0432098	-0.0174213	-0.0120564
Vitvi14g04486_t001	0.0360177	-0.044742	0.0574033	-0.236432	0.0509303	0.0365406	0.0585007	-0.0243831	0.0225329	-0.108598	-0.00316564	0.012108
Vitvi01g00556_t004	-0.0701805	0.038444	-0.00434161	-0.0369277	-0.00257596	0.000613933	0.00920801	-0.0458254	0.0188325	0.0446693	-0.0193271	0.0247536
Vitvi05g01933_t001	0.0212015	0.0848712	0.0178637	-0.0645265	-0.0314318	-0.0529793	-0.0416714	-0.0361481	-0.00156988	0.00980805	-0.118019	-0.0233624
Vitvi14g03045_t001	0.030547	-0.0583317	0.0667241	-0.19475	0.00344667	0.0557711	-0.0515814	0.0577022	0.107461	-0.11065	-0.0351413	0.0232752
Vitvi08g04165_t004	-0.074068	0.0178571	-0.0144302	0.0282841	0.0625207	0.0327995	0.0282636	0.0651036	0.0449011	0.0145191	0.000719254	-0.0468038
Vitvi05g00092_t002	-0.0710204	0.0363035	0.0082185	-0.0164089	0.0129094	0.0137796	-0.00976421	-0.00441265	0.0169052	-0.0226071	-0.0036713	-0.00521018
Vitvi05g00752_t001	0.0729779	-0.0237257	-0.0320849	-0.0177548	0.0137918	-9.45502e-05	0.0280929	0.0713619	0.0181674	0.00267962	0.00288705	0.0349957
Vitvi07g04157_t003	-0.0724482	0.029028	-0.0049087	-0.00506758	0.0313018	0.0154159	0.02064	0.0147695	-0.0486694	-0.00108101	-0.00153628	-0.0185499
Vitvi14g01449_t002	-0.0716459	0.00583967	-0.0547233	0.0327219	0.0576158	0.0439719	0.00475382	0.103614	0.0300483	0.00796916	0.00626864	0.020409
Vitvi17g00070_t001	0.025227	0.0831195	0.0132459	-0.0399053	-0.0365362	-0.0371093	-0.0280787	0.0272217	0.0268104	-0.0381939	-0.000968544	0.0190483
Vitvi12g01831_t002	-0.0708653	0.0323583	0.00673898	-0.00775896	0.0281459	0.0129516	0.0189007	0.000430299	-0.000768136	0.0189322	-0.00581623	-0.00496462
Vitvi13g02522_t002	-0.071418	0.0299336	-0.00143254	-0.00327997	0.0264684	0.0213879	-0.00218736	0.0191542	0.0403132	0.0370041	-0.00711509	-0.0378584
Vitvi08g04165_t002	-0.072549	0.0150057	-0.0209863	0.0292216	0.0641676	0.0322053	0.0346269	0.0677177	0.0295804	0.015754	0.00204937	0.0205831
Vitvi12g04110_t001	0.0621939	0.0254793	-0.0606218	0.0620341	0.0786612	-0.0309289	0.0685582	0.193304	0.0125314	0.00939178	-0.0463033	-0.0242868
Vitvi16g01915_t003	-0.0674163	0.0396361	0.0142094	-0.0282794	0.00216231	0.00531206	-0.0058302	-0.0314553	0.021378	-0.0034255	-0.00780968	0.00535597
Vitvi16g01498_t002	-0.0709596	0.0306158	-0.00138228	-0.00816038	0.0269925	0.0131656	0.0191428	0.00148791	0.00523414	0.00821532	-0.00601229	0.0111933
Vitvi18g01072_t001	0.0445513	0.0695436	-0.022452	-0.00203419	0.0360944	-0.011142	0.0526998	-0.0559084	-0.0020458	0.0581998	-0.0387582	0.0159634
Vitvi01g02258_t002	-0.0710055	0.0292524	-0.00379865	-0.00576036	0.0277781	0.0170807	0.0114618	0.0141858	-0.0118809	0.0262322	-0.00484362	0.00411734
Vitvi03g00312_t001	0.0341463	0.0782425	-0.00327932	-0.00778307	-0.0301957	0.00753476	0.028586	-0.0209341	-0.0215254	-0.02205	0.0362946	0.0313279
Vitvi04g00520_t001	-0.0702404	0.031231	-0.00951037	-0.0184016	0.0155852	0.00973255	0.0122694	-0.00560009	-0.0392131	-0.00838308	-0.00455611	0.0119166
Vitvi01g01038_t001	0.0225034	0.0827028	-0.00345981	0.0182443	0.0307475	-0.0432987	0.0603984	0.0352475	-0.0236502	-0.00410369	-0.0220039	-0.0324438
Vitvi02g01784_t001	0.0277824	0.0793818	0.00467298	-0.0274527	0.00846115	-0.0815124	0.0549293	-0.039223	0.0080735	-0.0987308	0.0193285	0.0155378
Vitvi04g00997_t001	-0.0333376	-0.0774559	0.00752851	0.00381524	0.00968086	-0.00980189	-0.0555907	0.0220889	0.0529732	-0.122707	0.0257663	0.0296044
Vitvi04g04388_t001	-0.0250217	-0.0199973	-0.187188	-0.0542095	-0.0560013	0.000219654	-0.0148367	-0.00719368	0.0108517	-0.0119194	-0.013599	0.00340148
Vitvi10g00459_t001	0.02448	0.0788668	0.00918853	-0.036422	0.0064351	-0.0935695	0.0179462	-0.0189754	-0.0642271	-0.110559	0.0230486	0.0186958
Vitvi01g01883_t001	-0.0692246	0.0293829	-0.00589445	-0.0118877	0.0240645	0.0115366	0.0214044	0.000929156	-0.0328695	0.0366482	-0.00666177	0.00433251
Vitvi18g00124_t002	-0.0683385	0.032315	-0.00563944	-0.0184028	0.00720194	0.0153595	-0.0194402	0.00523907	-0.0130193	-0.0430098	0.00131794	0.035132
Vitvi05g01723_t001	0.0218338	-0.0496939	0.0591843	-0.220282	0.00160194	0.118807	-0.0274455	0.00988917	0.0280353	0.0659046	0.0089829	0.0288495
Vitvi07g00286_t002	-0.0681387	0.0305825	0.000275911	-0.0092865	0.0194533	0.0183221	-0.00614684	0.0120097	0.0177184	0.0416824	-0.0058136	0.00292717
Vitvi14g01624_t003	-0.0681393	0.0305392	-0.00655415	-0.0137493	0.0140373	0.0152459	-0.00626654	0.00306704	0.0261538	-0.0118249	-0.00377203	-0.0237043
Vitvi07g04157_t004	-0.0688739	0.0264008	0.000592157	0.00459096	0.0361831	0.0218665	0.00852671	0.0317148	-0.0104329	0.000445009	0.0029194	0.0399669
Vitvi14g01465_t004	-0.0671382	0.0315191	0.00694718	-0.00634838	0.0178676	0.0206257	-0.0223907	0.0205744	0.00967073	-0.0580687	0.00717804	-0.0293356
Vitvi08g02375_t001	0.0558261	0.0295209	-0.0612606	0.0581076	0.128587	-0.0289809	-0.0536115	0.0954175	-0.0129821	-0.0567919	0.0439927	-0.00146566
Vitvi07g02320_t001	-0.0278272	-0.0174624	-0.178441	-0.0504919	-0.0469812	-0.00455185	0.00951482	-0.0256246	0.0689645	-0.0205116	-0.0223918	-0.018256
Vitvi13g01758_t002	-0.0683265	0.0263137	-0.00312572	-9.61573e-06	0.0361799	0.0149403	0.030102	0.0103853	0.014902	0.0291459	-0.00521811	0.0237933
Vitvi05g00107_t001	0.0432005	0.0653983	-0.00429093	-0.0413232	0.028315	-0.0194687	0.022213	-0.0522468	0.0435907	-0.033785	0.0466236	0.0483165
Vitvi14g02945_t002	-0.0660191	0.0311944	-0.000623346	-0.0176878	0.0166666	0.00672704	0.0168785	-0.0103576	-0.0518272	-0.0293623	0.000775429	-0.0184136
Vitvi05g04433_t001	-0.0241405	-0.0189294	-0.17872	-0.0516142	-0.0534806	0.000211998	-0.0141166	-0.0070204	0.0103629	-0.0116075	-0.0143892	-0.0135584
Vitvi02g00174_t001	-0.0675789	0.011719	-0.0162544	0.0368473	0.0676715	0.0386709	0.0224247	0.0873656	0.0346235	0.0663415	0.00449274	-0.0399791
Vitvi11g01227_t001	-0.0326457	-0.0662525	0.0224226	0.0171454	0.0819259	-0.0291334	0.149485	-0.0934027	-0.0285139	-0.0374359	-0.0304126	-0.0141328
Vitvi03g00740_t001	-0.0529468	-0.022297	-0.0725933	0.0918878	0.0570379	-0.0645652	0.141934	-0.0807464	0.167162	-0.0926118	-0.0166141	-0.0179974
Vitvi18g02559_t001	0.0292103	0.0740783	-0.00471537	-0.0230472	-0.0126484	-0.0530317	0.0427581	0.0419125	0.0835419	0.0155656	-0.0913222	0.00910353
Vitvi08g02394_t001	0.0354106	0.0172633	-0.0506182	-0.00319857	0.2301	-0.126338	-0.207322	-0.0714978	-0.0158035	0.0225482	-0.0194435	0.0041854
Vitvi19g00680_t001	-0.0278367	-0.074259	-0.0100733	0.0107683	0.0489687	-0.0157142	-0.0552322	0.0206323	0.0931455	0.0183031	-0.0361099	-0.0114864
Vitvi08g02086_t002	-0.0625557	0.0378076	0.0126148	-0.0292218	-0.00497839	0.00772886	-0.0248449	-0.0236419	0.0197039	-0.0232981	-0.00178405	-0.0289779
Vitvi07g00248_t002	-0.0662049	0.0283899	-0.000324298	-0.00492518	0.0233927	0.0181985	-0.00135535	0.0143399	0.0285778	0.00536527	-0.0013729	-0.00553617
Vitvi17g00973_t001	0.0172135	0.0749085	0.0266796	-0.0487336	-0.0664606	-0.0885331	0.00482119	0.0452327	-0.0170291	0.0419937	0.0592445	0.00672326
Vitvi18g02927_t001	-0.0332956	-0.0646814	0.013068	0.0134062	0.0786337	-0.0435418	0.142787	-0.118516	-0.0209394	-0.0203846	-0.0324474	0.0139428
Vitvi14g01391_t001	-0.0661042	0.026946	-0.00725043	-0.00749168	0.0225909	0.016458	0.00486576	0.0141479	-0.00941735	0.0145891	-0.00152223	0.0267445
Vitvi01g00585_t001	-0.0234369	-0.0187615	-0.175491	-0.0508341	-0.0525008	0.000205735	-0.0139137	-0.00673126	0.0101734	-0.0111553	-0.0126302	-0.00705521
Vitvi15g01538_t001	-0.0622297	0.0355978	0.0131226	-0.0246328	0.00387206	0.00651986	-0.00901561	-0.0163058	-0.0450102	-0.0379427	0.00407306	-0.000845773
Vitvi11g00099_t001	-0.0222522	-0.0760084	-0.0152483	0.029582	0.0108567	-0.00506446	0.00229571	-0.0296258	0.0861012	-0.0379164	0.0210769	-0.0184812
Vitvi06g00064_t003	-0.0618597	0.0351756	-0.0027943	-0.0357927	-0.0109297	0.00464478	-0.0217766	-0.0238618	-0.0480873	-0.0470214	0.00159686	-0.0151869
Vitvi06g01346_t001	-0.0313381	-0.072074	0.012062	-0.0169167	0.0185501	-0.0086241	-0.0146065	0.00346977	0.0343652	-0.00239928	0.0451569	-0.0371469
Vitvi07g02097_t001	-0.0300351	-0.0717395	0.00576861	-0.0279118	0.0180472	-0.0408512	0.0625652	-0.036874	-0.00434395	0.0182305	0.00529982	-0.0313065
Vitvi05g01833_t001	0.0230433	0.073731	-0.0139723	-0.0104832	-0.0156193	-0.0770683	0.0594228	0.0899963	-0.0106894	-0.0470829	-0.0287792	0.0293085
Vitvi01g00444_t002	-0.0610693	0.037003	0.0116926	-0.0303153	-0.00556482	0.00712878	-0.0225575	-0.0242384	0.00980961	0.00978043	-0.00397802	0.000240771
Vitvi04g01633_t002	-0.0648144	0.0276142	-0.00264075	-0.0058223	0.0197954	0.0197662	-0.0109887	0.0196233	0.0189041	-0.000657962	0.00103294	0.0197343
Vitvi19g00257_t002	-0.0656285	0.0199989	0.000889741	0.0210996	0.0520014	0.0278108	0.0160377	0.0557958	-0.00255115	-0.0155409	0.0107346	-0.0476633
Vitvi07g02491_t002	-0.0639444	0.029904	-0.00168619	-0.0148766	0.0114443	0.0146762	-0.0124762	0.00870018	-0.0322113	-0.0254392	0.00408908	0.0310117
Vitvi01g01351_t001	-0.065257	0.0245073	-0.0101356	-0.00233143	0.0248392	0.0204093	-0.0034118	0.0293424	-0.0232741	-0.0274223	0.00608786	0.00947971
Vitvi06g00064_t002	-0.0642542	0.0283667	-0.00337877	-0.0131728	0.0201971	0.0102783	0.017009	-0.0024778	-0.0218211	0.0379223	-0.00490852	-0.0405442
Vitvi12g00272_t001	0.0314745	-0.0443572	0.0365352	-0.195544	0.0558022	0.0592551	0.0159435	0.0360892	-0.0580175	-0.124888	0.0194473	0.0179797
Vitvi16g04351_t001	0.0591164	-0.0195915	0.00435218	-0.0991426	0.0763474	0.0794797	-0.0199026	0.064324	-0.0308252	0.116349	-0.0502517	0.0389807
Vitvi11g00990_t001	-0.0272547	-0.0208466	-0.16723	-0.0369116	-0.0282682	0.00158777	0.0174043	0.0128128	-0.0869366	-0.0102376	-0.0037893	0.00345117
Vitvi12g00373_t001	-0.0651191	0.0237965	-0.00586195	0.0040243	0.0291203	0.025823	-0.011498	0.0424215	-0.00274401	-0.000286695	0.00580683	-0.0197013
Vitvi03g01650_t001	0.0624271	0.0194695	-0.0331024	0.0260607	0.090198	0.0208218	0.0147656	-0.00890816	-0.0404617	-0.0238402	-0.0593446	-0.0164777
Vitvi12g01876_t001	-0.0527432	0.0455018	0.0359805	-0.0492571	-0.0254592	-0.00838052	-0.0241056	-0.0764954	0.05001	-0.0243345	-0.00457482	-0.0195795
Vitvi19g01801_t003	-0.0623765	0.032276	0.000483764	-0.0213436	0.00194269	0.0122315	-0.0224577	-0.00453025	0.00505199	-0.0413157	0.00253499	-0.023041
Vitvi04g00602_t001	-0.0279774	-0.0715626	0.0136181	-0.0297131	0.0129875	-0.0395221	0.0529416	0.00331487	-0.0182345	0.0338803	0.0954471	0.00747167
Vitvi10g00229_t001	0.0283735	0.0715004	0.00806708	-0.0341899	-0.0315627	-0.0105917	-0.00984189	0.0164626	0.0506032	0.0245227	-0.00459672	0.0558665
Vitvi04g01685_t001	0.027718	0.0696051	0.00417461	-0.000132445	0.0512354	-0.0834872	0.0710684	-0.00999608	0.0212942	0.0714435	0.0592196	-0.0180932
Vitvi09g04225_t001	-0.0635238	0.0269668	-0.00901844	-0.00885663	0.01073	0.0217898	-0.0321542	0.026935	0.0030748	-0.0737144	0.00987789	-0.0408483
Vitvi01g00160_t002	-0.0649517	0.0167434	-0.0112522	0.0207669	0.0506307	0.0289475	0.0158582	0.0609325	-0.00695696	-0.00319171	0.00941232	0.0274437
Vitvi10g00026_t001	-0.0286541	-0.0717412	0.00354099	-0.0207701	0.00405671	-0.00854858	-0.0242863	-0.015042	0.0292036	0.0379495	-0.0234257	-0.000263419
Vitvi10g04288_t001	-0.0549759	0.0412973	0.0310374	-0.043277	-0.00263814	-0.0183477	0.0413622	-0.0862168	-0.0436453	-0.00523668	-0.00592981	0.0150768
Vitvi03g01429_t001	-0.0215835	-0.0215266	-0.167405	-0.0338198	-0.0629722	-0.0205318	-0.0263178	-0.0328761	0.00491517	-0.0056123	-0.014167	-0.00873116
Vitvi08g01843_t001	0.0421921	0.0571144	-0.0289556	0.0098761	0.0564376	0.00835886	0.0398256	-0.0714441	0.10083	-0.0734884	0.0126704	-0.00347857
Vitvi13g02031_t001	-0.0638892	0.0232244	-0.00630704	0.000611256	0.0324389	0.017807	0.0149023	0.0280741	-0.0549907	-0.00200671	0.00605288	-0.0290494
Vitvi03g01390_t001	-0.0222163	-0.0182844	-0.16893	-0.0491301	-0.0505207	0.00019491	-0.0134607	-0.00627059	0.00979026	-0.010426	-0.0102272	0.0148084
Vitvi10g01881_t001	0.0295259	0.0692555	0.00483756	-0.0157469	-0.0296196	-0.0432036	0.0189494	0.0681076	0.0346163	-0.0382728	0.0980728	0.0430164
Vitvi08g02283_t001	-0.0610359	0.0310723	0.0231955	-0.00219522	0.0266791	0.0148165	0.002195	0.00606957	0.0306189	-0.0143075	0.00476346	0.0153118
Vitvi11g04105_t003	-0.0628478	0.0273541	0.000508981	-0.00728371	0.0228258	0.0141232	0.00776239	0.00841642	-0.00580092	0.00846	0.000464173	-0.0234792
Vitvi08g00100_t001	-0.0303041	-0.0689191	-0.00517816	0.00345281	0.0130482	0.0309021	-0.0681996	0.0239456	0.0670657	-0.0214516	-0.0250128	0.0158924
Vitvi14g03078_t001	0.0281641	0.0673413	-0.039832	-0.0117595	0.0057677	-0.0507026	0.0825156	0.0345714	-0.040855	0.0361497	0.0687947	0.0529373
Vitvi19g01817_t001	-0.0604813	0.0327482	0.0133177	-0.01586	0.0102195	0.0113274	-0.010055	-0.00836639	0.0311129	-0.000927423	-0.000475302	0.0111909
Vitvi19g00641_t002	-0.06134	0.0300304	0.0115206	-0.00592707	0.0170619	0.0186135	-0.0195844	0.0142957	0.0361467	-0.0327421	0.00599612	0.0198208
Vitvi03g01294_t001	-0.0241363	-0.0705654	-0.00224595	-0.0160855	0.0273026	-0.0439509	0.10889	0.0158225	-0.00350275	-0.000397375	-0.0137976	-0.0462727
Vitvi14g01314_t001	-0.0263474	-0.0698169	-0.00931578	0.0314109	0.0361068	-0.0293997	0.0412286	-0.0671771	0.0198025	-0.00921648	-0.0698734	-0.00331016
Vitvi03g04022_t002	-0.061819	0.028497	-0.00164099	-0.0135951	0.0153287	0.0117309	0.00423258	-0.00330728	0.020343	0.0297882	-0.00477454	-0.0281963
Vitvi10g01778_t001	0.0358508	0.0627157	-0.00336786	-0.0315382	0.0470861	-0.0493935	0.0737634	0.00688893	0.0130086	-0.00723091	0.0889933	0.0409069
Vitvi01g00106_t002	-0.0621545	0.0268282	-0.0060574	-0.012742	0.0178327	0.0114363	0.00943958	0.00331401	-0.0325262	0.0108086	-0.000160796	0.0243891
Vitvi09g01992_t002	-0.0617198	0.0281383	-0.0022443	-0.0116001	0.0112491	0.0176497	-0.0215412	0.0173213	-0.0198654	-0.0388626	0.00744127	-0.0349182
Vitvi04g02210_t001	0.0529414	-0.00653167	0.00644558	-0.158321	0.0577886	0.0910886	-0.0108308	-0.0495618	0.0524412	-0.0135023	0.0357515	-0.0127881
Vitvi06g04387_t001	0.0578885	0.0297963	-0.0296196	-0.0116687	0.0635908	0.0287279	0.0478565	-0.0252242	0.0584531	-0.0740559	0.0316819	0.00204905
Vitvi19g00147_t001	-0.0243118	-0.0709845	-0.0223279	-0.000266073	0.0313899	0.0107825	-0.00653747	-0.00193052	-0.0249742	-0.0467038	0.0276878	0.0103216
Vitvi10g01053_t001	-0.0166598	-0.0538266	0.119583	0.0313129	0.0407124	0.000471651	-0.0572498	-0.0275682	0.0154036	-0.0688808	-0.0307083	-0.0217686
Vitvi02g01288_t001	0.0338319	0.0653945	0.000836611	0.00149944	-0.0105969	0.0383354	0.0199763	-0.0484328	-0.0775064	-0.0103004	0.0520931	-0.0199004
Vitvi15g00714_t001	-0.0318658	-0.065983	0.0115174	-0.0147333	-0.00514753	0.00344373	-0.0737955	0.0732961	0.0459994	-0.0105813	0.0016075	-0.0316444
Vitvi14g01946_t001	0.0338234	0.0624774	-0.00599072	0.0171213	0.0839071	-0.00485253	0.0259293	0.00184636	-0.0290746	0.0623895	-0.0854301	0.0103277
Vitvi03g00773_t006	-0.0620504	0.024238	-0.00426413	-0.00197219	0.0286318	0.0144871	0.0162144	0.0130094	0.00148447	-0.0222735	0.00365892	-0.0144709
Vitvi18g01669_t002	-0.0272075	-0.020505	-0.156971	-0.030941	-0.0195159	0.00194622	0.0262125	0.0182186	-0.112721	-0.00949156	-0.000908143	-0.00377262
Vitvi16g04345_t001	0.0500079	-0.0127798	0.0297155	-0.156204	0.0822069	0.0477482	0.0321721	0.0701703	0.0274899	-0.0147902	-0.0374872	0.021159
Vitvi02g01661_t001	-0.0244108	-0.0703728	-0.000595673	0.0242429	0.0190145	-0.000978136	-0.0524858	-0.0139899	0.0463745	-0.023654	0.0169117	-0.0169022
Vitvi14g01929_t001	-0.0277484	-0.0684146	0.014755	-0.0147961	0.0115105	-0.0520714	0.0371549	0.00332218	0.00415355	-0.0356599	0.0496383	-0.0482504
Vitvi08g02283_t002	-0.0595228	0.0299466	0.0205801	-0.00212683	0.0238086	0.0172625	-0.00739012	0.0118306	0.0381853	0.00181494	0.00428452	0.00115256
Vitvi15g04519_t003	-0.0601664	0.0297047	-0.000739142	-0.0192581	0.00977367	0.00718334	0.00567335	-0.0152168	0.00975769	0.000884596	-0.00295565	0.0181455
Vitvi04g00715_t001	0.0623324	-0.0130696	-0.017082	0.0647605	-0.0169252	0.0256889	0.0282178	-0.0115722	-0.00778323	0.0168469	0.029006	-0.0283802
Vitvi01g00742_t001	-0.0396349	-0.0577262	-0.00146089	0.0247682	0.0395399	-0.040242	0.0724885	-0.0738106	0.00588073	0.0114606	0.00632417	-0.0291718
Vitvi12g00453_t001	-0.0619837	0.021535	-0.00861138	0.00324304	0.0296177	0.0229354	-0.00295354	0.041096	-0.0395698	-0.00628287	0.00879566	-0.0287876
Vitvi14g02990_t001	0.0115224	0.0736476	0.0050997	-0.0169066	-0.0422847	-0.0402829	-0.0335311	0.0378789	0.0326536	-0.0503958	0.0248386	0.0201605
Vitvi19g01484_t001	0.0326887	0.0617532	-0.0443553	0.0249292	0.0129886	0.0378061	0.0277456	-0.0851845	-0.0241025	-0.000196063	-0.0467018	-0.0294894
Vitvi06g00016_t001	-0.0136002	-0.0740196	-0.00218783	-0.0209073	0.0289512	0.00564183	0.0200495	-0.00190053	0.0229672	0.0216329	0.0275338	-0.0287299
Vitvi08g02283_t005	-0.0593563	0.030364	0.0128153	-0.00992426	0.0143712	0.015351	-0.0147634	0.00642033	0.0195652	-0.00738792	0.00384878	-0.00203093
Vitvi02g00230_t001	-0.0238012	-0.0695138	0.0101496	0.0190052	0.0301368	-0.00435501	-0.00991553	0.000104975	0.0468069	0.105081	-0.0415193	-0.0347098
Vitvi08g01547_t001	0.0227098	0.0684425	0.0134857	-0.0252193	-0.0163104	-0.0743381	0.046945	0.0424475	0.025241	-0.0937427	-0.0273053	-0.0396598
Vitvi05g00483_t001	0.0551004	0.0324409	-0.0191653	0.0208255	0.065421	0.0310702	-0.0226203	-0.0732839	-0.0630408	-0.0819565	-0.0292736	0.00285824
Vitvi08g02226_t002	-0.0591764	0.0291202	0.00288557	-0.0173719	0.0187178	-8.58769e-05	0.0388426	-0.0350881	0.0402068	0.0165059	-0.00854056	0.0238069
Vitvi19g00555_t001	-0.0279439	-0.0671922	0.00450327	0.0105412	0.0439837	0.00705362	0.0106952	-0.0171502	0.0317675	0.0280242	-0.0524152	0.0114363
Vitvi05g01952_t002	-0.0600304	0.0275436	-0.00583915	-0.0156938	0.00924401	0.0134381	-0.00990696	0.00323698	0.00217165	0.00703322	-0.000386414	0.000616625
Vitvi10g00832_t001	-0.0609144	0.0236218	-0.00410969	-0.00270532	0.0310865	0.0106566	0.0306641	0.00458105	-0.00504145	-0.0112849	0.00178161	0.0298516
Vitvi04g04474_t001	-0.0298159	-0.0662427	0.00359576	-0.0212276	0.0227388	-0.0227261	0.0350929	-0.0160913	0.0161989	0.0116639	0.040326	0.0577147
Vitvi14g03044_t001	0.0201147	-0.0559442	-0.0163926	-0.149021	0.0168934	0.115912	0.00881164	0.0239787	0.0928812	-0.0209105	-0.0950997	0.0394099
Vitvi14g01748_t001	-0.0587538	0.0296768	-0.00652449	-0.0268922	0.000972578	0.00535699	-0.00154533	-0.0165277	-0.0425162	0.0041403	-0.00141641	0.0142132
Vitvi18g01488_t001	-0.0285592	-0.0606813	0.0244179	0.0106811	0.075103	-0.0186515	0.12557	-0.0713562	-0.044784	-0.0554431	-0.0367476	0.0327486
Vitvi05g00357_t002	-0.0492778	0.0425322	0.0239424	-0.0574041	-0.0326122	-0.0129242	-0.0207287	-0.0749682	-0.0684028	-0.040264	0.00198967	0.00415839
Vitvi09g01927_t002	-0.0597539	0.0246916	-0.0120063	-0.0157412	0.0209848	0.00375112	0.0415097	-0.0214198	0.0184777	0.0973047	-0.0150962	0.0212277
Vitvi14g02445_t001	-0.0362347	-0.0301786	-0.125111	0.0528326	0.000829839	-0.0213433	0.000812663	0.0149432	0.0414178	0.077831	-0.0128636	-0.00994349
Vitvi01g02092_t002	-0.0597295	0.0261919	0.0054543	-0.00585379	0.0295707	0.00788363	0.0336622	-0.00524247	-0.0061303	0.0255499	-0.00167118	-0.00165707
Vitvi14g00065_t003	-0.0405004	0.045682	0.072285	-0.045126	-0.00621497	-0.0265051	0.0409634	-0.109529	-0.0313617	0.0224312	-0.00152345	0.0135179
Vitvi06g00569_t001	-0.0259608	-0.0672181	0.0150305	-0.0192698	0.00360774	-0.053158	0.0339003	0.00588082	-0.0111035	-0.0210847	0.0907484	0.04318
Vitvi06g04052_t001	-0.0315979	-0.0638527	0.00158881	-0.0296811	0.0225918	-0.0272999	0.050262	-0.0104499	0.0107403	0.04067	0.0120194	0.0589324
Vitvi01g00159_t001	-0.057439	0.0320913	0.0117652	-0.0204429	0.0061349	0.00767654	-0.00645388	-0.0149207	0.00163923	0.00589541	-1.57872e-05	-0.00273666
Vitvi08g02344_t001	0.0176595	0.0679067	0.0190429	-0.0247382	-0.043039	-0.0676106	-0.0412489	0.104855	0.049302	0.0121064	0.0266747	0.0231982
Vitvi04g02205_t002	-0.0565045	0.0328466	0.00376957	-0.0322926	2.77262e-05	-0.00542898	0.020272	-0.0493251	-0.00767586	-0.0332455	-0.00308273	0.035956
Vitvi02g01788_t001	0.0203148	0.0675221	0.0101317	-0.0328898	0.01386	-0.0926791	0.0611589	-0.0387927	-0.0267355	-0.0479983	0.0133219	-0.0141543
Vitvi07g01630_t001	0.0184101	0.069052	0.00107655	-0.0161781	-0.00272815	-0.0795561	0.0638718	0.0647486	-0.00583974	0.00521976	0.0442543	-0.0456013
Vitvi06g04057_t001	-0.0326044	-0.0627548	0.0103959	-0.0307763	-0.00190324	-0.0316523	0.0550514	-0.0080355	0.0154957	0.00515434	-0.0245128	0.02889
Vitvi18g00013_t001	-0.057652	0.0306225	0.0120512	-0.0136524	0.0103162	0.0116412	-0.0132477	-0.00206908	0.0101533	-0.0503166	0.00732706	0.0101167
Vitvi07g02940_t002	-0.0559938	0.0340519	0.016362	-0.0248485	-0.000398007	0.00672323	-0.0170578	-0.0178885	-0.0143988	-0.00985307	0.00299742	-0.00109734
Vitvi15g04595_t003	-0.0583164	0.0290326	0.00554467	-0.0131312	0.0111298	0.01358	-0.0118095	0.00138122	0.0236049	0.00652777	0.000704264	0.00461255
Vitvi18g00524_t002	-0.0553397	0.034083	0.00529545	-0.0366349	-0.00934249	-0.00153434	-0.00597506	-0.0365227	-0.0607499	-0.0282961	0.00198552	-0.0236676
Vitvi10g00402_t001	0.0430143	0.0200659	-0.0526587	0.0226065	0.166031	-0.0915147	-0.100357	0.0266738	-0.00488227	0.0187539	0.00965896	-0.015588
Vitvi12g04111_t001	0.0180237	0.0686533	0.021155	-0.046915	-0.0180503	-0.0242191	-0.0203194	-0.0476552	0.0387962	-0.0053687	-0.117296	0.0167734
Vitvi04g01907_t001	0.0398431	0.0497505	-0.021829	0.0156128	0.0906622	0.0377385	-0.0330784	-0.0586664	0.0709689	0.0623381	0.189871	-0.00282557
Vitvi18g02072_t001	-0.023079	-0.0679487	-0.00754558	0.0281024	0.0182499	-0.0108179	-0.0301066	0.00605487	0.0570015	-0.0250982	0.007261	0.0369311
Vitvi06g00044_t002	-0.059136	0.0247286	-0.000842021	-0.0033696	0.0178994	0.0234938	-0.0247966	0.0353613	-0.0162024	0.0239536	0.00600053	0.0233046
Vitvi06g04053_t001	-0.0315148	-0.0633091	-0.00163979	-0.00886138	0.0261518	-0.0248965	0.0392234	-0.0084782	0.0270427	-0.00350987	0.0223263	-0.0397542
Vitvi12g00462_t001	0.0114814	0.0711834	0.0173258	-0.0161286	0.0307112	-0.0387156	0.0239823	0.0252286	0.0105841	-0.0333659	-0.0488042	-0.0286329
Vitvi03g01703_t001	0.0366693	0.0568482	-0.00575042	0.000790497	-0.0345912	0.0827393	0.0592953	-0.0182305	-0.0168366	-0.00966278	0.108686	-0.00195568
Vitvi19g04408_t001	-0.0254067	-0.0656674	-0.0217679	-0.0156849	0.0376417	0.0347891	-0.0119125	0.0277032	0.0123489	-0.0339063	-0.0334441	0.0182929
Vitvi14g00339_t001	-0.0302932	-0.0562267	0.0269902	0.00162988	0.0581096	-0.0586459	0.139346	-0.112144	-0.0258468	0.0434552	-0.0229298	0.0123011
Vitvi06g01762_t001	0.0449981	0.0433276	-0.0213953	-0.0451237	0.0562448	0.0770904	0.0532953	-0.0636275	0.0903023	0.0440871	-0.0094037	-0.0106867
Vitvi07g02558_t001	0.0430207	0.0348507	-0.0558704	0.0480061	0.101791	0.0758443	-0.0413589	-0.0888013	-0.0226751	-0.0906308	0.0422662	-0.00673296
Vitvi18g02884_t001	0.0283227	0.0641356	0.000693768	-0.0133131	-0.0400661	-0.0259519	0.00401129	0.0577582	-0.0233707	0.0388685	0.0326724	0.0379666
Vitvi14g01239_t002	-0.0570758	0.0298365	0.00368479	-0.0191102	0.00475314	0.0108005	-0.0131321	-0.00826838	0.0259629	0.0217133	-0.00241512	0.000756243
Vitvi08g02154_t001	0.0590702	-0.0239128	-0.00147038	0.0102537	-0.0136575	-0.00432238	0.0140244	0.00987294	0.0047129	0.00831112	-0.0273928	0.0158333
Vitvi18g00480_t002	-0.0516149	0.0376713	0.0337477	-0.0291751	-0.00167805	-0.00244453	-0.00202233	-0.0459285	0.0112422	-0.0210605	0.00201688	-0.00796087
Vitvi18g00291_t001	0.0317372	0.0609774	-0.0097705	0.0206867	0.0062415	0.0745148	-0.00427885	-0.0562775	0.00956464	0.0279693	0.037829	-0.0183856
Vitvi07g02983_t001	-0.0243042	-0.0660167	0.0132763	-0.0268996	0.00924188	-0.0410102	0.033792	0.026826	-0.0305982	0.0155582	0.0803153	0.0712132
Vitvi03g00325_t001	-0.00725012	-0.0662322	0.03911	0.0232205	-0.058457	-0.00323893	-0.0980584	-0.058059	0.114893	-0.0322769	0.0291915	0.0196762
Vitvi07g02691_t003	-0.0546114	0.0324388	0.0155865	-0.0272871	0.0106206	-0.00744873	0.0391207	-0.0470363	-0.0599225	0.00605083	-0.00160095	-0.0133004
Vitvi02g00270_t003	-0.0567302	0.0166541	-0.0509562	-0.0270609	0.00457603	0.0043296	0.026352	-0.00542207	-0.0974207	0.0731233	-0.00842971	0.00114765
Vitvi04g01633_t001	0.0606182	-0.00413271	-0.0197433	0.0151288	0.0496112	0.000714478	0.0478553	-0.00938181	-0.00905215	-0.00936119	0.00379316	0.00894402
Vitvi18g02126_t001	-0.0201401	-0.0171238	-0.156004	-0.045619	-0.0466407	0.0001364	-0.012406	-0.00567684	0.00907721	-0.00933801	-0.00732535	-0.00564974
Vitvi18g04574_t001	-0.0573262	0.0277646	-0.000684535	-0.0174957	0.010788	0.00775173	0.00555378	-0.00971419	-0.0097316	0.0104738	-0.000872463	0.0257932
Vitvi12g02334_t003	-0.0592465	0.0173603	-0.0125644	0.0105413	0.039838	0.0192882	0.0243948	0.0289918	0.0445774	-0.0122734	0.00390816	0.0185064
Vitvi14g00065_t001	0.0505053	0.0321557	-0.041198	-0.00115927	0.0369298	-0.0841359	0.0928585	0.00874795	0.0320483	0.022634	0.0506166	-0.0380004
Vitvi18g02346_t001	-0.0569536	0.0280737	0.00154772	-0.0147494	0.00743696	0.0146768	-0.0179401	0.00254983	0.0353608	0.0336473	-0.00220822	-0.0214655
Vitvi16g01857_t003	-0.0592205	0.012598	-0.0162872	0.0209788	0.0521049	0.0245692	0.0316582	0.0535946	-0.00684651	0.0115741	0.0082305	0.00176278
Vitvi08g00020_t001	0.0155418	0.0668536	-0.0120161	-0.0309768	-0.0170535	-0.111503	0.0314566	-0.0189066	0.0126551	0.0281277	-0.00176225	-0.0170287
Vitvi09g01513_t001	0.0282442	0.0598014	-0.00585217	0.00686109	0.0920492	0.0107375	-0.021073	-0.0651125	0.0257654	0.0129164	0.0815946	-0.00395233
Vitvi08g01349_t001	0.0380194	0.0561174	-0.00730418	-0.011728	0.00185412	-0.0402545	0.0427888	-0.041527	-0.00033182	0.0337169	-0.0181821	-0.0034625
Vitvi03g04464_t002	-0.035969	0.0433769	0.0803789	-0.0394322	0.00536607	-0.0324364	0.0727289	-0.121139	-0.0234604	0.0481402	-0.00431852	-0.00220338
Vitvi10g04623_t001	0.0472561	-0.0211689	0.0343175	-0.141743	0.0447393	-0.00380527	0.0688467	0.00233565	-0.0301128	-0.00637689	-0.0238665	0.00758884
Vitvi19g01790_t002	-0.0535271	0.0272308	0.0468579	0.0163441	0.0470729	0.0180123	0.0141908	0.031263	-0.0389063	-0.0304149	0.020785	-0.0477221
Vitvi03g01500_t001	-0.0201261	-0.0612881	0.0659909	-0.0153835	0.0108239	-0.00983401	-0.0266958	0.0646219	-0.0813131	0.00288283	-0.0474852	0.0310066
Vitvi10g04229_t001	0.0594217	-0.0106009	0.00125597	0.0220452	0.00639557	-0.0394822	0.0540603	-0.0570634	0.0850588	0.0468188	-0.0912179	0.0180606
Vitvi04g00312_t001	-0.0157536	-0.0656027	0.0328542	-0.00647407	0.0570985	-0.0284838	0.0878418	0.0140428	-0.00820327	0.0791168	0.0198655	0.0117879
Vitvi12g02758_t001	0.0280398	0.0631826	0.00250631	-0.00661923	-0.00770019	-0.0108604	0.052976	0.0232124	-0.0867463	0.0298752	-0.0253189	0.0185479
Vitvi07g00219_t001	-0.0304714	-0.0619281	-0.0022912	-0.0164287	0.0258759	-0.0269808	0.0370058	-0.0125782	0.0107548	0.0179594	0.0479421	0.0257805
Vitvi10g04021_t001	-0.0387755	-0.0548119	0.012338	-0.01935	0.00395456	-0.00710187	-0.0252048	-0.019043	-0.00887467	-0.0287265	-0.188763	0.0363097
Vitvi09g01395_t001	0.0302978	0.0172232	-0.0419642	-0.00927704	0.199715	-0.11891	-0.157995	-0.0882627	-0.00507618	0.00761443	-0.0189542	0.00886243
Vitvi14g02500_t002	-0.0563982	0.0279144	0.00283946	-0.01532	0.00763086	0.0138883	-0.01791	0.00773909	-0.026739	0.00467381	0.00463274	-0.0265104
Vitvi04g02122_t001	0.0264375	0.0528623	-0.0820739	-0.0134726	0.0336419	0.00611685	0.0550475	-0.0525612	0.0455293	-0.0120244	0.161567	-0.0183024
Vitvi12g04596_t001	-0.0206975	-0.016258	-0.153385	-0.044317	-0.0458992	0.000172496	-0.0120968	-0.00603894	0.00890267	-0.00995488	-0.0122306	0.00554763
Vitvi17g00900_t002	-0.0541799	0.0326412	0.00352769	-0.0266115	0.00722311	0.0015711	-0.0286559	-0.0169812	-0.0328094	-0.00785683	0.00100184	-0.00800331
Vitvi19g04155_t001	0.056059	0.0261619	-0.0106878	0.00751118	0.00718922	0.0570674	-0.00465336	-0.0407525	0.0461348	-0.0198715	-0.0640398	-0.0108421
Vitvi03g01427_t001	-0.0225048	-0.0248368	-0.145343	-0.0310171	-0.0386639	-0.00799227	-0.0111344	-0.0141342	0.0117825	0.0015037	0.12282	-0.000774646
Vitvi05g04163_t001	0.033351	0.0159922	-0.0462806	0.00733142	0.193747	-0.0777314	-0.167108	-0.0715282	-0.0168193	0.019475	-0.0084355	-0.0111928
Vitvi14g00142_t002	-0.054979	0.030753	0.011277	-0.0190459	0.00332183	0.0107317	-0.0202708	-0.0046099	-0.00796577	-0.0113893	0.00485904	-0.00847599
Vitvi05g01790_t003	-0.0565662	0.0263874	0.00953259	-0.00493115	0.0205393	0.0164033	-0.00530695	0.0145908	0.00431447	0.0323764	0.00279468	0.0238347
Vitvi16g00789_t001	-0.020557	-0.0248745	-0.141806	-0.0206765	-0.0673432	-0.0229388	-0.059962	-0.0369495	0.0396767	-0.0562448	-0.129498	-0.00851065
Vitvi05g00241_t002	-0.0569063	0.0252079	0.00662736	-0.00241016	0.0223878	0.0179791	-0.00566555	0.0186105	0.0182027	0.0264202	0.00294878	0.0151561
Vitvi13g00618_t001	-0.0195138	-0.0646272	0.0296149	0.0029755	0.0517769	-0.0302392	0.0280363	-0.0572479	-0.0058198	-0.07032	0.0344472	0.0465683
Vitvi05g02085_t001	-0.0568402	0.0248087	-0.00527888	-0.00783435	0.0101688	0.0202295	-0.0280336	0.0190307	0.0558285	-0.0111801	0.00332076	-0.00706096
Vitvi13g02005_t001	0.00233658	-0.0641731	0.0322319	0.0325648	-0.0517565	0.0651075	-0.097858	-0.0754589	0.136793	-0.00560346	0.0384102	0.000186294
Vitvi06g00064_t001	0.0562898	-0.0268925	0.00344588	-0.00576067	-0.0116456	-0.0199657	0.00496148	0.0119869	0.00838979	0.00817069	0.00894646	-0.00566468
Vitvi19g01832_t001	0.04046	0.0284009	-0.0473521	0.0341579	0.140295	0.0277284	-0.00540033	-0.15431	0.00334235	-0.022765	0.0143442	0.00217013
Vitvi18g00036_t002	-0.0531924	0.0327039	0.0130567	-0.0294427	0.00145605	-0.00293445	0.0142421	-0.0422528	-0.0124899	0.0212243	-0.00412114	0.0391055
Vitvi15g01524_t002	-0.053362	0.0320333	0.0110521	-0.028144	-0.00163449	0.00215908	-0.00619162	-0.0226311	-0.065951	-0.025129	0.00596185	0.0158878
Vitvi13g01358_t001	0.0363032	0.0153761	-0.0451515	0.0836802	-0.00732479	0.272287	0.0431072	-0.0603825	-0.0401308	-0.0852981	-0.0296201	0.0174104
Vitvi01g00737_t001	-0.0294402	-0.0598752	0.00422279	0.00592948	0.0462858	-0.00107584	0.0399641	-0.0370491	0.0380596	0.116735	0.0322135	0.0211666
Vitvi00g04407_t001	0.0544817	-0.00536458	0.00338474	-0.0857268	0.0666923	0.0629263	-0.00523324	0.0375419	0.0585042	-0.0522766	0.0517903	0.0044861
Vitvi07g01278_t002	-0.0558235	0.0258494	-0.00568314	-0.0191457	0.0106543	0.00528389	0.0122398	-0.00814958	-0.0686139	-0.0105731	0.00383747	0.00641836
Vitvi01g01085_t001	-0.0274312	-0.059937	0.00430652	0.048314	0.0414436	-0.00566022	0.0367602	-0.0401888	-0.0355255	0.0524448	-0.16682	0.00594721
Vitvi12g04106_t001	0.0109287	0.0678949	-0.0101694	-0.00272421	-0.043147	0.000300557	0.0175815	0.0354093	0.0868803	-0.0208111	0.0314977	-0.0348141
Vitvi03g04254_t001	-0.0553519	0.0277036	-0.000275912	-0.0187989	0.00453523	0.0113625	-0.014345	-0.000263445	-0.0194998	0.0165083	0.00156092	0.0117885
Vitvi08g00802_t001	-0.0235991	-0.0637448	0.0020111	-0.0134251	0.00135342	0.00702067	-0.0555331	0.0784113	0.0153238	-0.0145536	-0.00144427	0.0328378
Vitvi19g00370_t003	-0.0562812	0.0247242	0.00274931	-0.00426918	0.0200946	0.0156659	-0.00344969	0.0126338	0.0255234	-0.0123532	0.00478018	-0.00793417
Vitvi04g01453_t001	-0.0288173	-0.0607875	0.0172421	-0.0149612	0.0112604	-0.0439587	0.0329339	-0.00959436	0.0138514	-0.0341893	0.0188166	0.000728254
Vitvi12g02055_t006	-0.0551263	0.0272302	0.0150368	-0.0045706	0.0206324	0.013913	-0.00323332	0.00839684	0.0116732	-0.0205941	0.00765131	-0.0277
Vitvi18g04694_t001	0.0446228	0.0268558	-0.0493131	0.0554164	0.108496	0.051255	-0.0815779	0.0028947	-0.0329532	-0.00710195	0.0395999	-0.00711972
Vitvi16g01344_t002	-0.053872	0.0291375	0.0118973	-0.0142132	0.0109912	0.00520767	0.00130218	-0.0156055	0.0139251	-0.120698	0.0127142	0.00166418
Vitvi09g04337_t001	-0.0197975	-0.0162508	-0.150333	-0.043722	-0.0449625	0.000154602	-0.0119269	-0.00565104	0.0087313	-0.00932689	-0.00924789	0.0164046
Vitvi16g01485_t001	0.0528796	-0.000531279	-0.00452386	-0.103729	0.0677833	0.046402	0.0365879	-0.00992951	-0.0594908	-0.0334351	-0.0137615	0.0393303
Vitvi16g04353_t001	0.0522063	-0.00889801	-0.0229258	-0.105829	0.0543357	0.0465672	0.00691156	0.0189631	-0.0724434	-0.0286001	0.012831	-0.0129496
Vitvi15g00783_t002	-0.0550759	0.0267894	0.0124948	-0.00552609	0.0180239	0.0163796	-0.012299	0.0164675	-0.0115143	-0.00117436	0.00798724	0.00644864
Vitvi06g01603_t001	0.0483804	-0.0189442	-0.0120073	-0.122811	0.0665113	0.0508102	-0.00624521	0.016443	-0.0270072	-0.00825789	-0.0252887	0.031041
Vitvi02g01409_t001	0.0280586	0.0607802	0.000661292	-0.0276678	0.0333201	-0.0177259	0.0213707	0.00311655	0.0162274	-0.0445883	0.0509252	-0.010661
Vitvi04g00998_t001	-0.0293685	-0.0600701	0.00927326	-0.0250156	-0.00138971	-0.0254975	-0.00632582	0.0272095	-0.0530273	-0.0576405	0.0148014	0.0694313
Vitvi04g00192_t002	-0.0565979	0.0217934	-0.0117714	-0.0061054	0.0167132	0.0174444	-0.00747375	0.0192601	0.0135323	0.00074717	0.00309905	0.0128615
Vitvi06g01502_t001	-0.0559277	0.0243036	0.000934394	-0.00768695	0.022779	0.0094283	0.0194604	-5.45788e-05	-0.0090247	0.017778	0.000848587	-0.0181694
Vitvi12g00342_t001	-0.0334539	-0.0557506	0.0285169	-0.0218182	0.0273736	-0.0103786	-0.0400781	-0.0089695	-0.0271176	0.0124333	0.0262017	0.0489781
Vitvi09g02104_t001	0.0508651	-0.0268657	0.0294177	-0.0522619	-0.0484233	0.0419722	-0.0613782	0.00901868	-0.0149593	-0.0801109	-0.0243014	0.0158613
Vitvi12g02374_t002	-0.0525151	0.0312074	0.0197189	-0.0171988	0.00347849	0.0110842	-0.0270533	0.00140735	-0.0434741	-0.0574234	0.0141636	-0.0344375
Vitvi12g04143_t001	-0.0199754	-0.015913	-0.149195	-0.0432108	-0.0446396	0.000148365	-0.011753	-0.00583011	0.00867573	-0.00956366	-0.0110135	-0.00409663
Vitvi07g02323_t001	-0.0199754	-0.015913	-0.149195	-0.0432108	-0.0446396	0.000148365	-0.011753	-0.00583011	0.00867573	-0.00956366	-0.0110135	-0.00409663
Vitvi05g01930_t004	-0.053618	0.0293688	0.0110481	-0.0155775	0.00795803	0.00845632	-0.00654207	-0.0150198	0.0594396	-0.0131586	0.000465953	-0.0409456
Vitvi05g02249_t001	0.0552529	0.0172005	-0.0101323	-0.0293002	0.0432775	-0.0448661	0.0640068	-0.0647671	0.0286059	0.020031	-0.04008	-0.0130935
Vitvi06g00109_t001	0.022616	0.0534304	-0.0645859	-0.0840913	-0.00171221	-0.0530055	0.00836416	-0.0398569	0.0069347	0.0323363	-0.100214	-0.00180538
Vitvi07g02249_t003	-0.056438	0.00982032	-0.0221796	0.0252664	0.04404	0.036984	-0.0117148	0.0823324	0.0352307	0.0289443	0.0103152	-0.0141485
Vitvi17g00700_t001	0.0448366	-0.0443932	-0.00425064	0.0203619	-0.0275852	0.0242203	-0.00153349	-0.0299243	0.00591312	-0.0232894	0.0909899	-0.000885807
Vitvi05g01288_t001	-0.0189386	-0.0165449	-0.149086	-0.0438684	-0.0446014	4.56444e-05	-0.0117873	-0.0054757	0.00873386	-0.00904285	-0.00517198	-0.00728285
Vitvi00g04554_t001	0.048135	-0.0247177	0.0214751	-0.101737	0.0481895	-0.0043913	0.0730723	0.021229	-0.0272094	-0.0699695	-0.0231048	0.0323989
Vitvi06g01600_t001	0.0454866	0.0326074	0.010533	-0.0884134	0.0734115	0.0330766	0.0130029	0.0101985	0.0457251	0.0579715	-0.0562654	0.0390791
Vitvi14g02997_t005	-0.0564656	0.0156214	-0.024264	0.00379814	0.023428	0.0254838	-0.0156623	0.0509097	-0.0259879	-0.0309526	0.0122989	0.0336886
Vitvi05g01930_t001	-0.049151	0.0358845	0.0221495	-0.0368686	-0.0108297	-0.00490121	-0.00517674	-0.0504968	-0.0153336	-0.00332319	-0.000252511	0.0241374
Vitvi07g04157_t001	-0.0558681	0.0209621	0.00424432	0.00627841	0.0362492	0.0157357	0.0217209	0.0213545	0.00111374	0.00174729	0.00651033	-0.00013846
Vitvi16g04349_t001	0.0517138	-0.00355239	-8.11768e-06	-0.100284	0.0771888	0.0566745	0.0246925	0.0345174	-0.0222577	-0.0313358	0.00461003	-0.0172554
Vitvi16g04348_t001	0.0475568	-0.0206353	-0.00144792	-0.11809	0.0659983	0.0493813	0.0259644	0.0311466	-0.00105063	-0.049544	0.0186726	0.00990916
Vitvi10g04276_t001	-0.0139048	-0.0364873	-0.123243	-0.0793012	-0.0479071	0.00565594	-0.0187371	-0.0346528	-0.0252766	-0.0104836	0.0517023	0.0100768
Vitvi00g04555_t001	0.0484283	-0.0157297	0.0211388	-0.11097	0.0762713	0.0251082	0.041832	0.0384147	0.0433838	0.0577097	-0.016011	-0.0316126
Vitvi14g01985_t001	0.0189575	0.0612078	-0.0544664	-0.00734471	-0.00475247	-0.00355234	0.0420866	0.0186795	0.0120756	-0.00941277	0.0429841	-0.00220056
Vitvi04g02165_t001	-0.0222219	-0.0632546	0.00332527	-0.0149705	0.0156174	-0.0286491	0.0449311	-0.0119502	-0.0443548	0.00266673	0.0146442	-0.00664798
Vitvi17g01121_t001	0.014236	0.0603031	-0.0282224	0.00459743	0.0833144	0.0439573	-0.00482383	-0.12666	-0.0111955	-0.0268921	-0.0718537	0.0327051
Vitvi01g00337_t001	-0.0254797	-0.0616843	0.0169471	-0.0221483	0.00166773	-0.00239606	-0.0105768	0.00329635	0.00548938	0.00827612	0.0422162	-0.0240104
Vitvi18g02446_t001	0.052991	0.0153304	-0.00568325	0.0359603	0.0700805	0.0557439	-0.0901981	-0.0441162	0.043512	-0.0396134	0.0968939	0.0362723
Vitvi11g00598_t001	-0.0220101	-0.0628141	0.016446	-0.0127775	0.00191562	-0.0426618	-0.00118746	0.0143057	-0.0571395	-0.0257616	0.0377405	-0.0166076
Vitvi12g00269_t001	-0.0240797	-0.062342	0.0159671	-0.00156578	0.00582046	-0.0219946	0.00743143	0.0108031	-0.0196355	0.00968189	0.0202062	0.00239645
Vitvi03g01361_t001	-0.0190627	-0.0161453	-0.147337	-0.0430623	-0.0440519	0.000127732	-0.0117051	-0.0053908	0.0085747	-0.00885867	-0.00715038	0.00581855
Vitvi19g04481_t001	-0.0174495	-0.0121423	-0.149563	-0.0393573	-0.050322	0.0248864	0.0262554	-0.0461066	0.0149943	-0.0233241	-0.00320939	0.00235348
Vitvi06g04151_t001	-0.027972	-0.0596109	-0.00271524	-0.0209446	0.0302787	-0.018058	0.0278806	0.00509388	0.00630219	0.0372434	0.035979	0.0583994
Vitvi04g01894_t001	-0.0291985	-0.059043	0.0014243	-0.0153876	0.00431877	0.00231448	-0.0167909	-0.0366797	-0.0424803	0.013667	0.0796308	-0.0326913
Vitvi06g00143_t001	0.0363114	0.0438566	-0.0324366	0.0160842	0.0984972	0.0254347	-0.0385529	-0.080962	-0.0231659	0.0438194	0.150498	-0.0416153
Vitvi06g01410_t001	-0.0285588	-0.0590471	-0.0107171	-0.0121051	-0.011523	0.0451738	-0.00651993	0.00563169	0.00501659	0.0349965	-0.0279373	0.0217199
Vitvi05g00812_t002	-0.0534833	0.0271978	0.00762003	-0.0124092	0.011965	0.0102683	-0.00287453	-0.00635314	0.039382	0.00979585	0.000191919	0.0138373
Vitvi05g00007_t002	-0.0488646	0.0337743	0.016585	-0.0384563	-0.00491391	-0.0121276	0.0249758	-0.0597768	-0.0823576	-0.0103508	0.000519099	0.0232688
Vitvi07g01739_t001	-0.0275271	-0.0590585	0.0129828	-0.0371153	-0.00773109	-0.0203651	-0.031652	0.0175113	0.0120542	0.0267782	0.00694926	-0.0517209
Vitvi09g01966_t001	-0.0433253	-0.0149617	-0.059938	0.0583887	0.0647424	-0.0294486	0.14058	-0.0408169	0.180939	-0.0597118	-0.0109336	0.0106318
Vitvi07g01843_t001	-0.0235109	-0.0147426	-0.141282	-0.0341721	-0.0374723	0.00949159	-0.024621	0.010835	0.0723555	0.0551707	-0.0157666	-0.00479913
Vitvi06g01444_t002	-0.0533977	0.0263575	-0.00437112	-0.0204349	0.000964207	0.0110798	-0.0193701	0.00261212	-0.0438094	-0.00894957	0.00564398	-0.0238172
Vitvi07g01844_t001	-0.0297297	-0.0535275	0.0270282	-0.0071338	-0.0308484	-0.0134039	-0.117654	-0.00815117	0.106317	-0.0448909	-0.0300167	-0.00573707
Vitvi06g01917_t001	0.0501869	0.0157198	-0.0583501	0.00831485	0.0682193	0.0111917	0.0328025	-0.00719025	-0.0144413	-0.103678	0.0181427	0.00102294
Vitvi05g00681_t001	0.0349645	0.0511507	-0.0298111	-0.0122469	0.0391241	0.00978001	-0.0168834	-0.0532865	-0.0137773	0.0176937	0.155417	0.0140622
Vitvi09g01751_t001	-0.0327378	-0.0548178	-0.00959019	-0.0300899	-0.0130448	-0.0211898	-0.0108363	0.0588736	0.00864926	-0.0216667	0.036589	0.00408518
Vitvi01g00067_t001	0.020432	0.0615849	0.012736	-0.0374367	-0.0303523	-0.0470206	-0.012471	0.021748	0.00463522	0.047352	-0.0478444	0.0294244
Vitvi02g01406_t001	0.048473	0.021249	-0.0461929	0.0110432	0.0927018	0.0454136	0.0236122	-0.00368339	0.0226725	-0.022687	-0.0202039	-0.0358912
Vitvi09g04541_t001	0.0557311	-0.0172525	-0.00272349	0.000838565	0.000676606	0.00448308	0.035929	-0.0385516	0.0142792	-0.00432936	0.0959192	-0.00552668
Vitvi11g04148_t001	0.0253489	0.0582007	-0.0224133	-0.00185081	0.0402618	-0.0028781	0.0736652	0.0624344	0.0243905	0.00918834	-0.0180598	-0.0486232
Vitvi18g00731_t001	-0.0296686	-0.0578226	0.013458	-0.00568571	0.00386372	-0.0273617	0.0114393	-0.0144236	0.0129204	-0.0375325	-0.0364737	-0.000418921
Vitvi03g00318_t001	-0.00646528	-0.0630152	0.0207597	0.0297083	0.00128762	-0.00371409	-0.122237	-0.0821618	0.0745694	0.00614728	0.0502484	0.0163285
Vitvi19g00270_t001	0.0239544	0.0591582	-0.0238352	-0.00254601	0.0378259	-0.00268879	0.0640597	0.0608323	0.0266028	-0.0126785	-0.0218386	-0.0602852
Vitvi16g02079_t001	-0.0167846	-0.0638731	0.00840172	0.0132612	0.0149818	-0.0243928	-0.00317871	-0.0678859	0.0233124	-0.0449465	0.0267274	-0.033639
Vitvi01g00554_t001	-0.0341783	-0.0528736	0.0162543	-0.00326012	0.0238469	-0.0398127	0.0423149	-0.0420941	0.0320177	0.0174441	-0.0502044	0.0221794
Vitvi04g00089_t001	-0.0266177	-0.0588856	0.00427703	-0.0031439	0.0277734	-0.0365614	0.0365604	-0.0543455	-0.00576093	-0.0107573	-0.00405145	0.000299386
Vitvi19g04212_t001	-0.0208326	-0.0169707	-0.142952	-0.0333243	-0.0345087	0.00543157	-0.0117976	0.00536723	0.0624648	-0.00405082	-0.00601643	-0.00359836
Vitvi14g04439_t001	-0.0222206	-0.0608825	0.0139331	-0.0111516	0.0144202	-0.00351819	-0.082523	-0.0364403	0.00373616	-0.0291653	-0.01804	-0.0376521
Vitvi10g00485_t002	-0.0436726	0.0390887	0.037028	-0.0425499	-0.0205678	-0.00624851	-0.0225286	-0.0567522	-0.0230647	0.0182417	0.00104305	0.0195993
Vitvi17g00819_t001	0.0313757	0.0436968	-0.0655045	-0.0121893	0.0703835	-0.0426445	0.0146258	-0.0800787	0.00613897	0.15263	-0.0104671	0.0110434
Vitvi10g04004_t001	0.0300497	0.0090352	-0.0269225	0.108154	-0.0346587	0.264586	0.0788299	-0.119686	-0.0359922	0.00683147	0.0733554	-0.00430524
Vitvi14g00063_t001	0.0191921	0.0590822	-0.0392299	-0.0158401	0.00430999	-0.0664925	0.0564168	0.0113511	0.0998187	0.00630611	0.0965336	0.0323478
Vitvi05g00166_t001	0.0297835	0.05434	-0.0162643	-0.0245734	0.0574344	-0.0223084	0.0732803	-0.0288329	0.000483912	0.011521	0.0299881	-0.0338868
Vitvi12g02334_t002	-0.0552311	0.0142243	-0.0168516	0.0123812	0.0361506	0.023157	0.00778454	0.0448775	0.016104	-0.035252	0.0110478	0.0179681
Vitvi14g01926_t001	-0.0264825	-0.0586909	0.00344002	-0.0326683	0.00453977	-0.00636055	-0.0376117	-0.0205371	-0.00547779	0.0978156	-0.0372563	0.0285807
Vitvi12g01876_t002	-0.0422327	0.0260776	-0.0595647	-0.0803849	-0.0594647	-0.0248771	0.00146895	-0.107421	-0.00322435	-0.0149496	-0.0194361	-0.0148809
Vitvi05g01953_t001	-0.0498497	0.0311064	0.0254541	-0.0138875	0.00708095	0.00772973	-0.014304	-0.0163127	0.0609435	-0.0600049	0.00813289	-0.00866143
Vitvi14g04481_t001	-0.0257797	-0.0595696	-0.0049901	-0.0150696	0.0233658	-0.018226	0.036807	-0.0274976	-0.0024768	0.0067973	0.0369836	0.0459336
Vitvi02g01441_t002	-0.0527877	0.0249169	-0.0102392	-0.0186211	0.00147159	0.0107071	-0.0130761	-0.0104891	0.0809032	0.0217632	-0.00589528	-0.0129736
Vitvi13g00344_t002	-0.0487966	0.0332826	0.00881388	-0.0395265	-0.0173294	-0.00100529	-0.0200971	-0.0378161	-0.0416479	0.0184088	-0.000746803	0.0250351
Vitvi10g00761_t004	-0.0487428	0.0277887	0.0473372	0.00732926	0.0400689	0.0101625	0.0276874	0.00377872	0.000333854	0.0544599	0.00719322	-0.00467979
Vitvi18g02493_t001	-0.0184729	-0.015964	-0.144111	-0.0427753	-0.0430381	0.000132536	-0.0115584	-0.00514441	0.00865486	-0.00876818	-0.00293198	-0.00107512
Vitvi17g00217_t001	-0.0287787	-0.0576842	0.0103206	0.00799771	0.0187485	-0.0181719	-0.0285862	0.00539398	0.0150958	-0.0266261	0.0185571	-0.0239727
Vitvi17g00759_t002	-0.0523384	0.0251614	-0.0082122	-0.0208458	-0.00161454	0.0113782	-0.025994	0.00862675	-0.0770862	-0.0676425	0.0137067	0.0278342
Vitvi07g02608_t003	-0.0500899	0.0284026	0.0262776	-0.00591962	0.0116106	0.0178422	-0.0371257	0.0278426	-0.0774157	-0.0891	0.0254347	0.0124253
Vitvi03g00215_t001	-0.0257897	-0.0581371	-0.0131522	0.0135086	0.0325856	-0.0138952	0.0297716	-0.0172488	-0.0088206	-0.132908	0.0359268	-0.0181399
Vitvi13g00343_t001	0.0412281	0.044116	-0.00153632	-0.0409682	0.0275238	0.0407989	0.0187846	-0.00155416	0.0623618	0.00302596	0.0428228	-0.0303244
Vitvi08g01406_t002	-0.053622	0.0234535	-0.00393691	-0.0114591	0.0168362	0.00760296	0.0155626	-0.00493263	-0.00611255	-0.00203798	0.00166647	0.0246225
Vitvi18g04286_t001	0.0425694	0.0085706	-0.0255159	0.104075	0.0546745	0.141816	0.000895524	-0.0389541	-0.16204	-0.0955674	-0.178675	-0.0124365
Vitvi12g00423_t002	-0.0543551	0.0198081	-0.00672844	-0.000841094	0.029145	0.0107812	0.0274734	0.00685982	0.0120641	-0.00729546	0.00292528	-0.0183461
Vitvi05g00292_t001	-0.0231976	-0.0606185	0.00414555	-0.011258	0.0121946	-0.0329176	0.0139399	0.0411362	-0.0171735	0.0612933	0.000753673	0.0135956
Vitvi09g00512_t001	-0.0304362	-0.0563335	0.00386308	-0.0109994	0.0233283	-0.0215583	0.0114392	-0.0225704	0.0121374	0.0157872	0.0208456	-0.0093068
Vitvi08g02373_t001	0.0328723	0.0247433	-0.0344483	-0.0130896	0.13934	-0.174035	-0.0817834	0.0400113	0.0140873	-0.0983021	0.000200435	-0.0251947
Vitvi09g04569_t001	-0.0458531	-0.01121	-0.050155	0.0585808	0.0627299	-0.0218365	0.115882	-0.0243519	0.166338	-0.0751672	-0.00491782	-0.0216211
Vitvi06g00051_t002	-0.0540907	0.0183433	7.26543e-05	0.0121592	0.0320514	0.0266607	-0.0137999	0.0498027	0.0207479	-0.0152022	0.012636	0.0172936
Vitvi13g02530_t001	-0.0276108	-0.0070201	-0.125804	-0.0474556	-0.0515929	-0.0360537	0.0308182	-0.0806152	-0.077489	0.144325	-0.0323349	-0.0110727
Vitvi05g00519_t001	-0.0186109	-0.0621654	0.00276714	-0.00710547	0.0355099	-0.0323842	0.0259415	0.0100926	-0.0144081	0.0114102	0.0497858	-0.0219452
Vitvi16g01985_t001	0.0181679	0.0622686	0.0036055	-0.00670971	0.00408069	-0.0306255	0.0328879	0.0699476	-0.0145113	-0.0241356	-0.0326286	0.000702994
Vitvi07g00619_t001	0.0117319	0.0620656	0.00945929	-0.0380833	-0.0476572	-0.0633038	-0.0223034	0.0446262	0.0343258	-0.0093826	0.0190858	0.0190203
Vitvi19g01661_t001	-0.0236974	-0.0598745	0.00830658	-0.0201564	0.0128281	-0.0181472	0.0215391	0.000194174	-0.0253546	-0.0491841	0.0366606	-0.00993414
Vitvi11g00460_t001	-0.0218243	-0.0266101	-0.124056	-0.0565147	-0.00649081	0.019522	0.0325387	0.0219672	-0.123738	-0.0104243	0.0954572	-0.00232515
Vitvi08g04165_t005	-0.0538076	0.00865371	-0.0197392	0.0242944	0.0472485	0.0316579	0.00418371	0.0802984	-0.0539389	-0.00361246	0.0180924	-0.016033
Vitvi10g00579_t004	-0.0525922	0.0246105	-0.00555426	-0.0156423	0.00470851	0.0133108	-0.0175089	0.0045405	0.0112809	0.0175696	0.00100446	-0.0161377
Vitvi04g00242_t001	-0.0302373	-0.054576	0.00267018	0.0342691	0.0120235	-0.00177924	0.0141136	-0.0127289	-0.0218234	-0.0320702	-0.215364	0.00137265
Vitvi03g00691_t001	-0.0250625	-0.0536639	0.011459	0.0214993	0.0704079	-0.0182333	0.116583	-0.0511638	-0.050716	-0.00606755	-0.0319254	-0.0188668
Vitvi05g00434_t002	-0.0467367	0.0344327	0.0252778	-0.033826	-0.00593664	-0.0057891	0.00584881	-0.0529879	0.00150111	0.0467615	-0.00502793	0.0123993
Vitvi02g00108_t001	-0.0290361	-0.0555812	0.0156017	0.00717641	0.00878499	-0.0511109	0.0305619	0.0289095	-0.0233456	-0.00835325	-0.0797961	0.0262195
Vitvi07g02315_t001	-0.0484043	-0.0213317	-0.0455365	0.0294364	-0.00437491	-0.063375	0.0887529	-0.0295047	0.0737328	0.0013751	-0.0228125	0.0116609
Vitvi14g00169_t001	0.0210648	-0.0290754	0.0415748	-0.136745	0.116037	0.134995	-0.0136379	0.016702	0.0713619	0.107253	0.0117632	0.0182075
Vitvi17g00748_t002	-0.0512968	0.0270873	-0.00128346	-0.0249174	0.00311168	0.000578924	0.0116866	-0.0270339	-0.0222057	0.00494111	-0.00118445	0.00519353
Vitvi07g02246_t001	-0.024752	-0.0576477	0.0232435	-0.0389365	0.0147387	-0.000639596	0.00886702	-0.0158826	-0.0126535	0.00706327	0.102224	-0.0191914
Vitvi05g01679_t001	0.0387194	0.0290823	-0.0420066	0.0164292	0.129778	-0.0600109	-0.0148071	-0.0569272	0.0125062	-0.0682932	0.0111107	0.00446195
Vitvi14g04527_t001	-0.0307886	-0.0540433	0.0149947	-0.0236564	0.0253456	-0.0300338	0.0327251	0.00249453	-0.0282607	0.0152886	0.0166153	0.0336226
Vitvi08g02415_t002	-0.0526408	0.0228818	-0.0117546	-0.0168552	0.00669064	0.011136	-0.00520816	0.00300909	-0.0203801	0.0417602	-0.00115915	0.0221684
Vitvi18g01539_t001	-0.052278	0.024832	0.00108833	-0.0125034	0.0118152	0.010171	-0.00100818	-0.00131294	0.00620462	0.0052216	0.0022919	0.0241304
Vitvi02g00310_t002	-0.0507222	0.0280622	0.00276505	-0.0231495	-0.0035238	0.00863842	-0.0242048	-0.00567096	-0.0339334	-0.0353011	0.00808139	-0.00315141
Vitvi18g04427_t001	-0.023628	-0.0595	-0.00660778	-0.00949081	0.0249857	-0.00161927	0.0240252	-0.0239395	0.0102251	0.00576575	0.040325	-0.0476885
Vitvi10g01123_t003	-0.0511934	0.0258625	0.011249	-0.00596441	0.00846243	0.020611	-0.042076	0.0278573	-0.0043461	-0.0668628	0.0172425	-0.00973881
Vitvi11g00050_t002	-0.0443509	0.0359293	0.028325	-0.0412979	-0.00966125	-0.0157208	0.0215927	-0.0736937	-0.0487461	-0.0222228	0.00129703	0.0200415
Vitvi18g02472_t002	-0.0384599	0.0391612	0.0128049	-0.0639909	-0.0523916	-0.0133753	-0.0448172	-0.0964237	0.125499	0.00357205	-0.013249	-0.0183007
Vitvi12g00478_t002	-0.0524961	0.0233006	-0.00766524	-0.0154165	0.0128253	0.00445948	0.0183628	-0.0139841	-0.000959645	-0.015367	0.000777009	0.0271666
Vitvi18g00427_t001	0.0298157	0.048995	-0.0360607	0.0450088	0.0458963	0.0164817	0.0113271	0.0429024	0.136127	0.07874	-0.0358656	-0.00136839
Vitvi19g01817_t003	-0.0480411	0.0319075	0.00470766	-0.0392805	-0.0179264	-0.00118313	-0.0206088	-0.0352842	-0.0548504	-0.0110873	0.00259722	0.0148652
Vitvi10g01549_t001	-0.0250276	-0.0582914	0.00497392	-0.00944864	0.0149804	-0.0266421	0.0458575	-0.0328128	0.0127012	0.0262032	0.0215548	-0.00968048
Vitvi17g00235_t001	-0.0166514	-0.0618426	0.0158865	0.00773908	0.0133077	-0.0301109	0.0142199	-0.0225033	0.00706361	0.0994175	0.0458316	0.0194716
Vitvi04g01887_t001	0.0295828	0.0443336	-0.0731904	-0.034739	0.0345809	0.0249182	0.0570647	0.0177483	0.0523078	0.0333748	-0.03004	0.0152322
Vitvi14g00695_t001	-0.0253664	-0.0580128	0.0126619	-0.0163591	0.02709	-0.0110293	0.00045367	-0.0125344	-0.0314529	-0.0052351	-0.0445813	-0.0148889
Vitvi07g01658_t001	0.0231795	0.0212432	-0.0860153	-0.000163064	0.125324	0.00452463	-0.202481	-0.0651999	-0.0490604	0.11801	-0.00702949	-0.0183775
Vitvi18g02817_t001	-0.0194632	-0.0133773	-0.138811	-0.0433079	-0.0493156	0.00448344	-0.0382373	0.00534974	-0.000143135	-0.0737935	0.00606527	0.00649404
Vitvi04g00359_t001	0.0347885	0.044898	-0.0174662	0.0628019	0.0370241	0.0779942	-0.00388728	-0.0688151	-0.0416396	-0.0465819	-0.059377	0.0374974
Vitvi09g00050_t003	-0.0339037	0.0423216	0.0595265	-0.048469	-0.0256801	-0.0172836	-0.00965774	-0.0926129	0.0316101	0.0386731	-0.00340463	0.000651685
Vitvi12g00688_t001	-0.0180663	-0.0612926	-0.0121796	-0.000293186	0.0341799	0.00342032	0.0250913	-0.0238855	0.0347843	0.0157587	-0.036552	0.014789
Vitvi08g01451_t001	-0.0231645	-0.0590679	-0.00116816	-0.00671212	0.0354868	-0.0219532	0.00462958	-0.0119387	-0.0372328	-0.00718255	0.00133193	-0.0101897
Vitvi18g02517_t001	-0.0173999	-0.0616398	-0.00709085	0.0233965	0.0221153	-0.0231758	0.0158881	0.0214874	-0.0217278	-0.0184888	0.0634677	-0.00324522
Vitvi03g00700_t001	-0.017215	-0.0585124	-0.000714977	0.016362	0.0820465	0.00294373	0.0537689	-0.0380071	-0.0166246	0.011543	-0.017819	0.0342112
Vitvi02g01443_t001	-0.012554	-0.0602544	0.0354907	0.000968782	0.0506795	0.0240767	0.00442485	0.0060293	0.0621795	0.090068	0.0524421	0.00106155
Vitvi07g02115_t001	0.0256063	0.0497257	-0.0446367	0.0101475	0.0904688	-0.0174982	0.00468431	0.0135093	-0.0525454	0.0917878	0.121228	0.020925
Vitvi15g00640_t001	0.0321053	0.0267759	-0.0361435	0.00507191	0.147971	-0.0534382	-0.169215	-0.0421181	-0.0305864	-0.00315103	0.00875625	0.00395345
Vitvi08g01287_t002	-0.0482058	0.0316423	0.0114685	-0.0327194	-0.00863516	-0.00111445	-0.00723673	-0.0375148	-0.0135844	0.0128199	-0.0010891	-0.00917886
Vitvi14g02023_t004	-0.0517261	0.0248028	0.00168309	-0.0121594	0.0109426	0.0109431	-0.00466603	-0.000444904	0.0171363	0.00612723	0.0021155	-0.023984
Vitvi01g01958_t001	0.0157348	0.0614665	-0.0166309	-0.0247301	-0.00411853	-0.0112342	0.0483319	-0.0236929	0.0363576	0.0194712	-0.105421	0.00195681
Vitvi09g00524_t001	0.0147885	0.0575187	-0.0183624	-0.0509084	-0.0284341	-0.103437	0.0384971	0.0586104	-0.0282473	-0.0118638	-0.120717	-0.0367134
Vitvi07g00474_t003	-0.0449408	0.0326365	0.00568816	-0.050994	-0.0163198	-0.019844	0.0322588	-0.0778169	-0.120544	0.0160448	-0.00371396	0.00366846
Vitvi10g04092_t001	0.0266831	0.00887646	-0.0235299	0.0899078	-0.041899	0.28047	0.102755	-0.0859558	-0.0289608	0.00184838	0.08374	0.00689448
Vitvi05g01605_t001	-0.017827	-0.0155803	-0.140323	-0.0412499	-0.0419449	5.79299e-05	-0.0110633	-0.00510802	0.00822295	-0.00821645	-0.00495607	0.0183594
Vitvi18g02928_t001	-0.0218208	-0.0531216	0.0168629	0.0200429	0.071603	-0.0450414	0.124773	-0.0323832	-0.0777881	-0.0353033	-0.0166551	0.0212051
Vitvi09g00488_t001	-0.0221101	-0.058435	0.0137566	-0.0313049	0.00351267	-0.0208321	-0.0681989	0.00816499	-0.00379438	-0.0163004	0.0498886	-0.0379187
Vitvi16g00093_t003	-0.0524306	0.0189138	0.00735255	0.0139084	0.0351803	0.024095	-0.00529608	0.0421668	0.039567	-0.0247595	0.0128434	-0.0185853
Vitvi02g01019_t001	0.0328641	0.0509136	-0.0192796	0.0150754	-0.00175504	0.0180328	0.0399788	-0.0464382	0.0291432	0.0770063	0.0791573	-0.0213085
Vitvi16g01915_t001	0.0544718	-0.00835939	-0.0158006	0.029935	0.00960917	0.014382	0.00581642	0.0139886	-0.00453668	0.0521506	0.0770399	0.0144651
Vitvi16g00808_t001	-0.0285498	-0.0554394	-0.00925856	0.013907	0.0211934	-0.0177339	0.0117311	-0.0167442	0.00324835	-0.0486289	-0.0345675	-0.00413385
Vitvi18g02712_t001	0.0432786	0.0306964	0.00620339	0.0568726	0.00628199	0.132167	-0.00762028	0.0187923	0.070088	-0.00416907	-0.0516244	0.00910067
Vitvi03g00397_t001	0.033026	0.0507184	-0.00401334	-0.0413289	0.0132517	-0.0285859	0.032655	0.0248653	0.0252501	-0.0379976	-0.0667341	0.029038
Vitvi06g01084_t003	-0.0458456	0.0321327	0.0067428	-0.0403185	-0.0272129	0.00612493	-0.057397	-0.0120479	-0.10713	-0.0290698	0.0122237	0.0195124
Vitvi16g04302_t001	-0.0158356	-0.0221501	-0.132021	-0.0071789	-0.0672169	-0.0445014	-0.0389716	-0.0617416	-0.00257662	0.00268534	-0.00949023	-0.00146079
Vitvi12g02353_t001	-0.00629916	0.0612914	-0.01832	-0.043829	0.0106897	-0.046656	0.0860374	0.0510146	0.0193942	0.0279119	0.000678867	-0.0356858
Vitvi06g04331_t001	0.0413478	0.0299256	0.00399296	-0.0957206	0.0640857	0.0173243	0.00703665	-0.0823175	0.0180186	-0.083363	-0.052952	-0.0197487
Vitvi13g01098_t001	0.0340044	0.0465792	-0.0201854	0.0301029	0.0727762	-0.00999265	-0.00979099	0.0326477	0.000719441	0.0762884	0.0259546	-0.00632585
Vitvi09g00068_t002	-0.0526173	0.0166343	-0.000697605	0.0157419	0.0338565	0.0285828	-0.0164501	0.0558408	0.0325796	-0.024454	0.0144625	-0.00366387
Vitvi18g00281_t001	-0.0278765	-0.0552879	-0.00963696	0.00347381	0.0307877	-0.0228695	0.015611	-0.010282	0.00448736	-0.0495259	0.0428546	0.0157717
Vitvi14g01478_t002	-0.0527805	0.0153647	-0.0174744	0.00529381	0.0231878	0.0250485	-0.0186068	0.0513606	-0.0283875	-0.0422696	0.0154513	-0.00960404
Vitvi06g04089_t001	-0.0126921	-0.0539537	-0.0417244	-0.0710598	-0.030186	0.0288126	-0.0168803	0.0531019	0.0597078	0.225015	-0.0298891	0.0330272
Vitvi08g01027_t002	-0.0480403	0.0307984	0.0119094	-0.0291123	-0.00845098	0.00453974	-0.0217895	-0.0218612	-0.0177571	0.0266114	0.000774196	-0.0174205
Vitvi07g02144_t002	-0.0284576	0.0430394	0.0361281	-0.0703264	-0.0659727	-0.015652	-0.0700219	-0.106167	0.128739	0.016357	-0.0103155	-0.000268494
Vitvi18g04499_t001	0.0460878	-0.0170373	-0.0031118	-0.0778044	0.0470069	0.0547282	0.00366516	0.157194	0.0273765	0.00484475	-0.0179318	0.022527
Vitvi08g01675_t002	-0.0507643	0.0253369	0.00428095	-0.0118281	0.00883373	0.0117186	-0.0120092	-0.000800025	0.039653	-0.0134136	0.00362691	0.0255389
Vitvi03g00333_t001	-0.0526856	0.0182761	-0.0119	-0.00138926	0.0240242	0.014744	0.0115125	0.0165309	0.0166317	0.0158687	0.00202176	0.0110655
Vitvi05g01621_t001	-0.0520685	0.0199382	-0.00410069	-0.00117515	0.0207434	0.0174546	-0.00777707	0.030325	-0.0497467	-0.0521725	0.0154364	0.00444331
Vitvi14g02446_t001	-0.0398831	-0.0174707	-0.0642702	0.0547106	0.0748932	-0.00536565	0.128916	0.0123773	0.123283	-0.00722843	-0.0050352	0.00408637
Vitvi07g02608_t010	-0.0484689	0.0256113	-0.00826716	-0.0331402	-0.00183232	-0.00709438	0.0235705	-0.0335435	-0.140887	-0.0450179	0.00756496	0.0148787
Vitvi13g04086_t001	-0.0249136	-0.0568271	0.0105647	-0.0180463	0.0229495	-0.0279899	0.0139071	-0.00220428	0.00924738	0.040191	0.0633835	-0.0314354
Vitvi02g00240_t001	-0.0248167	-0.0547925	0.00856237	0.0174647	0.0407915	-0.0307126	0.0739654	-0.0493412	0.03742	-0.0733329	-0.0116919	0.0389983
Vitvi18g00040_t001	-0.0224162	-0.0583599	0.0103432	-0.0115912	0.0177279	-0.0318016	0.0285063	-0.00755185	-0.0170606	-0.015073	0.0246399	-0.0342722
Vitvi15g00811_t002	-0.0466184	0.0321883	0.0207967	-0.0274233	-0.0102849	0.00685316	-0.0369204	-0.0139525	-0.0339801	-0.0204752	0.00938383	0.0172298
Vitvi01g04416_t001	0.0516366	-0.0058545	-0.0401158	0.0130399	0.0377216	0.062845	-0.0136375	0.00113518	-0.00768013	-0.0311972	-0.0672829	-0.0269017
Vitvi03g00395_t001	0.0304923	0.0226044	-0.0377642	0.00388354	0.157979	-0.0371111	-0.144193	-0.0948967	-0.0247148	0.132337	-0.00974699	0.00161277
Vitvi12g01610_t001	0.0414675	0.0148744	-0.0403759	0.0178559	0.130667	0.0304065	-0.0930118	-0.0225598	-0.020695	-0.0427338	-0.197769	-0.00173579
Vitvi18g01971_t002	-0.0502787	0.0258047	-0.00334051	-0.0226569	0.000646665	0.00600324	-0.0059577	-0.0123069	-0.0225048	0.010959	0.000933537	-0.000282454
Vitvi01g00220_t002	-0.0503459	0.0247884	0.0143239	-0.00330528	0.0203653	0.0120789	0.000795163	0.00402134	0.0355966	-0.0240052	0.0073071	-0.0207841
Vitvi06g01782_t002	-0.0468756	0.0315533	0.0162921	-0.0302095	-0.00660753	0.00070192	-0.00815263	-0.0361665	0.0161352	0.0682797	-0.00630185	0.0157889
Vitvi09g01272_t001	-0.0250229	-0.0569072	-0.00111286	0.00295652	-0.00154153	-0.00427548	-0.0263537	0.0438077	0.00192686	-0.0647134	-0.00329083	0.035492
Vitvi06g00141_t001	0.0407381	0.0382669	-0.0182676	0.0245064	0.0613784	0.00893421	0.0214179	-0.0148137	-0.0384333	-0.0114663	-0.192992	-0.00581573
Vitvi04g01244_t001	-0.0116125	0.0607386	-0.021787	0.00400926	0.0244848	-0.0446753	0.0626443	0.0261374	0.0476244	0.0194021	-0.00279742	-0.00680026
Vitvi03g04427_t002	-0.0314913	0.0405378	0.0732692	-0.0301519	-0.0182322	-0.00312141	-0.0454131	-0.0537129	0.0715625	-0.0440342	0.0120941	0.032465
Vitvi08g04253_t005	-0.0266831	0.043533	0.0664735	-0.0570069	-0.0386923	-0.0198749	-0.025232	-0.0999995	0.00781962	0.0801412	-0.00504906	0.0259825
Vitvi07g00659_t001	-0.0221294	-0.0584961	0.0094735	0.000596226	0.0140634	0.00167174	-0.0142371	-0.0228692	-0.0359013	-0.0271644	0.0337943	0.0369865
Vitvi06g01275_t001	-0.0231917	-0.0574677	0.0141855	-0.0131724	0.0166039	-0.0346269	0.0248502	-0.000713306	-0.0171556	-0.000636074	-0.00202486	-0.0342078
Vitvi19g00042_t001	-0.0248781	-0.0569002	-0.0074245	0.00432693	0.0102136	-0.0157645	0.0212301	-0.019858	0.0336069	0.00231288	-0.0762674	0.0338749
Vitvi19g04526_t001	-0.0138301	-0.0127592	-0.14084	-0.0289042	-0.0223758	-0.0462414	0.032172	0.0818557	-0.0476538	-0.00725399	0.000754582	-0.0067861
Vitvi18g03100_t001	0.0317304	0.048282	-0.0104259	-0.00154814	-0.0332244	0.0707609	0.0692115	-0.0724822	0.0454942	-0.00166901	0.00743916	0.039852
Vitvi13g01555_t001	-0.0282883	-0.0536537	0.0105366	-0.0339312	-0.0130096	-0.0338563	0.00672481	0.0117071	-0.0205686	0.0114524	0.0594112	0.00694396
Vitvi05g01620_t001	-0.0232472	-0.0126307	-0.130141	-0.03377	-0.0371897	0.00768285	-0.0324105	0.0228987	-0.0673367	-0.109706	0.00994342	0.00147984
Vitvi07g00431_t001	0.0259626	0.0541728	-0.017529	0.0403643	0.0219049	0.0172484	0.0335386	0.0147637	-0.00424964	-0.0565375	0.10002	0.014238
Vitvi09g01274_t002	-0.0502612	0.0248291	-0.00150963	-0.0178977	0.00430221	0.00961691	-0.0106404	-0.000444165	-0.0308977	0.0123737	0.00360823	-0.00513862
Vitvi05g00938_t002	-0.0515485	0.020432	-0.00781278	-0.00812114	0.0196026	0.0096953	0.0172944	0.00295877	-0.00748548	0.0376709	-0.000667926	-0.0202838
Vitvi04g01149_t003	-0.0490825	0.0266212	0.00685329	-0.0162872	-0.000774263	0.014349	-0.0382206	0.0124342	-0.038518	-0.0577256	0.0148886	0.000643875
Vitvi14g00065_t002	-0.0441426	0.0326922	0.00151939	-0.0496111	-0.0224021	-0.017028	0.0171431	-0.0891917	0.0561011	0.00291605	-0.0127281	0.0127207
Vitvi07g02185_t001	0.0320312	0.048396	-0.0327232	0.000405397	0.0107884	0.0243143	0.0536023	-0.0535847	0.000664313	-0.0827728	-0.0380512	-0.0123197
Vitvi18g02715_t001	0.0400453	0.0363593	-0.0253352	0.0376156	0.00688578	0.101298	0.0221043	0.00457494	0.0796097	-0.0256401	-0.0762016	0.0195528
Vitvi14g04470_t001	0.0323114	-0.02527	0.0285541	-0.164594	-0.0202809	-0.0143337	0.0417126	0.00976342	-0.0515548	-0.0359337	-0.0322899	-0.0051675
Vitvi11g00337_t001	-0.0161843	-0.0601126	-0.00934387	0.0152107	0.0187445	-0.0228496	0.0192085	0.021439	-0.0577678	-0.0242945	0.0406285	-0.0101606
Vitvi13g00120_t001	-0.0258825	-0.0557293	0.00439566	0.0197703	0.013088	-0.0172678	-0.0190088	0.0103283	0.0209487	-0.0062091	-0.0183946	0.00968089
Vitvi19g00255_t001	0.0184739	0.0585397	-0.000699803	-0.0112746	0.036237	-0.0264437	0.0445721	0.049327	0.00987905	-0.0290908	-0.0275485	-0.0141128
Vitvi07g04157_t002	-0.044627	0.0240831	0.054799	0.0185447	0.0525738	0.0103357	0.0398571	0.0173864	-0.0494496	-0.0133638	0.0206026	-0.0116544
Vitvi13g00250_t002	-0.0503732	0.0232968	-0.00787671	-0.0176303	0.0043273	0.00920399	-0.00836414	0.000200102	-0.0317555	-0.0153846	0.00538648	-0.0141894
Vitvi03g00542_t001	-0.0293187	-0.0530189	0.00800863	0.000420261	-0.00157059	-0.0407873	0.00846936	-0.00758761	-0.00540427	-0.0337771	0.00052294	0.0140585
Vitvi06g01601_t001	0.044244	0.00826688	-0.0366898	-0.0756059	0.0617224	0.0200917	0.0192493	0.10196	-0.0838367	0.189721	-0.0250077	-0.00308179
Vitvi07g01696_t002	-0.0488068	0.0271052	0.00569728	-0.0215505	0.00228419	0.00475622	-0.00321922	-0.0174687	-0.00651262	0.0184647	0.000315873	-0.0163074
Vitvi09g01266_t001	-0.0220371	-0.0571689	0.00870353	0.000688008	0.0211999	-0.0396966	0.0269646	0.0141821	-0.0125054	0.0174349	0.05315	0.0386034
Vitvi05g01666_t001	0.0173599	0.0576814	0.01513	-0.0190022	-0.051618	-0.0415847	-0.00869278	0.0138674	-0.0483247	0.0218707	0.0256194	-0.00734552
Vitvi08g00844_t001	-0.0487993	0.0263131	0.0165449	-0.00927967	0.0143196	0.00947485	-0.00166853	-0.00408397	0.0215275	0.00225748	0.00468746	-0.0173268
Vitvi07g01871_t001	-0.0505017	0.0221702	-0.000952876	-0.00886104	0.0156251	0.0106289	0.0025393	0.0081206	-0.0372729	-0.0244673	0.00886132	0.0123741
Vitvi15g00716_t001	-0.020042	-0.0581071	0.00135021	-0.00812582	0.0288165	-0.0158576	0.00748827	0.0208703	-0.0333104	0.0466506	0.0585281	0.0332504
Vitvi18g02495_t001	0.0177051	0.0571695	0.00427502	-0.0238633	0.0120495	-0.0697615	0.050646	0.051657	-0.0554751	0.0359556	-0.0812927	0.0307517
Vitvi07g00177_t001	-0.0223397	-0.0567659	0.013371	-0.020617	0.0159662	-0.00943186	0.00793791	-0.0405297	-0.033548	0.0071693	0.042451	0.0313771
Vitvi08g00958_t001	-0.0220858	-0.0574381	0.00322657	0.00431649	0.0165957	-0.0183645	0.0334871	0.00429625	-0.0212007	-0.00458026	0.00344383	-0.00323229
Vitvi07g04337_t001	-0.0360035	-0.046337	0.00938037	-0.0244887	-0.00489471	0.00882597	0.00585508	0.0306659	-0.0183878	0.0527342	-0.0470814	-0.013608
Vitvi17g00400_t001	0.0419038	0.0185666	-0.050152	0.0197431	0.0824139	0.0991467	0.0131662	-0.0356485	0.0529752	-0.116489	0.066074	0.0117102
Vitvi12g02126_t004	-0.0479854	0.0282541	0.0116876	-0.0203453	0.00149244	0.00584703	-0.00990365	-0.018162	0.0230624	0.0126407	0.000647545	0.0121318
Vitvi07g02190_t001	-0.0357023	-0.0470538	-0.00290778	-0.0112142	0.00581307	-0.00682749	-0.0213358	-0.0242171	0.0093095	0.0618121	0.00998337	0.0333623
Vitvi18g00070_t001	-0.0259576	-0.0549417	0.0075283	0.0114134	0.0156341	0.00400701	-0.0109767	-0.0479658	0.00146023	-0.00366531	0.00183725	-0.0279997
Vitvi05g02156_t001	0.0106259	0.0419888	0.0129524	0.0210137	-0.079253	0.217654	-0.0103689	-0.140582	-0.0588948	-0.00876526	0.0593478	0.00971447
Vitvi02g01273_t001	0.0353161	-0.0171588	0.0243141	-0.148985	0.0619014	0.0820024	0.00985219	0.0113336	-0.0284864	0.051628	0.0242501	0.0506425
Vitvi18g01405_t001	-0.00650663	-0.000675792	-0.142021	-0.0431037	0.0499716	-0.02899	-0.00436058	-0.0457415	-0.0893843	0.0870825	0.090286	-0.00511178
Vitvi14g01381_t001	-0.0291431	-0.0518803	0.0251799	-0.0125824	-0.000673415	-0.0206043	0.00204367	0.0186046	0.0146806	0.0164896	-0.0183538	-0.023838
Vitvi10g01682_t001	0.0273094	0.0259601	-0.00879655	0.0589547	-0.0668238	0.220453	0.125089	-0.0177884	0.0135219	0.156374	-0.0438846	0.00957273
Vitvi18g00717_t001	0.033344	0.0474438	-0.00842783	-0.023752	0.0176552	-0.0521005	0.00292849	0.0432228	-0.00333578	-0.0449914	-0.13272	0.00053467
Vitvi14g01530_t005	-0.0445968	0.0320292	0.0120124	-0.0387451	-0.0180795	-0.00321191	-0.0204619	-0.0369763	-0.0752271	-0.0446609	0.0084159	0.0138372
Vitvi18g02673_t001	0.0127818	0.0594228	0.0189619	-0.0227375	-0.0321793	-0.0239014	0.0195792	-0.0184602	0.0657494	0.0220872	0.0165368	0.0166895
Vitvi01g00238_t002	-0.0485752	0.0263099	0.000109665	-0.0239843	-0.00206402	0.00597023	-0.0120216	-0.0110189	-0.0405399	0.00784592	0.00327164	-0.017498
Vitvi10g00851_t002	-0.0501956	0.0212678	-0.00514793	-0.0109305	0.014436	0.00984619	0.00466904	0.0095314	-0.0707329	-0.0121198	0.00893516	0.000559719
Vitvi12g00062_t001	-0.0241997	-0.0560302	0.0100254	-0.000365325	0.0122481	-0.0180981	0.0013809	0.00789349	-0.0111204	0.0223079	0.000255725	-0.00531576
Vitvi10g00405_t001	0.0342073	0.0156089	-0.0435591	0.0160506	0.155537	-0.0590034	-0.114873	-0.0291455	-0.0113102	0.0166929	0.00660066	0.00957127
Vitvi04g04138_t001	-0.0497764	0.0232057	0.001215	-0.0112565	0.0153005	0.00712192	0.0137727	-0.00953134	0.0264166	0.0335995	-0.00227439	0.0114949
Vitvi14g01354_t001	0.0177638	0.0562723	-0.0148006	-0.038114	-0.009356	-0.0808229	0.0121553	-0.0236311	-6.65612e-06	0.041528	0.128838	0.00783943
Vitvi04g01309_t001	-0.0226795	-0.0549377	0.00721393	-0.0248787	-0.0102122	-0.0137266	-0.0855377	-0.0438461	-0.0231959	-0.0356711	0.0290035	-0.0063878
Vitvi00g04261_t001	-0.00823056	-0.0615977	0.00881762	-0.00994736	0.0111999	-0.013359	0.00871756	-0.0140485	-0.0403907	0.0513842	-0.0783753	-0.00688072
Vitvi09g00653_t002	-0.0510381	0.0177627	-0.00544211	0.00398609	0.0276873	0.017335	0.00748806	0.0235566	0.0319577	0.011917	0.0043848	-0.00877549
Vitvi06g00086_t003	-0.0495585	0.0226348	-0.000145622	-0.00619662	0.00808973	0.0193395	-0.0327514	0.019986	0.0548091	-0.025496	0.00766288	-0.00264457
Vitvi12g00298_t001	0.00285974	0.0575149	0.0220711	-0.042857	-0.0235948	-0.0815985	-0.0257418	-0.0172982	0.125898	-0.0453694	0.108558	0.0352416
Vitvi16g04303_t001	-0.0167647	-0.0151719	-0.134555	-0.0401116	-0.0402488	4.70845e-05	-0.0108085	-0.00474518	0.00815726	-0.00802826	-0.00109417	0.00431231
Vitvi18g00109_t001	-0.0214694	-0.0563691	0.0115029	-0.0223772	0.0246114	-0.0180225	0.034789	0.00461226	-0.0190488	-0.0137041	0.0399941	-0.0234927
Vitvi14g00189_t001	-0.0282645	-0.0523119	-0.0103528	-0.0181907	0.0250846	-0.0180196	0.0253745	-0.0187973	0.00460967	0.0195619	0.033666	-0.0338687
Vitvi10g00740_t001	-0.0188477	-0.0581034	0.0131318	-0.00900175	0.0087681	0.00954284	-0.00926564	0.00837269	-0.00601406	-0.0245867	0.118437	-0.0386679
Vitvi17g01433_t002	-0.0497941	0.0225436	0.00450017	-0.00519577	0.0170985	0.0134507	-0.00386634	0.0109208	0.00778265	-0.00843395	0.00684005	-0.0161338
Vitvi15g00178_t001	0.0343572	-0.0265984	0.00867421	-0.144137	-0.00355856	0.0452864	0.0823683	0.0290066	0.0506627	-0.00680431	-0.0101413	0.00924533
Vitvi17g04263_t001	-0.0379177	-0.011585	-0.0819754	0.021165	0.0359403	-0.0201573	0.110938	-0.0413392	0.159813	-0.0695824	-0.0127818	-0.00641926
Vitvi07g01977_t002	-0.048783	0.0187253	0.0139719	0.017937	0.0346349	0.0247572	-0.0124117	0.038499	0.111905	-0.065275	0.0142254	0.00197034
Vitvi05g01583_t001	0.0429535	0.0321769	-0.0117369	-0.0522081	0.042182	-0.0124434	0.0480551	-0.0205143	0.00219847	0.022728	-0.000913439	-0.0357616
Vitvi10g01136_t001	-0.0209877	-0.0567905	0.0071877	-0.0239412	0.00964693	-0.00981721	0.033879	-0.00769585	-0.0217055	0.0466074	0.00276386	0.0382987
Vitvi05g04160_t001	0.0400425	-0.0159611	0.00528851	-0.109994	0.079347	0.079821	-0.0579997	0.00810004	0.00552452	0.085917	-0.00859432	0.0235447
Vitvi06g01664_t002	-0.0497124	0.0215213	-0.00955211	-0.0136385	0.0076075	0.0124793	-0.00781648	0.00453407	0.0150756	0.055106	-0.00272299	-0.0137431
Vitvi01g01748_t002	-0.0480488	0.0260807	0.00672643	-0.0170395	8.19492e-05	0.0138472	-0.0317181	0.00855739	-0.0240806	0.0223374	0.00598974	0.0104089
Vitvi10g00224_t001	0.0173147	-0.0446749	0.0278495	-0.11994	0.00624174	0.100004	-0.0144758	0.0751892	0.0648287	0.016418	-0.0172955	-0.0123724
Vitvi02g00119_t002	-0.0490112	0.0236649	0.00667995	-0.00808171	0.0135371	0.0135272	-0.00780598	0.00608896	0.0305561	0.0481748	0.00017142	-0.00668962
Vitvi10g00882_t002	-0.0506613	0.0150441	-0.0136147	0.00793817	0.0223762	0.0287929	-0.0289653	0.0555717	0.0209408	0.0103325	0.0100878	-0.00823232

## Sheet: 2
Table 2: Principal Component Analysis (PCA) loadings performed on Callet/110 Ricther Control and Callet/110 Ricther Extreme leaves for the 500 genes containing the most variance.
Variables	PC1	PC2	PC3	PC4	PC5	PC6	PC7	PC8	PC9	PC10	PC11	PC12
Vitvi17g04032_t001	0.0959381	0.0200102	-0.0816331	0.140701	0.0301386	-0.000145322	0.0107113	-0.0355862	-0.0411749	0.0245021	-0.0639209	0.0828306
Vitvi07g00792_t001	0.0871052	-0.018517	-0.0797552	0.0934369	0.057055	0.0376826	-0.0514028	0.0725449	0.0261679	0.0382928	-0.0277674	-0.689087
Vitvi06g01696_t002	-0.0615932	0.0999093	0.00313296	0.000128891	-0.0263475	-0.0172571	-0.0275222	0.00331016	0.0155585	-0.0201508	-0.025071	0.254999
Vitvi19g00041_t002	-0.0159945	0.0948405	0.165186	-0.113167	0.142569	0.108496	-0.0814347	0.04127	-0.0300873	-0.00535208	0.0428617	-0.43931
Vitvi04g00997_t001	0.0794181	0.0431836	0.00212796	-0.0656082	-0.107732	-0.0876454	-0.049968	-0.0275392	0.0146476	0.143899	0.0598239	0.105284
Vitvi06g01696_t003	-0.0569165	0.0950102	-0.0147325	-0.0144591	-0.0550177	0.00168858	-0.0160754	0.0306936	-0.00872873	-0.00677181	-0.0306715	-0.0491431
Vitvi03g01503_t001	-0.0175268	0.0911049	0.15884	-0.0814028	0.148632	0.026672	-0.0908437	0.0946405	-0.0511781	-0.00156448	-0.0612865	-0.0271716
Vitvi04g00312_t001	0.0784109	0.0259173	-0.0330597	0.0562144	0.00764025	-0.0363737	-0.105217	0.0406171	-0.00503389	0.0193584	-0.038177	-0.0055645
Vitvi10g04021_t001	0.0770542	0.0363722	-0.0242963	-0.0249532	-0.0884201	0.0203649	0.00620973	0.0226106	0.0162941	-0.12259	0.0480068	-0.114946
Vitvi04g00602_t001	0.0793034	0.0282948	-0.0186284	0.0141349	-0.0194791	-0.0264362	-0.0316268	-0.0438209	0.0170962	-0.0752997	0.0806452	-0.104748
Vitvi07g02097_t001	0.0780373	0.0317591	-0.0250523	0.0026756	0.0174921	-0.0226629	-0.0209932	0.0162168	0.00560395	-0.0272918	0.0368486	-0.019635
Vitvi18g02927_t001	0.0706293	0.0167589	-0.0791446	0.0803654	-0.00422729	0.0656644	-0.0588	-0.0364716	0.0195136	0.0151881	0.138964	0.00510598
Vitvi11g01227_t001	0.0710332	0.0174608	-0.0802271	0.0640526	0.0298491	0.0750265	-0.054413	-0.0115999	0.0315802	-0.0207318	0.0645735	0.0139836
Vitvi07g01982_t001	0.0664914	0.0165518	-0.0534775	0.131825	0.0277247	0.122626	-0.0432988	0.100476	0.0383324	-0.00144705	-0.0533558	0.0421332
Vitvi06g01346_t001	0.0681209	0.0457186	0.0120877	-0.0603965	-0.0233917	0.0163044	0.000493602	-0.0228234	0.0191136	-0.0174014	0.0268457	0.0310681
Vitvi02g00429_t002	-0.0518911	0.0732556	-0.072521	0.0415074	-0.0892141	-0.0341916	0.00250383	0.00796608	0.0144908	0.00266078	-0.00937975	-0.0147191
Vitvi12g02394_t001	0.0721991	0.0251851	-0.00325551	-0.0512616	-0.0410405	-0.0377405	0.0167804	0.028386	0.0558101	-0.03147	-0.0185345	0.000493902
Vitvi19g01878_t002	-0.0497966	0.085283	-0.0172235	0.00797917	-0.0349041	0.00159381	-0.00669868	0.0130042	0.00478582	-0.00140009	0.00950713	-0.00604397
Vitvi06g04052_t001	0.0701978	0.0369395	-0.0158344	0.00476741	0.0219374	-0.00884039	-0.0643409	0.00149031	-0.0224741	-0.0140581	0.00164182	0.0291669
Vitvi15g00960_t003	-0.050035	0.0822795	-0.0075207	0.0535795	0.00731564	-0.0411951	-0.0199709	-0.0232155	0.0453039	-0.00764922	0.0153611	-0.035549
Vitvi07g02504_t001	-0.0437137	0.0878158	0.034465	0.0112791	0.0449838	0.0206375	-0.0119193	-0.0217356	0.0289571	0.00364634	-0.00658226	0.0380385
Vitvi06g04080_t001	0.0613628	-0.056946	-0.0288547	0.0270355	0.0300046	-0.0268278	0.0297874	0.00632951	0.0244835	0.00453144	-0.00994117	0.00489181
Vitvi14g01314_t001	0.0662085	0.0071946	-0.0676314	0.0913294	-0.0101873	-0.0349491	0.0154457	-0.0477493	-0.00997226	0.0047826	0.0955921	-0.000363786
Vitvi10g04561_t001	0.0630961	0.0201213	-0.0882381	0.0885367	0.00303117	0.00274227	0.0308965	0.0054604	-0.0172636	0.0392586	0.00312197	-0.0112226
Vitvi14g00322_t002	-0.0472973	0.0825865	-0.00968434	0.0185519	-0.00850083	0.0197901	0.0147069	-0.0101037	0.0151581	0.0091079	-0.00226566	-0.0184268
Vitvi17g00217_t001	0.0670497	0.0309352	-0.0335719	-0.0450622	-0.00520893	0.0551898	0.00366115	-0.00979536	-0.0109751	-0.0250573	-0.00246818	0.0260888
Vitvi10g00761_t001	-0.0452568	0.0844865	-0.00283991	-0.00727164	-0.0211836	0.0289244	-0.00898325	-0.000906727	0.00955986	0.00784565	-0.0294958	0.0194541
Vitvi05g04032_t002	-0.0451035	0.0846392	0.00589579	0.00500223	-0.00442193	0.00897242	-0.0245061	-0.0095146	0.0235287	0.000170782	-0.011871	0.0308031
Vitvi12g01876_t001	-0.0443091	0.0773416	-0.0481877	-0.0321163	-0.0814412	0.110233	0.0655348	0.00144818	-0.0242228	0.0332898	-0.0179266	0.0042582
Vitvi15g00714_t001	0.0594387	0.0409021	0.0831123	-0.0469149	-0.033462	0.00493268	0.0140521	-0.0222609	0.0732085	-0.00463036	-0.0167294	-0.0430874
Vitvi01g00556_t004	-0.0474537	0.0783285	-0.01853	0.0414907	-0.0146897	-0.0381035	-0.0168872	-0.000884901	0.026214	0.000945276	-0.0301115	-0.00817104
Vitvi05g00752_t001	0.028037	-0.0951029	0.0164382	-0.0297528	0.057177	-0.0142792	-0.0144658	-0.00481387	0.00849685	0.241716	0.0521113	0.0153834
Vitvi17g01564_t001	0.0654753	0.0219465	0.0154121	0.0414578	-0.00117202	-0.144449	-0.0580796	0.000885138	0.068223	0.00890793	0.0172297	0.0084126
Vitvi11g01224_t001	0.0656896	0.00874788	-0.0619315	0.0390689	0.0602045	0.0231972	0.0137285	0.0130817	0.0123799	0.023113	-0.112661	0.0370954
Vitvi06g04057_t001	0.0646034	0.0384077	-0.00154455	-0.00203577	0.0169202	-0.0285559	-0.0227012	0.0220648	0.0423509	0.00710534	-0.0242655	0.0404538
Vitvi03g00691_t001	0.0655253	0.0098141	-0.0498143	0.0705695	-0.00175262	-0.00978338	-0.0369625	0.0406466	0.0364996	-0.0697817	0.00725669	0.0104119
Vitvi18g01488_t001	0.0643419	0.0207169	-0.0526255	0.0592382	-0.0112831	-0.0229216	-0.0609281	0.0601905	-0.0257401	-0.0418247	0.0614716	-0.00496288
Vitvi03g00325_t001	0.0647941	0.0223301	0.0330642	-0.0242795	-0.0986951	-0.061901	-0.0108981	-0.0523665	-0.0118664	0.0588608	-0.00665064	-0.0084032
Vitvi01g00742_t001	0.0613175	0.00516486	-0.0808115	0.0531081	0.0727925	0.0300844	-0.00104208	-0.0916903	-0.00702717	-0.126936	0.165666	0.0100988
Vitvi14g01449_t003	-0.0360509	0.0843014	0.0262996	-0.0536982	-0.042148	-0.0112614	-0.144628	0.00719877	0.033965	-0.0326092	0.0177304	0.0310715
Vitvi08g02086_t002	-0.0448698	0.0778027	-0.0140979	0.026705	-0.0151732	-0.0084707	-0.012231	-0.0102045	0.0256187	0.000188194	0.0105085	-0.0139984
Vitvi00g04191_t001	0.0581194	0.0200177	-0.0552379	0.116324	0.0634642	0.0957035	-0.0401085	0.0655174	0.049094	-0.00830562	-0.0226591	0.0574674
Vitvi17g00700_t002	-0.039876	0.0835057	0.0195659	-0.0166662	-0.0037201	0.00434911	-0.0447899	0.0250774	0.000629698	-0.00617341	0.00637884	-9.63606e-05
Vitvi19g02056_t002	-0.0407721	0.0826699	0.0201079	0.000418881	0.0157015	0.0125558	-0.0181019	0.00897834	0.00714734	-0.000100295	0.0163724	0.00684672
Vitvi08g01520_t003	-0.0417444	0.0815683	0.00513438	-0.00530778	-0.0108356	0.0233006	-0.0270362	-0.0125576	0.0225237	0.00124798	-0.00221048	-0.0246088
Vitvi15g01538_t004	-0.0422372	0.0808877	0.00263755	0.000789477	-0.00773059	0.00666672	-0.00653544	0.0290801	-0.00919642	0.00246847	0.0108417	0.0199375
Vitvi06g04053_t001	0.0649774	0.0271657	-0.0142808	0.00728885	0.00688227	-0.00766798	-0.0216792	0.0226558	-0.0128704	-0.0319859	0.0494067	0.0278577
Vitvi04g01633_t001	0.0213495	-0.0943134	0.0425952	-0.0108892	-0.0649637	-0.0148989	0.056702	0.00939235	0.0604163	0.0143151	0.046931	-0.0109596
Vitvi05g00092_t002	-0.0439555	0.0773908	-0.0207071	0.00947281	-0.036967	0.0031467	-0.0157551	0.00131323	0.0142285	-3.24047e-05	0.0139547	-0.0248084
Vitvi14g04481_t001	0.0642203	0.0267523	-0.0169763	0.00373629	0.0203724	-0.00944817	-0.0287652	0.00993965	0.00313363	0.0287297	-0.04031	-0.0048584
Vitvi01g02258_t004	-0.0410465	0.0799666	0.00252078	-0.00469375	-0.00840613	0.0310063	-0.00494009	-0.00028957	0.00752435	0.0103076	-0.0220503	-0.00821323
Vitvi17g04083_t001	0.0604478	0.00594639	-0.0447151	0.0779455	0.0805736	0.00525959	-0.0856637	0.0699805	0.0773559	0.08275	-0.0633719	0.00783418
Vitvi06g01723_t002	-0.0444572	0.0725148	-0.0309147	0.0369642	-0.0253	-0.0124985	0.0171684	0.00973012	0.00584511	0.00903409	0.00136052	-0.0114213
Vitvi09g01868_t001	0.059291	0.00928492	-0.028546	0.0785619	0.0907835	0.0879857	-0.0491002	0.100701	0.140494	0.100068	-0.0040178	0.010795
Vitvi04g04474_t001	0.0628444	0.0286928	-0.0182402	0.00211732	-0.000323473	-0.0191358	-0.0157345	-0.0120881	0.000301106	0.0603605	0.00290635	0.0127718
Vitvi19g00555_t001	0.0626831	0.0135757	-0.00696987	0.0281053	-0.0435887	-0.119909	-0.0152882	0.0282043	-0.0515034	-0.13271	-0.0535123	-0.014885
Vitvi03g01294_t001	0.0627638	0.0272939	2.88825e-05	0.0259559	0.0149266	-0.0390122	-0.0427245	-0.011533	-0.0148756	0.0043374	0.0363981	-0.0253022
Vitvi14g00339_t001	0.0605753	0.0253293	-0.035795	0.0523897	0.0551746	0.0339268	-0.0487854	-0.0140873	0.0476338	-0.0459465	0.0210713	0.0355457
Vitvi19g00680_t001	0.0588973	0.0228194	0.00684424	-0.0660885	-0.0606323	-0.0939295	-0.144264	0.000455423	-0.0805383	0.0567318	0.0413512	-0.00626204
Vitvi16g01915_t003	-0.0433435	0.0714523	-0.0399495	0.0188126	-0.0536862	-0.00217127	0.00124326	0.00951736	0.0057145	0.00572118	0.00633428	0.0116525
Vitvi14g01929_t001	0.0626649	0.0254274	-0.00490115	-0.0148725	-0.0167354	-0.0129612	-0.0113719	-0.0164446	0.040053	0.0166178	0.106639	-0.0166979
Vitvi08g00100_t001	0.0573006	0.0382738	0.0265558	-0.0559405	-0.0487278	-0.0568194	-0.0753718	-0.0365743	-0.00762143	0.0696918	-0.0171093	-0.00187043
Vitvi07g02983_t001	0.0627069	0.0245981	-0.0168112	-0.0135686	0.00729186	-0.0420797	-0.0168944	-0.0263353	0.0115895	0.0106404	0.0282303	-0.00964532
Vitvi04g00998_t001	0.0595543	0.0283052	-0.0301893	-0.0274943	-0.100181	0.00253868	0.0616471	0.002405	0.0479495	0.00395177	-0.0056869	-0.0472846
Vitvi09g00264_t003	-0.0307775	0.0803216	0.0500376	-0.0390469	0.0447373	0.0465726	0.0305276	0.106652	-0.0851074	0.0105402	0.0599635	-0.0204465
Vitvi10g04288_t001	-0.0411088	0.0587694	-0.0871568	0.0171253	-0.128876	-0.0331326	-0.0262701	0.0245911	0.00340706	-0.0013244	0.00222885	-0.00467016
Vitvi01g02258_t002	-0.0397392	0.0778564	0.000612115	-0.00460283	-0.0120396	0.0297842	-0.01252	-0.00698196	0.0139218	0.0079451	-0.0132822	-0.0149495
Vitvi13g01555_t001	0.0594428	0.0367492	0.00467969	-0.0291364	-0.00175657	0.0165232	0.0407437	0.0139169	0.0162584	-0.00704993	-0.00173957	-0.0162615
Vitvi06g00569_t001	0.0608314	0.0275641	-0.0194798	-0.0374324	-0.00264276	-0.0140639	0.0162893	0.0373592	0.0477553	0.0110407	0.0349205	0.0186967
Vitvi11g01528_t001	0.0571041	0.00671184	-0.071464	0.0875819	0.0139999	0.0221105	0.0610151	-0.0285378	0.0266535	-0.0236752	-0.026469	0.004639
Vitvi14g01465_t004	-0.0413723	0.0739229	-0.0223751	0.00690504	-0.0344775	0.0201531	0.00546122	0.00679302	0.00219993	0.00451277	0.0383863	0.023782
Vitvi10g00026_t001	0.0545851	0.0427943	0.0349141	-0.063698	-0.00593286	-0.0515456	-0.0298197	-0.0284012	0.0251589	0.0180311	0.072975	-0.0333943
Vitvi17g00819_t001	-0.0410056	-0.00611648	-0.137968	-0.0932523	0.0874297	-0.0319334	-0.0512709	-0.0728128	0.0623873	0.0264579	-0.0118959	0.0110974
Vitvi02g00650_t002	-0.0392698	0.0764589	0.00448282	0.0082564	-0.00294544	0.0051231	-0.0337645	-0.0174218	0.0311033	0.000728654	-0.0102925	-0.0336501
Vitvi06g00064_t003	-0.0419348	0.0716961	-0.0142716	0.0440318	0.00370812	-0.0138563	0.0127363	-0.0034565	0.0171202	0.0058637	0.0233886	-0.00645228
Vitvi15g01538_t001	-0.0398187	0.0758136	-0.00326343	0.00574601	-0.00738832	0.0174257	0.00600107	0.0161407	-0.00421962	0.00900346	0.00430313	0.0189653
Vitvi04g00501_t001	0.0517986	0.0488028	0.0481628	-0.0486713	-0.00478246	0.00615446	0.0567968	0.0274191	0.00615982	-0.00375374	0.0101725	-0.0380435
Vitvi18g00731_t001	0.0590357	0.0314886	-0.025453	-0.0352154	-0.0289804	-0.0193829	0.00334785	-0.0117016	0.00210509	0.0263237	0.0489804	-0.030575
Vitvi10g04567_t001	0.0555094	0.0238042	-0.0698753	0.0650154	-0.00264332	-0.0059512	0.0175258	-0.046904	0.00493638	0.0796713	0.0546471	-0.0502022
Vitvi10g01549_t001	0.0605563	0.0254474	-0.00542928	-0.0165533	0.019015	-0.010188	-0.0271969	0.0108828	0.0290412	0.0100667	-0.0718613	0.0219029
Vitvi04g01453_t001	0.0598359	0.0229685	-0.0161129	-0.0164772	-0.0540942	0.00619902	-0.0587982	-0.0347081	0.0571045	-0.0509729	0.0522358	0.0102261
Vitvi18g00124_t002	-0.0392472	0.0746199	-0.00535987	0.00588226	-0.0143926	0.00630919	-0.010739	0.0142284	0.00230245	0.00312883	0.0127193	-0.0320653
Vitvi11g00099_t001	0.0561174	0.01942	0.0521891	-0.0234829	-0.0621697	-0.112123	-0.11268	-0.0194604	-0.00730606	-0.00516601	-0.0625482	0.0137775
Vitvi05g00067_t001	0.0536746	0.0378013	0.0182691	-0.0795558	-0.0121953	-0.000180222	0.0941571	0.0777221	-0.0199807	0.0188767	0.0427872	0.0562654
Vitvi12g01831_t002	-0.0395705	0.073734	-0.00428286	0.0178725	0.00185211	0.0145606	0.0133841	0.00483224	0.00393024	0.0111248	0.00422626	-0.012998
Vitvi15g01110_t003	-0.0345981	0.0770751	0.00864953	-0.0396581	-0.0371848	0.0264202	-0.0725636	0.000296156	0.0178932	-0.00560188	-0.0148267	0.00920373
Vitvi14g01624_t003	-0.0378609	0.0756274	0.00675382	0.00299467	0.00108236	0.0106121	-0.0133121	0.0122631	0.00335449	0.00285337	0.0147968	-0.0172135
Vitvi04g00520_t001	-0.0383573	0.0747151	4.84917e-05	0.00431553	-0.0118972	0.000247954	-0.0321363	0.000409228	0.0178113	0.00192567	-0.018183	0.0216612
Vitvi02g01404_t001	0.0583316	-0.0286861	0.00377066	-0.0154102	0.0121301	-0.0282614	-0.0169439	0.0935638	0.0339028	-0.0559279	-0.0341763	-0.00098378
Vitvi07g04157_t003	-0.0365552	0.0764612	0.0111077	-0.0105417	-0.000476277	0.0315939	-0.0135495	0.00520772	0.00393326	0.00597063	0.00682498	0.0334787
Vitvi08g02154_t001	0.0455868	-0.0621835	-0.0150391	0.0259571	0.0332336	0.0273887	-0.0454128	0.0351043	-0.0136079	0.0607564	-0.00290769	0.0333071
Vitvi07g01739_t001	0.0556557	0.0389853	-0.000652002	-0.0380348	-0.00504908	0.01901	0.019137	-0.0167448	-0.00817164	0.01616	-0.0503986	-0.00769006
Vitvi13g02005_t001	0.0357005	0.0330452	0.13763	-0.065278	-0.0539315	-0.00945272	-0.00234426	-0.0646701	0.0230822	0.115138	0.0151113	-0.0130787
Vitvi14g02945_t002	-0.0391417	0.0721095	-0.010212	0.0157185	-0.00667965	0.0156375	0.0193637	0.0139031	-0.00456625	0.0134759	-0.000668953	0.0133795
Vitvi06g04151_t001	0.0587377	0.0262893	-0.009137	0.0125797	-0.00037658	-0.00519823	-0.0309127	0.0128188	-0.0109708	0.0123207	-0.00350074	0.0228636
Vitvi00g04627_t001	0.0519186	0.0178084	-0.0848473	0.0744166	0.00841814	0.0298971	0.0144898	0.0212952	0.0431853	-0.0521371	-0.00330524	-0.00918656
Vitvi07g00286_t002	-0.0369807	0.0744458	0.0104453	0.00848501	0.0113884	0.0100203	-0.0117248	0.00383261	0.00971464	0.00550069	0.00130373	-0.0176997
Vitvi11g01098_t001	0.0552329	0.0361003	-0.00419409	-0.0508004	-0.0147191	0.0245244	-0.000981655	-0.0174368	0.0352372	-0.0503111	-0.0478835	-0.0158776
Vitvi00g00615_t001	0.0543519	0.0125393	-0.0377156	0.0834966	0.00533914	0.071075	-0.10419	0.0616108	-0.00863869	0.128094	-0.146306	0.0396421
Vitvi07g00219_t001	0.0560724	0.0312704	-0.0119319	-0.0377682	0.0187711	-0.0323356	-0.0315193	-0.0492982	0.0706836	0.040967	0.0391769	-0.00415224
Vitvi13g02522_t002	-0.034973	0.075306	0.0226887	-0.000100972	0.0185573	0.00212413	-0.0330278	0.00926059	0.0106923	0.00477105	-0.0348235	-0.0312828
Vitvi01g00554_t001	0.0544256	0.0155012	-0.0634987	-0.0483806	-0.00202835	0.0891656	0.0422532	0.0363209	-0.0754451	0.048213	-0.0590267	0.0252831
Vitvi04g01368_t001	-0.0558105	-0.0110697	-0.0577166	-0.0556559	0.0494515	-0.0261123	0.0267235	0.0327096	0.0732643	-0.0106845	0.00123491	0.00861659
Vitvi00g04168_t001	0.0480868	-0.0493365	-0.0329299	0.0294425	0.0299622	0.00510551	0.003789	0.0782333	0.141221	-0.0558926	0.0661783	0.016097
Vitvi15g04519_t003	-0.0365291	0.0732456	0.0154521	0.0208163	0.0348435	0.0190416	0.0170352	-0.00105174	0.00690578	0.0153389	-0.0106602	-0.0284347
Vitvi02g01661_t001	0.0527866	0.0367602	0.0444944	-0.000195807	0.0155874	0.0272482	-0.07141	-0.0917962	-0.0640043	0.00716586	-0.0201959	-0.00973588
Vitvi04g00715_t001	0.0297123	-0.0790294	0.0236546	0.0198305	-0.0400018	0.0202736	0.0209842	0.045025	-0.0547143	-0.0271081	-0.0133915	0.0146004
Vitvi01g01883_t001	-0.0381748	0.0714456	-0.0147744	0.00278495	-0.0335405	-0.00439472	-0.0288331	0.0121545	0.00873677	0.00531742	-0.0387941	-0.0297705
Vitvi09g00264_t001	-0.0179031	0.0733653	0.0591075	-0.110904	-0.022143	0.0502567	-0.126055	0.0597794	-0.0274088	-0.0272221	0.0839182	0.0267192
Vitvi18g00631_t001	0.0549198	0.010992	-0.037896	0.0505291	-0.0132445	-0.0621046	0.0196484	0.0252064	-0.0530905	0.302505	0.0331822	-0.00351471
Vitvi13g04086_t001	0.0588498	0.0207372	0.000924762	-0.0192843	0.00919605	-0.0195355	-0.00346264	-0.0110262	0.0205949	0.0525302	-0.0456121	0.0174771
Vitvi03g01500_t001	0.0462449	0.0411874	0.0853658	-0.0158829	0.0260493	-0.0578838	-0.0160432	0.0515203	0.0700819	0.0742245	0.00484735	0.036716
Vitvi11g00518_t001	0.0534064	0.0285325	0.0129421	-0.0889247	-0.061616	0.0384504	0.0481131	0.0301164	0.0119865	-0.032261	0.0388223	0.0385579
Vitvi12g00269_t001	0.0572724	0.025635	-0.000152427	-0.0286438	0.0310504	-0.0319735	0.00266879	0.0101438	-0.0537207	0.0207212	0.0149866	0.0271183
Vitvi09g00240_t001	0.0531743	-0.00621354	-0.0487864	0.0627357	0.0106354	0.101406	-0.0934535	0.117203	0.0783812	0.13396	0.0440925	0.0323374
Vitvi13g02522_t001	0.0393469	-0.068469	0.00784002	0.00636528	-0.0179959	-0.0322134	0.0398432	-0.0170622	0.00480251	0.112343	0.0170835	-0.0284302
Vitvi07g02491_t002	-0.0379871	0.0712709	-0.00895669	0.011999	-0.0158063	-0.00357728	-0.0150837	0.0118716	0.00671053	0.00360939	0.00020963	0.0102389
Vitvi18g00480_t002	-0.0395415	0.0656824	-0.041802	0.0184637	-0.0531065	0.00199041	0.00617381	0.00882218	0.00365167	0.0118355	-0.0160509	-0.0327675
Vitvi18g01072_t001	-0.0424404	-0.0516711	-0.075409	-0.0150697	-0.064814	0.0586457	-0.05185	0.00070553	-0.0510351	0.0164671	-0.00412867	-0.0273977
Vitvi19g04274_t001	0.0564654	0.0229685	-0.0386904	0.0187714	0.00344212	-0.0518339	-0.0325995	-0.00969819	0.0180114	-0.0250444	-0.0322558	-0.0168094
Vitvi02g00391_t001	0.0560351	-0.0281795	0.00511639	-0.0169224	-0.00453051	-0.040252	-0.0257686	0.0959703	0.0278284	-0.0623935	-0.040551	-0.0430788
Vitvi07g02144_t002	-0.0392217	0.0652693	-0.0121625	0.0677873	0.0266237	-0.0215075	0.0164586	-0.0356971	0.0427275	0.0107801	0.00290004	-0.0337512
Vitvi18g00510_t001	0.0509672	0.0284171	0.032307	-0.0803837	-0.0776831	0.0810551	0.0801435	0.0626187	-0.046985	0.0442572	-0.0145256	-0.0133089
Vitvi06g01275_t001	0.056876	0.0264309	-0.0109586	0.0146634	-0.0161816	-0.0101277	-0.0248672	-0.0289729	0.0390636	-0.0435566	0.0293446	0.0221038
Vitvi16g01498_t002	-0.0353215	0.0735947	0.0123806	-0.000522981	0.00951293	0.0209191	-0.0107736	0.00453441	0.00622884	0.0106256	-0.0249793	-0.00119295
Vitvi14g04527_t001	0.0533826	0.0377079	-0.00774117	-0.0221939	-0.0183171	-0.0614168	-0.0370198	0.0354227	-0.0353178	0.0512167	-0.0191896	0.00385564
Vitvi07g02558_t001	-0.0275035	-0.0717531	-0.0446151	-0.0293167	-0.0346761	0.118563	-0.116056	-0.069713	-0.073988	0.0248399	0.00890249	0.0249985
Vitvi07g00130_t001	0.00755663	-0.0725534	0.0713094	0.00927083	-0.155842	0.121843	0.0615534	0.0464749	0.12445	0.0797966	0.00447998	-0.0135955
Vitvi06g00666_t001	-0.0511011	-0.0127056	-0.0574759	-0.0877857	0.059021	-0.0699879	0.00938222	0.112523	0.0295375	-0.0297972	0.0319733	0.0460097
Vitvi18g02922_t001	0.0539405	0.0133779	-0.0360778	0.0692815	0.0221999	-0.0359144	-0.0743846	0.123429	-0.0135484	0.107292	-0.0114676	0.0161289
Vitvi07g00659_t001	0.0548075	0.0348001	0.00333089	-0.0019633	-0.000326629	0.00520126	0.0280055	0.00803384	-0.0280726	0.00951175	0.0177152	0.00356085
Vitvi19g01661_t001	0.0576828	0.0198367	-0.00870979	-0.00184749	0.00880523	-0.0167513	0.00380268	-0.0124517	0.0498042	0.0209275	0.04948	0.016732
Vitvi14g02960_t001	0.0528091	-2.6509e-06	-0.0490713	0.0938703	-0.00893229	0.0317629	0.0466358	0.0928106	-0.000777545	0.0505376	-0.127491	-0.0187474
Vitvi09g01751_t001	0.0511435	0.0403034	0.0326539	-0.0390943	-0.0290204	0.0189574	0.0440938	0.035288	0.030973	0.0249101	-0.0337243	-0.00971081
Vitvi13g00618_t001	0.0549515	0.0293613	-0.0176666	-0.030383	-0.0264618	0.0252619	0.000845707	-0.0605538	-0.0235932	0.0310179	0.0696305	-0.00753686
Vitvi10g04559_t001	0.0497613	0.0156417	-0.0856711	0.0721535	0.0117002	0.0355808	0.0202295	0.0102863	0.0271296	-0.0506719	0.0139219	0.020047
Vitvi17g00920_t001	0.0566442	0.0203051	-0.00766489	-0.0413969	-6.6905e-05	-0.0133346	-0.0560916	-0.0022304	0.0151733	-0.0108077	-0.0279248	-0.00493788
Vitvi17g00235_t001	0.0558965	0.0241355	-0.0276991	0.00290425	-0.0170108	0.0367703	-0.0227432	0.0168198	-0.0389972	0.0285661	-0.0253876	0.0126282
Vitvi18g00109_t001	0.0561741	0.0253443	0.00675001	-0.00152688	-0.0066631	-0.0021097	-0.0248259	-0.0428919	0.0382067	0.0237522	0.0750052	-0.000670907
Vitvi04g00369_t001	0.056664	0.016593	0.000179443	-0.0516966	0.0062228	0.00965858	0.00877908	-0.0170641	0.0705306	-0.0102111	-0.0191288	0.00469629
Vitvi09g01282_t001	0.0529601	0.0289444	0.000352753	-0.0554565	0.0605189	0.0265775	-0.0391639	0.0830588	0.0718663	0.0366015	0.067095	0.0407284
Vitvi04g01633_t002	-0.035217	0.0718689	0.00695603	0.00401075	0.00210015	0.0207528	-0.0237613	-0.0181847	0.0257659	-0.000959763	0.0412097	0.0298453
Vitvi02g00230_t001	0.0538203	0.0241879	0.00973704	-0.0493448	-0.0756863	-0.0862569	-0.0428161	-0.020378	-0.00507606	0.0140946	-0.0266644	-0.0314556
Vitvi07g00174_t001	0.0547036	0.0285876	-0.00650822	-0.0329541	-0.00404644	0.0581752	0.0488458	-0.0104909	-0.0165497	-0.0257514	-0.0242145	0.016705
Vitvi18g04286_t001	0.0025125	-0.0626799	0.12158	-0.00998942	-0.0762464	-0.031689	-0.166374	0.0578591	0.014966	-0.0545956	0.0509593	0.00601254
Vitvi01g00337_t001	0.0487872	0.0400146	0.0489222	-0.0406637	0.0176331	0.0379241	-0.0466285	-0.0589684	0.0616949	0.0088095	0.0367226	0.0155765
Vitvi01g00444_t002	-0.0364121	0.0699084	0.00321648	0.0251314	0.0115189	-0.0154843	-0.0126965	0.0103905	0.0102499	0.00274926	0.00745318	0.000822438
Vitvi05g00011_t001	0.0554348	0.0240004	-0.00905124	0.00225222	-0.0381804	-0.047739	0.0114103	0.0362281	0.0629217	-0.068315	0.0485005	-0.0235137
Vitvi04g01309_t001	0.0483783	0.0412603	0.0429524	0.0249609	0.0583285	0.0570854	0.0771077	-0.00989306	-0.0500519	0.0179011	0.0247622	-0.0205289
Vitvi11g00598_t001	0.0558758	0.0231321	-0.0080775	-0.0175916	0.0353464	0.00742922	-0.0487128	0.00970184	-0.0172809	-0.0291881	0.0301785	0.0122597
Vitvi08g01686_t001	0.0527214	0.0315727	0.0129802	-0.0466138	-0.0699057	-0.0154759	-0.00655991	0.0331163	-0.0170973	-0.039753	0.0258416	0.0197651
Vitvi10g04037_t001	-0.0523952	-0.00304878	0.0162426	0.0850328	0.105004	-0.0857197	0.0272036	0.0537612	0.0606274	0.00623852	0.005635	0.039471
Vitvi12g00453_t001	-0.0340058	0.0717632	0.00366385	-0.0147639	-0.023472	0.00503114	-0.0547494	0.00600744	0.0152081	-0.00306534	-0.0109602	0.026208
Vitvi14g00065_t003	-0.0377634	0.0528224	-0.0771343	0.0398821	-0.0805004	0.0242454	0.0218153	-0.0605481	0.0479879	0.0191575	-0.00917884	-0.0376132
Vitvi09g01513_t001	-0.0436602	-0.0198744	-0.0861079	-0.116851	0.0113975	0.0576079	-0.0344425	0.00598755	0.0296738	0.0400821	0.00845493	0.0225012
Vitvi05g01930_t001	-0.0374951	0.0645951	-0.0398498	0.00710941	-0.056898	0.0186253	0.00512802	0.00425022	0.00315685	0.0117452	-0.00293168	-0.00812534
Vitvi07g02188_t003	-0.0334844	0.0702242	-0.00791401	-0.0278159	-0.0561111	-0.0195467	-0.075632	0.0471838	-0.00823876	-0.00988353	-0.0169465	-0.0257771
Vitvi18g04427_t001	0.0556586	0.0210186	-0.0239999	0.0232727	-0.0112907	-0.0111075	-0.0346843	-0.00617727	-0.0137342	0.00429882	-0.0162929	0.0422041
Vitvi12g02374_t002	-0.0381695	0.0617462	-0.0457586	0.0280159	-0.0530753	0.00496358	-0.00483917	-0.0279609	0.0328075	0.00400416	0.0328171	0.000832723
Vitvi19g01801_t003	-0.0345136	0.0704845	0.0149447	0.0195668	0.0246876	-0.00937001	-0.0139835	0.0143246	0.00597214	-0.00111793	0.040006	0.0290243
Vitvi05g01933_t001	-0.0446542	-0.00268786	-0.0751333	-0.120907	0.0814948	0.0801178	0.0489225	-0.0148562	0.0476339	0.0279698	0.0316437	0.0121829
Vitvi19g00641_t002	-0.0361639	0.0686617	-0.00735133	0.0155723	-0.0146642	-0.00825258	-0.0345817	-0.00897632	0.0267113	-0.00668232	0.0452119	-0.00551714
Vitvi16g02079_t001	0.0554857	0.0177445	-0.0284881	-0.0291032	-0.0104908	-0.00145613	-0.0387154	0.022074	-0.03663	-0.0482605	-0.0380653	-0.00340282
Vitvi14g01449_t001	0.0522809	-0.0338353	-0.0107813	0.0127707	-0.0316434	-0.0407752	-0.0659769	-0.0378934	-0.0652121	0.0203847	0.00309445	0.006224
Vitvi01g01351_t001	-0.0339099	0.0711729	0.0051438	-0.00947048	-0.00713402	0.0277875	-0.0130392	0.00946219	0.000665515	0.00682961	0.00621973	0.0267611
Vitvi00g04261_t001	0.0554555	0.0145315	-0.0246715	0.0314305	-0.0126031	-0.0565924	-0.036523	-0.0134657	-0.0361324	-0.0352077	-0.033156	0.00168947
Vitvi07g00187_t001	0.0465294	0.0249416	0.0829816	0.0469062	0.0310515	0.0504826	0.0743079	-0.06325	-0.0305928	0.108106	-0.00606629	0.0294257
Vitvi08g00958_t001	0.0558243	0.0186944	0.015089	-0.0187606	0.00310422	0.0200452	-0.0119827	-0.0080108	0.0468965	-0.0165895	0.0403953	0.0434562
Vitvi12g04110_t001	0.00182491	-0.0764605	-0.00948418	-0.107888	0.0833319	0.0912418	-0.0648807	0.0154064	0.0430305	-0.0787285	0.121426	0.0315615
Vitvi09g04541_t001	0.0382986	-0.063875	0.00837435	0.0035408	-0.0377213	0.0361847	0.0163672	0.0294029	0.0317002	0.120796	0.0106248	0.00124743
Vitvi18g00524_t002	-0.0380239	0.0628054	-0.025352	0.0508492	-0.00881637	-0.0298945	-0.000922119	-0.00987162	0.0267032	0.00583532	0.00199276	0.0131722
Vitvi07g04157_t004	-0.0334794	0.0713019	0.00826088	-0.00982061	-0.00341016	0.0286972	-0.0160625	0.00610287	0.0035509	0.00482378	0.0171989	-0.00137742
Vitvi09g01266_t001	0.0539714	0.0209828	-0.0316773	-0.0237699	-0.0388524	-0.0138191	0.0197823	0.0537781	-0.0557474	0.00614485	-0.0693942	-0.00645192
Vitvi17g01121_t001	-0.0427179	-0.00773472	-0.0874928	-0.127594	0.0398306	0.0252023	-0.00141777	0.0360363	0.0120192	0.0449155	0.0178373	0.0441174
Vitvi09g04225_t001	-0.0337763	0.0698007	-0.00576467	-0.017943	-0.0219922	0.0591616	0.00899445	0.00106141	-0.00392057	0.0115472	0.0333778	0.0111604
Vitvi14g01748_t001	-0.0365985	0.0663861	-0.0154504	0.0232343	-0.0162008	-0.0055102	-0.0179113	-0.0139629	0.0270825	0.00606719	-0.0160175	-0.0161709
Vitvi01g00737_t001	0.0549169	0.0194329	-0.0216239	0.00126077	-0.0326234	-0.0305967	-0.0332512	-0.026491	-0.0453751	-0.00922254	-0.0305251	0.00286157
Vitvi09g00488_t001	0.0511404	0.0285278	0.0466507	-0.0382487	0.0240989	0.0377705	0.0112462	-0.051122	-0.017324	0.0140775	0.00593948	-0.00273418
Vitvi11g04105_t003	-0.0329302	0.0704169	0.0177937	0.00685765	0.028666	0.0372961	0.00787403	-0.0114761	0.0115329	0.0110414	0.0243024	0.00772494
Vitvi06g01084_t003	-0.0371335	0.0645361	-0.0177486	0.0399336	0.00177371	0.00907679	0.020905	-0.0237815	0.0251521	0.0123601	0.0194311	0.0323401
Vitvi05g00357_t002	-0.0380871	0.0576623	-0.0523987	0.0463541	-0.0414514	-0.00159494	0.0337226	-0.00837556	0.0126182	0.0130878	0.0320067	-0.0292314
Vitvi18g02472_t002	-0.0374991	0.0617178	-0.0192493	0.0630881	0.0106634	-0.0376153	0.00957572	-0.00766422	0.0251482	0.00658383	0.0119917	0.0187002
Vitvi14g04439_t001	0.0498084	0.0265287	0.0591963	-0.00782049	0.0384077	0.0667389	-0.0091048	-0.0833997	0.026454	-0.00229044	-0.0100173	0.0104332
Vitvi04g01894_t001	0.0505968	0.0361456	0.0169027	0.0123508	0.0280432	0.000906461	0.0709543	0.00814535	-0.0216084	0.0918584	0.0411347	0.0248869
Vitvi00g04882_t001	0.0507812	-0.00350135	-0.0464393	0.0843774	0.0560847	0.0545095	0.00867178	0.0477929	0.0316419	0.106268	-0.0409985	0.0257012
Vitvi18g02446_t001	0.0055849	-0.0818042	0.0377467	0.0240733	-0.0416596	-0.00298103	0.00953548	-0.0219952	0.149498	-0.0597657	-0.0280123	-0.0029439
Vitvi08g02283_t001	-0.0353041	0.0679021	-0.00926695	0.00712001	-0.0173818	0.0105267	-0.0151081	-0.00185358	0.0135199	0.00597549	-0.000967814	0.0128213
Vitvi19g01484_t001	-0.0463788	-0.04356	-0.0400472	-0.00511362	-0.0560008	0.0109514	-0.0777415	0.00028478	-0.0397995	-0.00433744	-0.004951	0.0506423
Vitvi14g01449_t002	-0.0259838	0.0702547	0.0276841	-0.0505225	-0.0356028	-0.040534	-0.147247	0.0486115	0.0062806	-0.0274235	-0.0187852	0.0139386
Vitvi06g01410_t001	0.0458773	0.035472	0.0752582	0.00797144	0.0236176	0.0395297	0.00135241	-0.00450495	0.0404984	0.0186965	-0.0110762	-0.0198879
Vitvi04g02205_t002	-0.0363394	0.0622598	-0.0361801	0.0186208	-0.0573646	-0.0298911	-0.0483848	-0.00383065	0.0288996	-0.00433031	-0.00796927	-0.0320416
Vitvi10g00617_t001	0.0507617	0.0169642	-0.0408551	0.0283866	0.0225602	0.14708	0.0282215	-0.0101701	0.0046033	-0.0964918	-0.0406655	0.0124758
Vitvi13g01758_t002	-0.034179	0.0683923	-0.00847595	-0.0081837	-0.0262104	0.0236448	-0.0152839	0.00749851	0.00308636	0.00831504	-0.0103701	-0.0165823
Vitvi04g01666_t001	0.052865	0.0177061	-0.00659275	-0.0493083	-0.0670692	0.00479036	-0.0481465	-0.0459476	-0.0770573	0.0168218	-0.0292545	-0.021082
Vitvi03g04022_t002	-0.0334498	0.0691042	0.00821954	0.0054981	0.0051967	0.00582405	-0.0235553	0.000631161	0.0142007	0.00761803	-0.0298868	0.0140371
Vitvi14g01391_t001	-0.0306618	0.0696927	0.0312126	0.00806815	0.049059	0.032736	0.00655057	-0.00628418	0.00885139	0.0129722	0.00757888	-0.0147292
Vitvi08g02283_t005	-0.0351427	0.0666387	-0.0120354	0.00955534	-0.016051	0.0129081	-0.000139352	0.00625605	0.00417118	0.0119883	-0.0168986	0.00122101
Vitvi15g00248_t001	0.0536037	0.0190013	-0.0260449	-0.0123661	0.00523234	-0.0363339	-0.0304694	0.060251	-0.0340999	0.0159337	0.0123917	0.0204095
Vitvi09g02104_t001	0.0465298	-0.0402791	-0.0467448	0.0376638	-0.00715832	-0.00912853	-0.0204555	0.0392294	0.00635395	0.0612118	0.0523719	0.0188949
Vitvi12g00722_t001	0.0504635	0.0249085	-0.00258036	-0.00413447	0.0514022	-0.102502	-0.122732	0.0424493	-0.0581212	-0.0161173	0.0140292	0.00504565
Vitvi01g00106_t002	-0.0316613	0.0697942	0.0192302	-0.00210807	0.0138758	-0.00095794	-0.0320359	0.0176098	0.00390455	0.0102802	-0.0690699	-0.000639757
Vitvi04g01907_t001	-0.0376308	-0.04852	-0.0696146	-0.0697057	-0.0247329	0.050448	-0.0359597	0.0181101	0.0229016	0.00976013	-0.00320065	-0.0126295
Vitvi02g01288_t001	-0.0473902	-0.0341942	-0.0402994	-0.0028386	-0.0673058	0.0573509	-0.0691246	0.00040714	-0.101847	0.00703425	0.0173229	0.056524
Vitvi02g01784_t001	-0.0396067	-0.0211739	-0.105953	-0.079001	0.0354588	-0.0232351	-0.00345211	0.0256902	0.0595991	0.0116395	0.013919	0.0227264
Vitvi09g04244_t001	0.04707	0.00605881	-0.0688343	0.0880938	-0.0461386	0.0257638	0.0491222	-0.062146	-0.0337025	-0.0747831	0.0189077	0.0315852
Vitvi10g01053_t001	0.0500818	0.0291876	0.0297908	-0.0107568	0.0712783	0.0139992	-0.00404765	-0.0717346	0.0658778	-0.00814365	0.0262895	0.0264284
Vitvi01g02307_t001	0.0508666	0.00656752	-0.0354591	0.083728	-0.000572671	0.0680428	0.0339274	0.045253	-0.0176875	0.0386466	0.0617728	0.0233097
Vitvi19g00750_t001	0.0540754	0.0174877	-0.00767782	0.00470374	-0.017956	-0.044817	0.0127648	-0.0155995	-0.0389495	0.0571579	0.00450964	0.00206146
Vitvi04g00157_t001	0.0513286	0.0251847	-0.00317184	0.0420777	0.0363594	0.0415298	-0.0934733	0.00600462	-0.0381762	0.018387	0.00332429	0.0208399
Vitvi15g01524_t002	-0.036194	0.0627978	-0.0274043	0.0259362	-0.0231033	0.00885876	0.0168439	-0.000949819	0.00763824	0.0116323	0.0162526	0.00785005
Vitvi17g00700_t001	0.0472845	-0.0435305	-0.0012939	0.0281764	-0.00782324	-0.0135991	0.00129706	-0.0046354	-0.0569015	-0.0105982	0.0350217	0.0273814
Vitvi17g04302_t001	-0.0418896	-0.0184193	-0.0785276	-0.114106	0.048326	0.0286467	-0.00500042	0.0652682	0.0156328	0.0179918	-0.00617053	0.0549662
Vitvi09g01992_t002	-0.0334899	0.0677036	-0.00253917	-0.00110816	-0.0138979	0.00719605	-0.0150104	0.023409	-0.00548097	0.00375869	0.0130249	0.0244922
Vitvi09g01927_t002	-0.0321182	0.0669876	0.00422985	-0.00199872	-0.0106931	-0.00929438	-0.0525021	-0.00465944	0.0259138	0.0231876	-0.204485	-0.00886191
Vitvi10g00459_t001	-0.0442476	-0.0051949	-0.0927859	-0.0531721	0.0912409	-0.0307215	0.0433202	0.0227049	0.0500332	0.0216425	0.014106	-0.0254003
Vitvi05g01953_t001	-0.0341615	0.0578716	-0.0493367	0.0035228	-0.0867335	-0.057651	-0.0339811	0.0910244	-0.0415554	-0.00399375	-0.00843025	0.0150364
Vitvi01g00159_t001	-0.0341334	0.0665933	-0.00102922	0.0168727	0.00705943	0.0116633	0.00954365	0.00877284	0.00107511	0.0105598	0.0119456	0.0151206
Vitvi07g04337_t001	0.0447971	0.0445866	0.0192281	-0.0500112	-0.00333185	-0.0631015	-0.0271521	-0.00252995	-0.0339182	-0.0216731	-0.0776601	0.0160261
Vitvi04g00089_t001	0.053199	0.0192153	0.00630325	0.00619562	-0.00277403	0.0207459	0.046712	0.0191248	0.0840394	0.00911266	-0.0143222	-0.00520721
Vitvi10g01136_t001	0.0532683	0.0182757	-0.00698638	0.0140481	0.0361199	-0.0268145	-0.0369221	-0.0162968	-0.0237904	0.032878	-0.0678626	0.0147841
Vitvi01g01038_t001	-0.0472185	-0.0321441	-0.0435754	-0.0540029	0.0139942	-0.0268763	-0.0392473	0.0876387	0.0190267	0.0075833	-0.00296988	0.0229008
Vitvi05g00170_t001	-0.0436625	-0.0447255	0.0153446	0.00143119	0.0605917	-0.0884285	-0.0979199	0.0175979	0.0406911	-0.0148194	0.00525627	0.00876015
Vitvi16g01302_t001	0.0131457	-0.0706357	0.0486292	0.0189829	-0.110513	0.0284427	0.041601	0.0869575	0.146921	0.13967	-0.0361626	-0.00548962
Vitvi06g00463_t001	0.0515625	0.016397	-0.0228885	-0.0474786	0.0418991	-0.0655068	-0.0196999	0.0423329	0.0205698	-0.0614124	-0.0383113	-0.0166619
Vitvi10g00740_t001	0.0498162	0.0272421	0.0417559	0.0257879	0.0243969	-0.0077886	0.0505492	-0.0385702	0.00485788	-0.0166034	-0.000390517	0.0185838
Vitvi13g01676_t001	0.0488892	0.0255732	0.0381385	-0.0635202	-0.0270509	0.0505255	-0.0352771	0.0138348	0.00476071	0.0049118	-0.022559	0.0113326
Vitvi12g00688_t001	0.0529547	0.0155383	-0.0272854	-0.00125783	0.0052529	0.0023958	-0.0028464	-0.0530047	-0.049416	-0.0655795	-0.033305	-0.00429735
Vitvi14g00247_t001	0.0523918	0.0225788	-0.00622097	-0.0254811	0.00851647	-0.0388333	-0.0131623	0.0194442	0.0247824	0.0166253	-0.0427497	-0.0146433
Vitvi02g00108_t001	0.0498943	0.0327952	-0.00386375	-0.0239699	0.0184836	-0.00443844	0.00762944	0.0404818	0.033966	-0.00588013	0.0721124	-0.0215981
Vitvi06g01762_t001	-0.0436132	-0.0434111	-0.0488873	0.0132337	-0.0448271	0.0209578	-0.0541568	-0.0151786	-0.0292614	0.00497998	0.0113428	-0.042803
Vitvi13g04085_t001	0.0526611	0.0208816	-0.0101926	0.0178941	0.0109332	-0.00743573	-0.0205319	-0.0196764	-0.0130179	0.0550236	-0.00274778	-0.052596
Vitvi18g00239_t001	0.05306	0.0161818	-0.0171057	0.00152205	-0.0470522	0.00491271	-0.0162996	-0.0186597	0.00198959	-0.0273736	-0.0207394	-0.00836501
Vitvi06g00064_t001	0.039118	-0.0578679	-0.00660559	0.00386568	0.0168824	-0.0295622	0.026325	-0.0206701	-0.0094264	0.0174988	0.000139337	-0.0157479
Vitvi12g00062_t001	0.0466455	0.038135	0.0224351	0.0190427	0.0416981	0.0187569	-0.0274574	-0.0966773	0.0528011	0.0125346	-0.0327976	0.0231997
Vitvi14g02580_t001	0.0507665	-0.021868	-0.020907	0.0489278	-0.0160538	-0.0442157	-0.014313	0.0128301	0.037671	0.0167071	-0.0951304	-0.0176521
Vitvi03g00773_t006	-0.0332393	0.0659172	-0.00857822	-0.000189248	-0.0193893	0.0218658	-0.0101425	0.00205051	0.00666087	0.00490606	0.0261981	0.0269501
Vitvi14g04387_t001	0.0512714	0.0197185	-0.0145893	-0.0486725	-0.0258865	-0.0402141	-0.0365298	-0.00725642	-0.0536278	-0.00741479	-0.0273636	-0.0097238
Vitvi05g01833_t001	-0.0501015	-0.0231083	-0.0262339	0.0181378	-0.00702435	-0.0652844	-0.0217373	0.05578	0.105062	-0.0317075	0.0165027	0.033446
Vitvi12g01876_t002	-0.0330829	0.0528261	-0.0701435	-0.00584822	-0.0961263	0.0604695	0.0444022	0.00282378	-0.0138199	0.0270615	-0.00867772	-0.0125424
Vitvi14g02876_t001	0.0447005	0.042314	0.00702884	-0.0487567	-0.00114261	0.0472328	0.0501835	0.0328199	-0.0767439	-0.0141756	0.0346249	0.0198022
Vitvi09g00512_t001	0.0494047	0.0151018	-0.0463414	0.00409348	-0.0324142	0.0781684	0.0999035	-0.0518796	-0.0485606	0.0499816	-0.0440209	5.27654e-05
Vitvi02g00270_t001	0.0109019	-0.0758368	0.0472828	-0.00214622	-0.0662388	0.00429083	0.00572571	-0.0589177	-0.109547	0.0308457	0.00377215	-0.00850086
Vitvi14g02558_t001	0.0525905	0.0142511	-0.0075254	-0.00839924	-0.0328674	0.0456804	-0.0395834	-0.011623	-0.0801786	0.0358176	-0.0235597	-0.00784465
Vitvi08g02283_t002	-0.0334038	0.0654912	-0.00430761	0.0118132	-0.00663319	0.00778268	-0.0166547	-0.00745719	0.0184543	0.00412105	0.0124429	0.00249631
Vitvi09g01155_t001	0.0480748	0.0375246	0.000370236	-0.0243985	-0.00557846	0.00480592	0.011087	0.0239551	-0.0458807	-0.025812	0.00690587	-0.00945766
Vitvi19g01817_t001	-0.0336393	0.0645484	-0.0159534	0.00156172	-0.0260877	0.017923	0.00334064	0.0187845	-0.0077361	0.0119351	-0.00572606	-0.0211701
Vitvi05g01577_t001	0.0516999	0.021105	-0.0188361	-0.00664379	-0.00258813	0.0315945	-0.0386625	0.0535521	-0.00731959	-0.018838	0.0553633	0.0372766
Vitvi12g00342_t001	0.0482692	0.0301308	-0.027792	-0.0525485	0.0165975	0.00388167	0.0207204	-0.0557426	0.0204409	-0.0100783	-0.0500185	0.0271539
Vitvi04g02165_t001	0.0514456	0.0206474	-0.0130167	-0.0290844	-0.0564434	-0.0113911	-0.00844398	0.0209469	-0.0134601	-0.00414577	-0.029638	-0.00984343
Vitvi10g04556_t001	0.0499343	0.00502488	-0.0503686	0.0565368	0.042841	-0.0181094	-0.0398922	-0.00275648	0.00228766	0.0768083	-0.00610073	0.0070581
Vitvi14g01926_t001	0.0454766	0.0357522	0.037182	0.0338516	0.0353316	0.00620032	-0.0590086	-0.0923255	0.0640573	-0.0208603	-0.0337274	-0.00983087
Vitvi18g02928_t001	0.0505226	0.0127116	-0.0264168	0.0527388	0.0442489	0.0377164	-0.0612719	-0.0170404	-0.00771844	-0.0561277	-0.118733	0.0368178
Vitvi04g00223_t001	0.0497591	0.0308448	-0.00691117	-0.0109179	0.0141726	0.0239596	-0.00321424	0.000446514	-0.0643909	0.0108682	-0.0453257	0.0394867
Vitvi12g01605_t001	0.0494352	0.0256107	0.00230346	-0.0565843	-0.0556367	0.00637723	0.00256328	0.0353957	-0.0345256	-0.0312443	0.00974638	0.0072234
Vitvi03g04427_t002	-0.0351439	0.0599396	-0.0255155	0.0395685	-0.0186973	-0.0161519	-0.0174775	-0.0290071	0.040378	4.1155e-06	0.0301859	0.000515389
Vitvi01g01534_t001	0.0496058	0.0256011	-0.0254925	0.0349092	-0.0233068	-0.0358335	-0.0401044	-0.0260102	0.0517222	-0.00750866	-0.03471	-0.0075481
Vitvi03g00542_t001	0.051522	0.018442	-0.00907272	-0.0150909	-0.0328914	0.0465803	0.0675771	-0.00710808	-0.0144472	0.0463699	0.0462162	0.00248489
Vitvi01g04416_t001	0.00963433	-0.0742176	0.0502123	0.0231319	-0.0383647	0.0556956	-0.0454669	0.0625872	0.0886648	-0.0346663	-0.139427	0.0229381
Vitvi18g02517_t001	0.0518619	0.0183172	0.00192635	0.0215574	0.00202087	-0.0538183	0.00871544	-0.0550521	-0.0021831	0.0144999	-0.0127965	0.00620641
Vitvi07g02158_t001	0.0473532	0.03096	0.0251099	-0.0604012	0.0332581	-0.021084	-0.00268946	0.00172578	0.0251168	-0.0308313	-0.0676296	0.0319744
Vitvi01g00710_t001	0.0427677	0.0300184	0.0690994	-0.0467671	-0.0164238	0.0457941	0.0551751	-0.0457672	0.108978	-0.0142882	0.0601061	0.0239725
Vitvi03g01760_t001	0.0479748	0.0327841	0.0208105	-0.00861498	-0.0356532	-0.00272686	0.0630448	-0.0255119	0.060059	-0.0449251	-0.0440204	-0.00928152
Vitvi15g00812_t001	-0.0239243	0.0194125	0.137812	0.0904187	0.00663413	0.0215931	-0.0208238	-0.0356484	-0.072299	0.00572628	-0.0112276	0.0100434
Vitvi09g04170_t001	0.0459921	0.0399105	0.0113435	-0.0251979	0.0305272	0.0299458	0.0316123	-0.0222975	-0.0036114	0.0344805	-0.0603638	-0.0155232
Vitvi02g00116_t001	0.0479008	0.0348923	0.00192674	-0.0268625	0.0174025	0.0255528	0.00709239	0.0545971	0.0182378	-0.0292154	-0.00697015	0.0208417
Vitvi07g02246_t001	0.043882	0.0332952	0.0534071	0.0369902	0.0389796	-0.0713536	0.0548511	-0.0500126	0.0149527	-0.0839998	-0.00637856	0.00775765
Vitvi02g00370_t001	0.050495	0.0208655	-0.0254452	0.00153316	-0.00227969	-0.0374881	-0.0517209	0.0329967	0.00552991	0.00878034	0.11573	0.00667716
Vitvi07g02212_t001	0.0503469	0.020314	0.0143941	-0.0448363	0.0473842	-0.00684292	0.00765796	0.0444647	-0.0233093	0.00525116	-0.0357252	0.0235771
Vitvi06g01648_t001	0.0245977	-0.0644862	0.0369581	0.0114925	-0.108292	-0.0471723	0.0992852	-0.0376256	0.0388381	0.0709506	0.0589597	-0.0205063
Vitvi07g00352_t001	0.0474872	0.0335401	-0.00935745	0.0115158	-0.0555756	-0.0121336	0.0698781	0.0379482	-0.040792	-0.0104864	-0.0334359	0.0104235
Vitvi14g03084_t001	0.0475169	0.0321656	-0.017925	-0.0463089	0.0429599	-0.000802678	0.0307539	0.00452221	0.00287951	-0.0215087	0.0212747	0.00467049
Vitvi18g00619_t001	0.0453636	0.0109596	-0.0737752	0.0590674	-0.0316047	0.0368764	0.0260366	-0.0268374	-0.0817452	-0.0438807	0.0286631	0.00718586
Vitvi10g04092_t001	-0.00527857	-0.0306445	0.127295	0.0884369	0.0906373	0.117632	-0.119177	-0.109696	-0.0737029	0.00496811	0.119269	0.00785045
Vitvi07g00177_t001	0.0511314	0.0195419	-0.0208503	-0.0164597	-0.0213108	-0.0118293	-0.0228326	0.00945526	0.0339941	0.0113697	-0.0377081	-0.016166
Vitvi13g04220_t001	-0.0238702	-0.00772858	-0.11847	-0.116508	0.0837651	0.0729242	-0.0265867	-0.141739	0.0740949	0.0409682	0.0227433	0.0122234
Vitvi07g00248_t002	-0.0317246	0.0655358	0.00298706	0.0035916	0.000441452	0.0140747	-0.00836223	0.010081	0.00194968	0.00837827	-0.000296126	-0.0286658
Vitvi01g02287_t001	0.048041	0.0110387	-0.0498639	-0.0241697	-0.016731	0.0959652	0.0477326	-0.0563617	-0.0568315	-0.115868	-0.0433395	0.00236346
Vitvi10g00164_t001	0.0513486	0.0195889	-0.00968767	-0.0109758	0.000972021	-0.00271507	0.0058079	0.0129671	0.0614493	-0.0192263	0.00385087	0.00140261
Vitvi07g01844_t001	0.0358802	0.0395053	0.0739665	-0.0748398	-0.0552433	-0.0297227	0.0539919	0.0271072	0.00619372	0.105765	0.0432498	0.0201629
Vitvi14g02581_t001	0.0491559	0.00742008	-0.0477086	0.0471299	0.00715563	0.0540446	-0.0014058	0.0189136	-0.00778235	-0.112452	-0.0456715	0.0135309
Vitvi08g00802_t001	0.0437219	0.0418877	0.0118347	-0.0411736	-0.0305848	-0.00939356	0.0299597	-0.0479293	-0.0698918	-0.0512243	-0.0284259	-0.0112467
Vitvi14g01239_t002	-0.0305776	0.0647333	0.0196608	0.0252229	0.0400661	0.00632449	-0.0110592	-0.0225443	0.0296785	0.00806964	-0.00111276	0.0219253
Vitvi04g01056_t001	0.04972	-0.000339759	-0.0519798	0.0345302	0.0419889	0.00274226	-0.00711165	-0.0113743	-0.0211241	0.071129	-0.00444046	0.0116609
Vitvi14g01381_t001	0.0456203	0.0323787	0.0391708	-0.0147325	0.00285335	-0.0820845	-0.00902624	-0.0362895	0.0673123	-0.0552153	-0.0472221	0.0208392
Vitvi03g04254_t001	-0.032889	0.0632607	-0.00407376	0.0215175	0.00452548	-0.00439037	0.0039137	0.0166481	-0.000871759	0.0123339	-0.0200065	-0.00977961
Vitvi18g00070_t001	0.044575	0.038842	-0.0161712	-0.0361518	-0.0387855	0.0425304	-0.00648059	0.0358599	-0.0805468	0.0408718	0.00542218	0.00896819
Vitvi03g01650_t001	-0.0139338	-0.0690947	-6.81149e-05	-0.0618342	-0.10955	0.101348	0.00906432	-0.0248692	0.107626	-0.040301	-0.0442586	0.000277015
Vitvi05g01952_t002	-0.031142	0.0653573	0.00876339	0.00832028	0.00975606	0.00932174	-0.0195395	-0.00401068	0.0158118	0.00381681	0.012712	0.0142249
Vitvi06g01513_t001	0.0485839	0.0212837	-0.0380561	-0.0435317	0.00105849	0.00144484	0.0257109	0.0568176	0.0333958	-0.0156976	0.0184322	-0.0155087
Vitvi13g00925_t001	0.0443937	0.0386282	0.0153893	-0.0380962	-0.00148411	0.00612844	0.0621574	0.0881322	-0.0393543	0.00349836	0.0366669	0.012875
Vitvi05g00519_t001	0.0514132	0.0158896	-0.00962685	-0.015329	-0.00661701	0.00792373	-0.0291045	0.00276675	0.000117233	0.0538972	-0.055036	0.0183182
Vitvi09g04210_t001	-9.968e-05	-0.0658987	0.0814203	0.0364524	-0.0745177	0.0751001	-0.08934	0.0470721	0.0123353	-0.0251942	0.0743667	0.00560374
Vitvi05g00107_t001	-0.0404832	-0.0289405	-0.0726008	-0.0763065	-0.0154521	-0.00791704	-0.0102954	0.0832999	-0.0140778	-0.00986741	0.00710476	-0.0426183
Vitvi19g02322_t001	0.0495022	0.00865909	-0.0175417	-0.0729576	-0.000302771	0.0424515	0.0522081	0.0127306	0.0166534	-0.0105523	-0.0501046	-0.0232679
Vitvi02g00310_t002	-0.0339547	0.0586442	-0.0334147	0.021416	-0.0370767	0.000720495	0.00759196	0.0109589	0.000986422	0.00546215	0.042605	0.00363489
Vitvi19g00270_t001	-0.0432345	-0.038266	-0.0488639	-0.0169093	-0.0372224	-0.0331522	-0.0162974	0.000474876	0.0181734	0.0183691	0.0232543	-0.047463
Vitvi15g00811_t002	-0.0330824	0.0614534	-0.00536772	0.0359842	0.0126063	-0.0107284	0.00311239	-0.00236487	0.0154	0.00729039	0.0150368	-0.0160688
Vitvi11g00040_t001	0.0469037	0.0296122	-0.0184151	-0.0481875	0.0366676	0.00578743	0.0437594	0.0215919	-0.0328767	-0.0570642	0.0274319	-0.0213806
Vitvi03g00122_t001	0.0466189	0.0218979	-0.0317532	-0.0349151	-0.0240278	0.0905936	0.119661	-0.00973085	0.0132615	-0.0184083	-0.0403053	-0.00267402
Vitvi00g04871_t001	0.0479306	0.00842517	-0.0383512	0.0766839	0.0264047	0.0180625	-0.0362709	-0.0289339	0.0494989	0.0141657	0.020289	0.00511421
Vitvi17g00900_t002	-0.0332441	0.0616499	-0.00176743	0.0229463	-0.00606835	0.0130311	-0.0170891	-0.0126142	0.00472264	0.00541193	0.0229629	0.030994
Vitvi08g01843_t001	-0.0383147	-0.0499612	-0.0335037	-0.0256081	-0.0376173	0.0187751	-0.0488022	0.0676857	-0.0101788	-0.00429499	0.00653712	0.00177384
Vitvi15g04595_t003	-0.0310093	0.0643635	0.00762798	0.0114541	0.0133331	0.0109323	-0.00798403	-0.000878331	0.0110762	0.0106575	-0.0159621	-0.0356224
Vitvi13g01913_t001	0.0418344	0.0409704	0.041348	-0.0276157	0.01173	-0.00537696	0.0878179	0.0520044	-0.00186571	0.00368665	-0.00397605	0.0237093
Vitvi18g02346_t001	-0.0314357	0.063767	0.00191079	0.0116936	0.00161893	0.00775945	-0.0253175	-0.0190616	0.0285765	0.00694799	-0.0203809	-0.0182322
Vitvi07g02608_t003	-0.0312745	0.0607891	0.00755765	0.0403851	0.0533797	0.0281348	0.0753044	0.012803	-0.0167934	0.0336979	-0.0231966	0.00989201
Vitvi10g00667_t001	0.0136263	0.0327638	0.12652	-0.0253657	0.0707248	-0.168315	-0.0136151	-0.136358	0.0511111	-0.0058246	0.0188212	-0.00764479
Vitvi02g00531_t001	0.0461456	0.0128404	-0.047578	0.00369604	-0.0171067	0.117399	0.0211656	-0.00267703	-0.026846	-0.208849	-0.0652237	0.0167413
Vitvi19g04240_t001	0.0473839	0.00420943	-0.0377647	-0.0711414	0.0308257	-0.0119417	0.00570777	0.102558	0.0434748	-0.0570884	0.0902397	0.00967024
Vitvi17g00558_t001	0.049016	0.0239526	0.00435676	-0.031063	-0.00776916	-0.0227357	0.0198328	0.0289751	0.0637335	-0.00131857	-0.00359838	-0.0239866
Vitvi11g04148_t001	-0.0421939	-0.0392117	-0.0489346	-0.0145164	-0.0462329	-0.0386625	-0.0187688	0.0038175	0.0162338	0.0103855	0.0231154	-0.00715987
Vitvi19g00370_t003	-0.0313321	0.0635242	-0.00167356	0.0069836	-0.00195827	0.0300593	-0.0074571	-0.02268	0.0232824	0.0067254	0.028606	0.00427294
Vitvi19g02323_t001	0.0480957	0.00650228	-0.020394	-0.0848002	-0.00373459	0.0445477	0.00367389	0.041431	-0.00280231	-0.0131979	0.0833967	0.0141821
Vitvi17g01613_t001	-0.040792	-0.0123592	-0.0693537	-0.107384	0.0339007	0.0238967	-0.0154808	0.065159	0.0185841	0.0144932	-0.0082403	0.0392397
Vitvi14g01350_t001	0.0494211	0.0173466	-0.0218155	-0.0418862	0.00033842	0.0227616	-0.00259569	-0.0274208	-0.0446315	0.00386676	0.036144	-0.0226657
Vitvi12g02055_t006	-0.0320988	0.0623084	-0.00838763	0.0137916	-0.0119221	0.00221128	-0.0203989	-0.00647959	0.0191073	-0.00027286	0.0370501	-0.00495352
Vitvi18g00040_t001	0.0496718	0.0214654	-0.0137593	-0.00849822	-0.00218439	-0.0209254	0.0185441	-0.0129025	0.0546482	0.0228221	-0.0143909	0.0195733
Vitvi14g02500_t002	-0.0318422	0.062604	-0.00360571	0.0151408	0.00441209	0.0205213	0.0106949	-0.00370163	0.00788089	0.0157248	-0.0136076	-0.00901947
Vitvi14g00142_t002	-0.0329483	0.0606491	-0.0150209	0.0238262	-0.00970998	-0.00532018	0.00330675	0.0116408	0.00293164	0.00934767	0.00180195	-0.035254
Vitvi05g00292_t001	0.0495539	0.0210773	-0.00662909	0.00920403	-0.0470136	-0.0220022	-0.0058044	-0.0148787	0.0225106	0.00626836	0.0304334	0.0307698
Vitvi10g02256_t001	0.0486176	0.0242191	0.00426528	-0.0284317	0.0229325	0.00328086	-0.0340512	-0.00255153	-0.0638378	0.00745885	-0.0182269	0.0171442
Vitvi09g00559_t001	-0.0362357	-0.0159153	-0.102801	-0.077488	0.0314748	0.00625248	-0.0458236	-0.0172113	0.000296569	0.0248088	-0.0112555	0.0137826
Vitvi18g01636_t001	0.0484843	0.0165579	-0.0195368	-0.0396765	-0.0274398	0.078127	0.0204081	0.0107	0.0123651	-0.0623542	0.0862588	0.034591
Vitvi03g00700_t001	0.0490661	0.0161313	-0.00888332	0.0131545	-0.0268326	-0.100072	-0.0177492	0.0360352	-0.0428966	-0.00828453	-0.0247743	0.00348126
Vitvi18g04574_t001	-0.0310604	0.0626249	0.00737523	0.0243451	0.0209469	-0.00718494	-0.00916256	0.000848536	0.0140297	0.00972494	-0.0221361	0.0169327
Vitvi17g04304_t001	-0.0393136	-0.0166949	-0.0701818	-0.110667	0.0197524	0.0225742	-0.0294496	0.0560364	0.00281173	0.0130048	-0.00285262	-0.0265503
Vitvi19g00609_t001	0.0488397	0.0158288	-0.0182525	-0.0182356	-0.0619216	0.000960195	-0.0338156	0.0897575	-0.00850283	-0.00705917	-0.00997019	0.0216788
Vitvi15g00814_t001	0.0479835	0.00488652	-0.0547423	0.00578337	-0.0480126	-0.0111203	0.00365325	-0.0497851	0.0252596	0.0460341	0.0646959	0.00463594
Vitvi15g00710_t001	0.046867	0.0131153	-0.0462636	-0.0274715	-0.0270058	0.0779095	-0.00473891	-0.0343471	-0.0806487	-0.0276119	-0.113091	0.00302126
Vitvi07g01977_t002	-0.0159613	0.061414	0.0762172	-0.0267467	0.0874536	0.0141031	-0.00610559	0.0914927	-0.0632998	0.00361918	0.0469032	0.0234416
Vitvi05g00483_t001	-0.0107779	-0.0728274	0.0108451	-0.0569441	-0.048942	0.0347754	0.00411807	0.0804169	0.0116333	-0.0748017	-0.0210264	0.00019541
Vitvi02g00211_t001	0.0447679	0.0298529	0.0399453	-0.0408513	-0.00238675	0.0500856	0.0319339	0.0333022	0.00434247	0.0206394	0.0306057	-0.00279522
Vitvi07g01761_t001	0.0455632	0.0282741	-0.0437947	0.00766549	-0.027848	-0.0291037	-0.00533093	-0.00668084	-0.0654668	0.0285667	-0.0091305	0.0162239
Vitvi13g00714_t001	-0.0103041	-0.0220803	0.137849	0.0822976	0.0135388	0.0947502	-0.1281	-0.0413505	-0.0384294	-0.0166081	0.067793	0.0293725
Vitvi16g01915_t001	0.0202745	-0.0713241	0.013647	-0.0119303	0.0210663	0.00781892	-0.0307814	-0.0132825	-0.0562146	0.0401552	0.00637514	-0.00297874
Vitvi19g00257_t002	-0.0267	0.0650703	0.0231204	-0.016857	0.0250728	0.0607863	0.019749	0.0141481	-0.016922	0.0157008	0.031939	-0.0184652
Vitvi01g00816_t001	0.0472631	0.0222844	0.00545006	-0.0564245	0.00945774	-0.0473621	0.0265163	0.0316282	0.0465167	0.0329418	0.0121586	0.0548634
Vitvi09g04551_t001	0.00443688	-0.066056	0.056889	0.0126678	-0.102567	0.0588849	0.031921	0.114394	0.135342	-0.0199768	-0.00992533	-0.00148012
Vitvi08g01451_t001	0.0485212	0.0210429	-0.0150147	0.0267607	-0.00738877	0.00266197	-0.00332251	0.0282319	0.0493349	0.00445988	0.0959874	0.00677835
Vitvi18g00260_t001	0.0487581	0.012822	0.0339907	0.0236365	-0.0257391	0.000588942	-0.00456432	-0.0711459	-0.00974903	-0.0478878	0.0117035	-0.0141987
Vitvi01g00787_t002	-0.0311887	0.036004	-0.0922294	0.0577431	-0.0937633	-0.0284513	0.00797782	-0.0319296	0.0372752	0.0097779	0.0032429	-0.0328829
Vitvi05g01930_t004	-0.0310319	0.0620516	-0.00993254	-0.00041828	-0.0235544	0.00632509	-0.0194509	0.0146925	0.00131029	0.00604086	-0.00726181	-0.00272499
Vitvi06g01444_t002	-0.027523	0.0640495	0.0287313	0.00899143	0.0447655	0.0189683	-0.00155901	0.00318259	0.00495276	0.0118995	-0.00424148	-0.0188343
Vitvi07g02940_t002	-0.0314056	0.0610326	-0.00488701	0.0204157	-0.007861	-0.0234685	-0.042767	-0.00700002	0.0288821	-0.00120383	-0.0119623	0.0172816
Vitvi06g01607_t001	0.0471246	0.0253885	-0.0221549	-0.0290616	-0.0323574	0.0368078	-0.0370874	-0.00147913	-0.0109222	0.0037967	0.0296313	-0.0254867
Vitvi10g00229_t001	-0.048835	-0.0115141	0.0331857	0.0202355	0.0351044	-0.0384569	-0.0469096	-0.00494023	0.0231664	-0.032326	-0.0112714	0.0364278
Vitvi03g00215_t001	0.0489324	0.0112584	-0.0237043	-0.0242173	0.00254632	0.0176548	0.000418664	-0.0929374	-0.0153646	0.0119859	0.0959157	0.00683227
Vitvi10g00523_t001	0.0429956	0.0360365	0.0406593	-0.024366	-0.0383728	-0.0251514	0.00243395	0.0214688	0.000262321	0.00916868	0.00749845	0.0164526
Vitvi07g01278_t002	-0.031159	0.0614825	-0.00854079	0.00738899	-0.00486845	0.0346551	0.0227052	0.00395825	-0.00354467	0.016462	0.0117472	0.0200551
Vitvi08g02375_t001	-0.0123604	-0.0354707	-0.0437306	-0.163393	0.0444029	0.154533	-0.125395	-0.136157	0.0408081	0.0347154	-0.0561194	0.0174746
Vitvi19g00147_t001	0.0454221	0.0290154	0.000694846	-0.041335	-0.0405111	-0.0208298	-0.0290596	-0.0272119	-0.0767965	-0.0913123	-0.0424831	-0.00148833
Vitvi13g02031_t001	-0.0293162	0.063538	0.00354544	-0.00825647	-0.00681041	0.0336594	-0.01718	-0.00904429	0.0131529	0.0069581	0.0115852	0.00763685
Vitvi10g02284_t002	-0.0328368	0.0577124	-0.0230626	0.0310175	-0.0082983	0.0185012	0.0287161	-0.0138432	0.0128088	0.0174803	0.00693357	0.0114521
Vitvi19g04060_t001	0.00266253	-0.0712112	0.0423516	0.0116963	-0.0365037	0.0885906	-0.0922703	0.0292127	-0.0945659	0.0147593	-0.00849666	0.00598826
Vitvi03g00593_t001	0.0462838	0.00874477	-0.0633832	0.00928757	0.0215837	-0.0306135	-0.00492233	-0.00696644	0.0643558	-0.0228713	-0.0221278	0.0170687
Vitvi15g00783_t002	-0.0310003	0.0615011	-0.00738755	0.00771312	-0.00760813	0.0201896	0.00724493	0.0100878	-0.0025063	0.00830179	0.0343639	0.00952949
Vitvi18g01618_t001	0.047426	0.0228811	-0.0159622	0.042296	-0.0189018	-0.0112125	-0.0171459	-0.0242418	-0.0223435	0.0371741	0.00845122	0.00265814
Vitvi08g01384_t001	0.0440632	0.0345758	0.0141376	-0.0454138	-0.0260566	0.00134932	0.0123158	-0.0112401	0.00480367	0.0543624	-0.0272635	-0.0103832
Vitvi11g00467_t001	0.0418303	0.0241132	0.0305051	-0.0732002	-0.0905252	-0.0953452	0.0229457	-0.0120574	0.0383263	0.0343354	-0.0260749	-0.0134255
Vitvi10g01070_t001	0.0486186	0.0186681	-0.00938109	0.000718202	-0.0265468	-0.0107592	-0.0527718	0.0215859	0.0442927	-0.0109352	0.0177195	-0.00419663
Vitvi06g00064_t002	-0.0287438	0.0635091	0.0117574	-0.00128383	0.00865292	0.0218841	-0.0211614	-0.00783632	0.0156684	0.00658364	0.000264096	0.0067839
Vitvi13g04637_t001	-0.0476667	-0.0146907	-0.0267486	-0.0481556	0.0126349	-0.0174917	-0.0143855	0.0080798	0.0761137	-0.0172605	0.0189322	0.0143713
Vitvi14g01542_t001	0.0477429	0.0238748	-0.0114261	-0.00123903	-0.0286444	-0.0107838	0.0183375	0.0149946	0.00870211	0.0665752	-0.0411676	0.00454348
Vitvi07g01955_t001	0.0486062	0.0183887	-0.0121489	0.0286291	-0.0135949	0.00809225	0.0229992	0.00494988	-0.0196393	-0.0325621	-0.0275659	0.0136137
Vitvi12g00373_t001	-0.0253684	0.0648468	0.0295476	-0.0198821	0.0203027	0.0335148	-0.0311326	0.00217931	0.00662223	0.00620344	-0.00515089	0.0339937
Vitvi19g01817_t003	-0.0314318	0.060155	-0.00750198	0.0226206	1.83266e-05	-0.00186468	0.000628163	0.00822998	0.00509726	0.00405909	0.0402461	0.00907689
Vitvi10g01778_t001	-0.0398491	-0.0319339	-0.0676112	-0.0120695	-0.000500752	-0.0358027	-0.00762121	0.0945023	0.0496306	0.0585968	0.00752828	0.0249121
Vitvi06g04428_t001	-0.0197207	-0.0588159	-0.0526009	0.0113732	-0.0425524	0.0538471	-0.169625	-0.105849	-0.0711887	0.0128401	0.0186961	0.015306
Vitvi03g00677_t001	0.0464635	0.0246189	0.0296229	-0.0130327	-0.0200353	0.0257083	0.0496381	0.0115309	0.0529321	5.96876e-05	-0.032005	-0.0365309
Vitvi03g04064_t001	0.046276	0.0247856	-0.0225912	2.54602e-06	-0.0463906	0.0403071	-0.0402429	0.0265267	-0.0237082	0.0107256	0.11301	0.0108235
Vitvi15g00716_t001	0.0477199	0.0120091	-0.0162957	0.00902414	-0.0785812	-0.0234909	-0.0677029	-0.0126712	0.0164569	-0.0208978	0.124151	-0.0125483
Vitvi07g01600_t001	0.0443446	0.0312782	-0.0307888	0.00427813	-0.0488583	0.0350031	0.0339827	0.0139251	0.0553012	-0.0217682	-0.00782113	0.0178506
Vitvi04g01887_t001	-0.0370417	-0.0428317	-0.0472135	-0.0402465	-0.0453819	0.0165482	-0.0898084	-0.0514277	-0.00412246	0.00582556	-0.00358946	-0.0600378
Vitvi10g00832_t001	-0.0268197	0.0630897	0.0272904	0.0036631	0.0363017	0.00766895	-0.015404	0.00977557	0.00434406	0.0215451	-0.108754	0.0207592
Vitvi00g00614_t001	0.0397774	0.0121471	-0.0722825	0.0612837	0.0878672	0.095248	-0.0124299	-0.00791944	0.0363081	0.0262351	0.0267584	0.0102784
Vitvi14g00695_t001	0.0472974	0.0241684	0.00979712	0.0102888	0.0173133	0.00898888	-0.0277096	-0.0276816	0.0466599	0.023189	-0.062668	0.0131076
Vitvi09g00258_t001	-0.0148371	-0.0331407	0.119656	0.0363765	-0.107405	0.0705602	-0.0551666	0.076635	0.142996	-0.0499308	0.0240762	0.015064
Vitvi04g02122_t001	-0.0314586	-0.032525	-0.0385793	-0.0750141	0.0642795	-0.153424	-0.0661823	0.17193	-0.128874	-0.00417701	0.0199807	0.0497891
Vitvi09g01272_t001	0.0451179	0.0280715	0.0173285	-0.0442866	0.0124115	0.0101661	-0.0363072	0.00859226	-0.0555573	0.0110474	0.0902734	-0.0162087
Vitvi12g04055_t001	0.0474717	0.00734238	-0.0415302	0.0145769	-0.023894	0.0723992	0.0351887	0.00845274	0.0186657	-0.0322807	-0.0293191	-0.000705288
Vitvi10g00372_t001	0.0404411	0.0341814	0.0573832	0.015737	0.0260638	0.00360219	0.0742001	-0.0463723	-0.00835759	0.00902147	0.000397692	0.0372974
Vitvi08g00781_t001	0.047825	0.017648	-0.0128136	-0.0342389	0.0272811	-0.00363809	-0.0048049	-0.0471454	0.0337115	-0.0111592	0.0309702	-0.00778741
Vitvi04g00242_t001	0.0458111	0.0296164	-0.00922851	-0.00915868	0.011272	0.0185637	-0.0179895	0.0280659	0.0422059	-0.0103379	0.0400233	0.0207079
Vitvi13g00819_t001	-0.028055	-0.0452083	-0.0868453	-0.00660213	-0.0369979	0.0258465	-0.0945091	-0.0463597	-0.0565461	0.0258135	-0.0320228	-0.00842413
Vitvi16g00808_t001	0.0468285	0.0194684	-0.0284708	-0.00425498	-0.0148902	-0.012358	-0.0507482	-0.0546579	-0.018646	3.78269e-05	0.0996508	-0.00436937
Vitvi15g00500_t001	0.0476008	0.0159752	0.0221771	-0.015002	0.0153977	0.0312826	-0.0308362	-0.057574	-0.0085863	0.0489528	-0.0815892	-0.0104006
Vitvi11g00955_t001	0.0456356	0.0107925	-0.0458728	0.0420519	0.00107589	0.0545541	-0.045878	0.0358926	0.0147949	-0.0826506	0.0143266	0.0135414
Vitvi18g02451_t001	0.00317648	-0.0438298	0.101565	0.0905712	-0.0016421	0.157485	-0.0392081	-0.0168856	-0.022633	0.106107	0.0188273	0.0278916
Vitvi04g04443_t001	0.0469845	0.0167671	-0.0306284	0.0138205	-0.00986146	-0.0607937	-0.0215466	0.00282608	0.00179128	-0.0548908	0.0480379	-0.0340554
Vitvi16g00875_t001	0.0431559	0.0279399	0.0370927	-0.0577417	0.0180076	0.0288227	0.0111748	0.0302025	0.00289789	0.00877062	0.0154989	0.0401596
Vitvi07g01679_t001	0.0474863	0.0204567	0.0062692	-0.0153165	-0.0076595	0.0172562	0.00992426	0.0352406	0.0561239	0.000535687	-0.0197135	0.0308297
Vitvi01g00393_t002	-0.0312454	0.0575592	-0.00665579	0.0404537	0.0118913	-0.0232073	-0.00674891	-0.00432275	0.0208155	0.00529767	0.00650176	-0.032043
Vitvi13g00344_t002	-0.0312851	0.0577881	-0.0127177	0.0289238	-0.00937783	-0.0273827	-0.025849	0.000349563	0.0210377	0.00423889	-0.024136	0.0112101
Vitvi06g04430_t001	-0.0239964	-0.0515031	-0.0582319	0.0232207	-0.0748616	0.0630065	-0.128165	-0.0487791	-0.13689	0.0239838	0.00344776	-0.00457667
Vitvi13g01358_t001	-0.00435256	-0.0578415	0.0722069	0.0632188	-0.113222	0.0657665	-0.0964438	0.040565	-0.00513527	-0.0113871	-0.043271	0.0032199
Vitvi18g02072_t001	0.0461766	0.022755	0.00476452	0.00979077	-0.0223373	-0.0520024	-0.00702903	-0.0217284	0.0592965	-0.0561886	0.111768	0.00379584
Vitvi04g01828_t001	0.045922	0.0181161	-0.0228123	0.0139029	-0.0500304	-0.0117715	-0.0392739	-0.0791439	-0.0440527	-0.0462498	0.120898	0.00937584
Vitvi02g01409_t001	-0.0379207	-0.0281491	-0.0634964	-0.0783086	-0.000962301	-0.031979	0.0166675	0.0719665	0.0142066	0.0172011	0.0214685	-0.0443037
Vitvi05g00434_t002	-0.0325564	0.0518449	-0.0283792	0.0620676	0.000487006	-0.0340103	0.0151237	-0.00881018	0.0226842	0.0110538	-0.00180132	-0.0181223
Vitvi18g02559_t001	-0.0429248	-0.022404	-0.0443547	0.0292379	-0.00306979	-0.0874277	-0.0582807	0.028197	0.0969421	-0.0204648	-0.0157608	0.0191471
Vitvi14g00065_t002	-0.0316966	0.0509003	-0.048647	0.027983	-0.059361	-0.00275999	-0.0275906	-0.0469988	0.0510553	0.00296919	0.00556768	-0.0242542
Vitvi10g00131_t001	0.0464188	0.017117	-0.0364716	-0.014767	-0.0235813	-0.0279051	-0.0253019	0.0419898	-0.0174918	-0.0313908	-0.033894	0.00900443
Vitvi06g01374_t001	-0.0106022	-0.0261779	0.136452	0.0235805	0.0743673	0.107594	-0.0611318	0.0233057	0.0471366	0.0577534	-0.0375998	0.0213387
Vitvi06g00016_t001	0.0449078	0.0259949	-0.00181276	-0.0369155	-0.0366972	0.00658792	0.00215939	-0.0781413	-0.0563057	-0.0196094	-0.0241962	-0.00486421
Vitvi12g02450_t001	0.0431552	0.0227672	0.0207861	-0.0629277	-0.0394096	-0.0603405	-0.0666557	-0.0600415	-0.0131939	0.0530877	-0.079825	-0.00614262
Vitvi07g01267_t001	0.0456907	0.0255096	0.0119946	-0.0282366	-0.0210686	0.0339803	0.0325811	0.0136407	-0.0273757	-0.0256037	-0.0241726	0.0262877
Vitvi12g01624_t001	0.037126	0.0326149	0.0619916	-0.0532186	-0.067322	0.00369802	-0.00778048	-0.0413132	0.0729304	0.0676093	-0.0149233	-0.00405882
Vitvi12g00721_t001	0.0404156	0.0299291	0.0486896	-0.0658994	-0.0123711	0.00715026	-0.0246959	-0.0183336	0.0555963	0.00581194	-0.00219358	0.0155795
Vitvi10g00873_t001	0.0409346	-0.00467646	-0.0537156	0.0530799	0.0776878	0.0573035	-0.0456026	0.139229	0.0451442	-0.120829	-0.0426843	0.0293126
Vitvi14g02930_t001	0.0359564	0.0351912	0.0712659	-0.0364879	0.0385132	-0.0631121	0.00254561	0.0276659	0.0347888	0.0524837	-0.00240361	-0.0195399
Vitvi05g01621_t001	-0.030631	0.0583604	-0.0182318	0.00788542	-0.0235003	0.0129096	0.00631622	0.0178185	-0.00716549	0.00917319	0.0214476	-0.01531
Vitvi19g01719_t001	0.0482721	0.0114928	-0.000741879	-0.0233466	0.0226884	-0.0149577	0.0118839	-0.0313534	0.0440527	0.00180184	-0.0112122	-0.0148465
Vitvi14g00189_t001	0.0467848	0.0218672	-0.0167719	0.00346011	0.00534974	-0.0134657	-0.021401	-0.000187979	-0.0166899	0.00476298	-0.0610559	0.00685188
Vitvi08g01936_t001	0.0468507	0.016358	-0.0147643	-0.00629972	-0.0426738	0.0225471	-0.0649355	-0.00267625	-0.0510794	0.0443939	-0.0236096	0.00682907
Vitvi10g01886_t001	0.0430426	0.00243586	0.0195231	-0.0520759	-0.120919	-0.0677021	0.086148	-0.0794594	-0.00313736	-0.017842	-0.0186907	-0.0240688
Vitvi18g00602_t001	0.00105524	-0.0340959	-0.0534131	-0.0919222	0.256564	-0.0275607	-0.0871856	-0.0893262	-0.0446471	0.0604768	-0.0720753	0.0207095
Vitvi19g01833_t001	0.0406365	0.0285013	0.0506443	-0.0408991	0.0484042	-0.0119051	0.0166236	-0.0186962	0.095282	-0.0514085	-0.043402	0.04599
Vitvi05g00681_t001	-0.0310048	-0.0464785	-0.0658214	-0.00888576	-0.0563562	0.0604327	-0.0558436	-0.0256134	-0.0186022	0.0151983	0.0164266	-0.0128565
Vitvi01g00747_t001	0.0443926	0.0263607	-0.00285013	-0.040246	-0.0204225	0.0517609	0.0548046	0.0300546	-0.0476213	-0.0113994	0.00444679	-0.00151033
Vitvi16g01344_t002	-0.0277136	0.0571055	-0.0266925	-0.0302333	-0.0610422	0.0271407	0.0138413	0.0830282	-0.0631666	0.00896366	0.0415785	-0.00274552
Vitvi08g01851_t001	0.0468095	0.0169975	-0.0219861	-0.0196708	-0.00112965	-0.013823	0.059214	0.0250298	0.0140068	0.00490411	0.0491233	-0.00743728
Vitvi06g01502_t001	-0.0290778	0.0601299	0.00488523	0.0154552	0.00818369	-0.00315848	-0.0253003	-0.00664406	0.0209405	0.00168793	0.0131628	-0.0130475
Vitvi05g00166_t001	-0.0357378	-0.0283193	-0.0778712	-0.0576665	-0.0199089	-0.0227673	-0.0525996	0.0737835	0.0173387	-0.0387291	-0.0129481	-0.0188565
Vitvi10g00485_t002	-0.0317731	0.0540166	-0.0257356	0.0396671	-0.00262456	0.00888384	0.0436125	-0.00057161	0.00191489	0.0259555	-0.0349696	-0.0177997
Vitvi08g02226_t002	-0.0253625	0.0612658	0.00292089	-0.0397076	-0.0263314	0.0361021	0.00168619	0.0756663	-0.0570629	0.0126376	-0.000151562	0.00436463
Vitvi10g01617_t001	-0.017337	-0.0194307	-0.110525	-0.100994	0.0252136	-0.00128008	-0.0347553	-0.153973	0.168409	0.0153569	0.00424397	-0.012337
Vitvi14g03078_t001	-0.0449385	-0.0206256	-0.0368017	0.0240076	0.0132986	-0.0452679	-0.0337413	-0.0268655	0.0426334	-0.00392774	0.00559118	0.00741344
Vitvi11g01457_t001	-0.00634309	-0.0662889	0.0320869	0.0183122	-0.0938886	-0.00243719	-0.118881	0.0292731	0.119905	-0.0335265	-0.0314705	-0.00371454
Vitvi10g00870_t001	0.0400318	0.0351934	0.0462936	-0.0248692	0.0179651	0.0085604	0.0118777	0.0216126	0.0703275	-0.0172641	-0.0472339	0.00594658
Vitvi14g01469_t001	-0.0197143	0.0172642	0.136192	0.0452447	-0.00492564	0.0719828	0.0425872	-0.00654198	-0.00898183	-0.0212853	0.00874733	0.0638622
Vitvi14g01530_t005	-0.031944	0.050843	-0.0438188	0.0370556	-0.0365573	-0.0119067	0.0272354	0.0214332	-0.00838387	0.0085001	0.0500623	-0.000366315
Vitvi04g01685_t001	-0.0374099	-0.0162486	-0.0782602	-0.0701215	0.0617495	0.0171481	-0.0604441	-0.0327366	0.0200833	-0.0151747	-0.0226496	-0.0122598
Vitvi19g00682_t001	0.045665	0.0225182	0.0190321	-0.0231122	0.00948991	-0.0135332	0.0330574	0.013863	-0.0323084	-0.00990348	-0.0846478	0.0167933
Vitvi13g00090_t001	0.0465978	0.0125632	-0.0332496	-0.00980081	-0.000286566	0.0276445	-0.0274602	-0.0127769	-0.0377368	-0.0812129	-0.0391402	0.0172185
Vitvi10g04459_t001	0.0450168	0.00317922	-0.0280381	0.0636901	0.035538	0.0437686	-0.0489202	-0.00287818	0.0719637	0.0748614	-0.0207228	0.00542039
Vitvi00g04190_t001	0.0419394	0.00204238	-0.0316685	0.0822676	0.0451272	0.0849115	-0.0699158	0.0180753	0.0711419	0.123923	0.0384475	0.0285726
Vitvi05g02085_t001	-0.0256503	0.0619769	0.0264046	-0.00207504	0.0327488	0.0245767	-0.0082909	0.00810687	0.000332392	0.00905561	0.00879047	0.00769831
Vitvi19g01878_t007	-0.03082	0.0557574	-0.0288514	0.0122094	-0.0393447	0.0011174	-0.00836474	0.00845987	0.00476508	0.00433777	0.0247201	-0.0191291
Vitvi19g01790_t002	-0.021166	0.0612112	0.0468525	-0.0130338	0.059706	0.0403178	0.0128498	0.0400194	-0.0319288	0.00236582	0.108413	0.0283932
Vitvi02g01403_t001	0.0403769	-0.0339398	-0.00840717	-0.0478432	0.0299447	0.065108	-0.0277371	-0.00843146	0.0743393	-0.0849915	0.110237	-0.00954521
Vitvi10g01035_t001	0.0466583	0.0186934	-0.0123096	-0.0136286	0.00309173	-0.0206572	-0.0410601	-0.0048287	0.0444189	0.00536225	-0.0334039	-0.0218232
Vitvi18g00995_t001	0.0454925	0.0108555	-0.0304829	-0.0580558	-0.0108069	0.0384937	-0.0194718	-0.00846334	0.0204225	-0.037917	-0.0389754	0.0151675
Vitvi13g00082_t001	0.0453494	0.0263091	-0.00676654	-0.0014993	-0.00245523	-0.0254854	-0.00740459	-0.0172118	0.0225667	-0.00511605	-0.0604147	-0.00680843
Vitvi06g01917_t001	-0.00959897	-0.0694622	-0.00253258	-0.0279301	-0.0875736	-0.0401727	0.000937782	0.0441144	0.0336699	0.0712894	0.0193118	-0.0143387
Vitvi18g00013_t001	-0.0290911	0.0580366	-0.0185216	-0.00729357	-0.0462021	-0.00402051	-0.0425746	0.0176928	0.00425616	-0.00516428	0.0291949	-0.0334689
Vitvi09g04157_t001	0.046773	0.0125366	-0.0194753	0.0214223	-0.0152734	-0.0527122	-0.0211539	-0.0248744	-0.0396418	-0.049569	-0.0307463	-0.00291566
Vitvi12g00281_t001	0.0479514	0.00493289	-0.000102735	-0.00850353	0.0274527	0.000260558	-0.0327465	-0.0145862	0.0317231	0.0216406	-0.109999	0.00283976
Vitvi10g01682_t001	-0.0110569	0.0018652	0.140998	0.0795192	0.0724586	-0.000701061	-0.0375973	-0.0195963	0.058242	-0.0165032	0.0239697	-0.00356971
Vitvi07g01683_t001	0.0447933	0.0230341	0.00820195	-0.040661	-0.00180892	0.00984884	0.0032481	0.0409079	-0.0584837	0.0372666	0.0694464	-0.0138742
Vitvi12g02016_t001	0.0431172	0.0250244	0.0408344	0.00832514	0.0211697	-0.0121182	0.0567457	0.0361381	0.0324544	-0.0694517	-0.0196783	-0.0117232
Vitvi12g00710_t001	-0.0334219	0.000130139	0.0869083	0.106112	-0.0291382	-0.023688	-0.0110993	0.0526558	0.0526288	-0.0250398	0.00115916	-0.00872294
Vitvi08g00816_t001	-0.0436244	-0.0192084	-0.0402322	-0.0489159	0.0152894	0.0364025	-0.0134076	0.042152	-0.0255169	0.0097715	0.0162353	-0.0231864
Vitvi06g01152_t001	-0.0149402	-0.0236712	-0.0943247	-0.139167	0.0612292	0.0483737	-0.00664555	-0.0630808	0.139058	0.0239617	-0.0138328	-0.014516
Vitvi18g00197_t001	0.00575696	-0.0590044	0.0730455	0.00161413	-0.0210029	-0.0246734	-0.167017	0.0663608	0.0576969	-0.0195844	-0.0890898	-0.00240429
Vitvi00g04189_t001	0.0436824	0.00836025	-0.0210825	0.0768367	0.0329263	0.0111889	-0.0272118	0.0596227	0.0310348	0.00817554	0.154096	0.0154587
Vitvi08g01436_t001	0.04672	0.0140702	-0.0200669	-0.0161036	-0.00343776	0.00828465	-0.0415011	0.0138678	0.035113	0.00996931	0.00880803	0.0102393
Vitvi06g04392_t001	0.0453337	0.0124289	-0.0169767	0.0456991	0.0572857	-0.0406274	0.0177786	-0.00445266	-0.0488217	0.0353598	-0.00322224	-0.0111804
Vitvi16g00890_t001	0.0379518	0.0182586	0.0834895	-0.00645258	0.00582708	0.0644451	-0.0382455	-0.0536739	0.0505239	0.00541749	0.0184181	0.00353131
Vitvi09g00500_t001	-0.00532423	-0.0484187	0.110962	0.0029349	-0.0551887	-0.0219736	-0.0857461	-0.0469459	0.0300702	-0.068576	-0.0025404	0.0255242
Vitvi02g00147_t001	0.0430497	0.0295344	-0.0187985	-0.0258435	0.04457	-0.000126064	0.0249013	0.0251537	0.00660644	0.0162498	0.0180793	0.0237341
Vitvi06g00614_t001	0.0471826	0.0128179	-0.00341977	0.00186643	-0.00128168	0.0461725	-0.0210451	0.0105979	-0.0212657	0.0177565	-0.0191535	0.016593
Vitvi02g01788_t001	-0.0330826	-0.0202811	-0.0971294	-0.0532676	0.0564781	-0.0138156	-0.012323	0.00978807	-0.0116396	0.0247012	0.0283322	0.00153943
Vitvi09g00486_t001	0.0454738	0.0198949	-0.00315164	-0.0136879	-0.00264396	0.0232733	-0.0420459	-0.0526555	0.03427	0.00383961	0.114504	0.0245821
Vitvi10g04229_t001	0.0224321	-0.0643149	-0.0141343	-0.00222842	-0.0165075	-0.0273474	-0.0118709	0.0323349	0.0258058	-0.0342474	0.0554442	-0.0100168
Vitvi07g02900_t001	0.042127	-0.00230012	-0.0140273	-0.0673424	0.0814062	-0.0310054	-0.0465702	0.151	-0.0524749	0.00941558	0.0297884	0.011504
Vitvi18g00773_t001	0.0457387	0.00452215	0.0137096	-0.0471354	-0.0658752	0.00940564	-0.0323207	-0.0207139	0.0165563	-0.0193869	-0.0909109	-0.00326064
Vitvi17g01392_t001	0.0196877	-0.0652669	0.0219106	-0.0119123	-0.0241381	0.0221855	0.0021033	0.0175592	0.0127049	0.112155	0.0172479	0.00900292
Vitvi01g00639_t001	0.0436994	0.0274926	0.00269997	0.016049	0.0296948	-0.0129089	-0.0390246	-0.0396403	0.0499278	-0.0309899	0.0748796	0.0144887
Vitvi01g01930_t001	0.0464866	0.00963189	-0.00480079	-0.0264237	-0.0327015	-0.0614357	-0.0208764	0.00587594	0.0344115	0.0516001	-0.0111343	0.00783213
Vitvi19g00042_t001	0.0416916	0.0265695	0.0311235	-0.0566931	0.0246965	-0.0302164	0.00829557	0.0532102	0.0275356	0.0106734	-0.00793941	-0.0146298
Vitvi08g00761_t001	-0.0384911	-0.0394118	0.0134651	0.0213209	0.0133006	0.00533692	0.0354239	-0.0784182	0.0993672	-0.0456463	-0.00718769	-0.0275691
Vitvi09g04548_t001	0.00792855	-0.046585	0.0788828	0.00848955	-0.149641	0.0582395	-0.0602341	0.153652	0.122258	0.0481828	-0.0140911	-0.00123823
Vitvi01g01030_t001	0.0361007	0.0196261	-0.0805025	-0.065475	0.0342207	0.0146228	0.0416847	-0.0535184	0.0128599	0.00866224	-0.0179724	-0.0163179
Vitvi08g04165_t004	-0.0212079	0.0591633	0.0020638	-0.0717806	-0.0586875	0.0550866	-0.0516348	0.0424457	-0.0283443	0.00464253	-0.0179046	0.00300489
Vitvi01g00331_t001	0.0423653	0.0221356	0.0399929	-0.0454418	0.0468889	0.0322387	-0.0302724	0.00826589	-0.00984683	-0.0221145	-0.0155636	0.043279
Vitvi09g00560_t001	-0.0279466	-0.0125798	-0.121192	-0.0230553	0.01042	-0.0468205	-0.051106	-0.0370813	0.00700384	0.0209547	-0.0058812	-0.0105353
Vitvi02g04005_t001	0.0014308	-0.0537947	0.0509489	0.0653757	-0.154689	0.105414	-0.0708883	0.0304532	-0.0489486	-0.0157389	0.098606	0.00571577
Vitvi06g01329_t001	-0.0182952	-0.0417286	-0.0892006	-0.0181164	-0.0776201	-0.0661989	-0.077729	-0.169528	0.0758533	0.0114276	0.0105868	-0.0150617
Vitvi01g00329_t001	-0.0334947	0.00429251	-0.103676	0.01926	-0.0138865	-0.0501948	0.086674	0.043185	0.0480325	0.0772134	0.0198929	-0.0326398
Vitvi04g01149_t003	-0.0296146	0.0563802	-0.0162599	0.0142218	-0.0202123	0.00421482	-0.012025	-0.0020033	0.0128986	-2.93413e-05	0.0540962	0.00529573
Vitvi15g00816_t001	0.0415336	0.0326552	-0.00910004	-0.0244017	-0.0424161	0.0208042	0.0613771	0.00902001	0.00449919	0.00183167	0.0281057	0.020493
Vitvi09g00077_t005	-0.0298611	0.0552746	-0.0127218	0.0292815	-0.00951005	-0.0399666	-0.0256625	0.0192112	0.00886502	0.00643434	-0.0490983	-0.00412758
Vitvi11g01222_t001	0.0420783	0.0172363	-0.0541319	0.00941512	0.0441542	0.0371577	-0.0148916	0.0475841	-0.0644989	-0.00590043	-0.0766776	0.0198218
Vitvi02g04155_t001	0.043622	0.0194394	0.038728	0.00713344	0.047462	0.0200338	-0.0130967	-0.0415925	-0.0302839	0.0264348	-0.0579957	0.0107022
Vitvi01g02092_t002	-0.0272348	0.0591831	-0.00377981	-0.0148633	-0.0269189	0.00605486	-0.0334962	0.0266358	-0.00637024	0.00637672	-0.0337657	-0.004956
Vitvi07g02213_t001	0.0415092	0.0263394	0.0373473	-0.0327087	-0.0237249	0.0219488	0.000255238	-0.0442029	0.0755681	-0.0282143	-0.0830622	-0.0145003
Vitvi08g04123_t001	-0.0362032	-0.0418347	0.0167453	0.0337876	0.00942364	0.00424473	0.0392837	-0.0727754	0.118567	0.0263273	-0.00769278	0.0521224
Vitvi03g00009_t001	0.0459074	0.0168386	0.00259639	0.019981	-0.0325128	0.0105468	0.027599	-0.011218	0.015057	-0.0311311	-0.0203427	0.00567437
Vitvi10g01123_t002	-0.0303967	0.0522322	-0.0366885	0.0197298	-0.042985	-0.0111172	0.00704099	0.031992	-0.0136086	0.00421184	0.044333	-0.0124121
Vitvi05g01267_t001	0.0418245	0.0311433	-0.0201679	0.0175327	-0.0125474	0.0388907	-0.00125001	0.0263044	-0.0753413	-0.00555989	0.0134587	0.00412048
Vitvi07g00134_t001	0.0450204	0.0180858	-0.000617948	-0.0366503	0.0272014	0.0124443	-0.0552821	-0.00208947	0.0254577	0.0230906	-0.014358	-0.00168228
Vitvi08g02375_t002	-0.0130114	0.0345714	-0.0572193	-0.0879775	-0.141207	0.166292	-0.0598704	-0.142741	0.0883726	0.0357433	-0.13119	-0.0170804
Vitvi04g04511_t001	0.0414293	-0.00397574	-0.0341364	0.0691548	0.0104103	0.0640305	-0.0337924	0.076496	0.0253231	-0.189136	-0.0600464	0.025852
Vitvi14g01478_t002	-0.028432	0.0578583	-0.0106706	-0.00169822	-0.0250197	0.0127271	-0.022854	0.00289966	0.00883226	0.00169318	0.0266693	0.013589
Vitvi11g00089_t001	0.0453557	0.0170208	0.0250309	-0.0140295	-0.0213576	0.0238816	0.0182454	0.00704753	0.0112659	-0.00594737	-0.0236408	-0.0297759
Vitvi07g02190_t001	0.0402625	0.027593	0.0122409	-0.0386875	0.105141	0.00640658	-0.0381817	0.000538342	0.0167228	-0.0754385	0.0899042	-0.00418719
Vitvi01g00770_t001	0.0454556	0.0173619	-0.00179107	-0.0317047	-0.0120717	-0.00189344	-0.00208	0.0435221	-0.0217771	0.0044776	0.0583978	-0.00785281
Vitvi14g00268_t001	0.0419652	0.0268281	0.0249026	-0.0360112	-0.0390951	-0.000175579	-0.00557579	-0.0358625	-0.016507	0.111265	0.044567	0.00172364
Vitvi12g04481_t001	-0.0170128	-0.0443448	-0.0173104	-0.138591	0.0198273	0.132045	0.0735484	0.0506363	0.0382858	0.0363322	0.00471813	-0.00647204
Vitvi19g00021_t001	0.0413757	0.0277004	-0.0407227	0.0221689	-0.0295485	0.013342	0.0181557	0.0534431	-0.0265099	0.00722547	0.00349261	0.0166303

## Sheet: 3
Table 3: Principal Component Analysis (PCA) loadings performed on Callet/110 Ricther Control, Callet/110 Ricther High and Callet/110 Ricther Extreme leaves for the 500 genes containing the most variance.
Variables	PC1	PC2	PC3	PC4	PC5	PC6	PC7	PC8	PC9	PC10	PC11	PC12	PC13	PC14	PC15	PC16	PC17	PC18	PC19	PC20	PC21	PC22	PC23	PC24
Vitvi06g01696_t002	0.0453125	0.105244	-0.00242555	-0.00130481	-0.0114355	-0.00319286	0.0158416	-0.0420544	-0.00593321	0.00577075	-0.0287998	0.00535296	-0.0145504	0.0135758	-0.0217691	0.010954	-0.0389015	-0.00147909	-0.00570834	0.0112488	-0.0196511	0.0207702	-0.00246543	0.22132
Vitvi06g01696_t003	0.04007	0.101354	0.00760532	0.014618	-0.0312729	-0.00658868	-0.00930568	-0.0449191	-0.0369141	0.0225958	-0.0219848	0.0162591	-0.0152416	0.0106991	-0.0016055	0.0164515	0.0148319	-0.0343236	-0.0197926	0.0148777	-0.0171299	0.000993011	-0.00588355	0.0266186
Vitvi19g00041_t002	3.42732e-05	0.0919213	0.0199128	-0.135181	-0.175955	0.054961	0.0364875	0.122229	0.115424	0.000204246	0.0453066	0.0195762	0.0302899	-0.00772573	0.0456477	-0.0020163	0.0080595	-0.0185667	-0.00143857	-0.0214928	0.0424206	0.0158192	0.00597089	-0.0909786
Vitvi15g00960_t003	0.0582435	0.0639094	-0.121151	0.0600171	0.115768	0.0718916	0.069428	0.00272645	0.0125288	-0.026081	-0.0707916	0.00734116	-0.0357071	0.0463021	-0.0928129	0.080018	-0.0160032	-0.0763107	0.00983288	-0.110296	0.0344092	0.0306898	0.0157014	0.0038607
Vitvi03g01503_t001	0.00194358	0.0892245	-0.0106586	-0.120231	-0.18936	0.0428924	-0.00419295	0.0928434	0.144397	-0.0194661	-0.0181636	0.0178844	-0.0156948	-0.0338969	0.0907727	-0.0303758	0.0317582	-0.00560682	0.00578173	-0.00135644	-0.0664527	-0.0234446	0.0438409	0.197327
Vitvi14g01449_t003	0.016651	0.0939185	0.0492899	-0.0414329	-0.094281	0.00423982	-0.0215873	-0.00368592	-0.00707981	0.0426696	-0.0846021	0.0263167	0.0922551	-0.0338644	-0.0447741	0.0433367	-0.0212422	0.00164546	-0.0257231	-0.0369996	0.0198433	0.00978746	0.017065	-0.0313263
Vitvi19g01878_t002	0.0373595	0.0885177	0.00589283	0.0138132	0.016957	0.00319819	0.00816585	-0.0252158	-0.019639	0.0212404	-0.00948514	0.00272837	-0.0128285	-0.00164377	-0.00769972	0.00763478	-0.00463206	0.000170737	-0.000234974	-0.0146715	0.0110168	0.0069082	-0.00674987	0.263076
Vitvi02g00429_t002	0.0463589	0.0758362	-0.0176646	0.0832302	0.0695031	-0.012831	-0.0255557	-0.0825868	-0.0578589	0.0296031	-0.0457956	0.0115695	-0.0127271	0.0201736	-0.0334656	0.00732758	-0.0193389	-0.0335878	-0.00784261	0.0249624	0.00382419	0.00448632	-0.0146239	-0.0965524
Vitvi04g00997_t001	-0.0803245	0.0258752	0.0010342	0.0193608	-0.0190783	0.0557012	0.02775	0.0259567	-0.0833378	0.05048	-0.118075	0.0171407	0.0312873	-0.0311296	-0.0232031	0.0473149	0.0342487	0.100206	0.0342573	-0.0232703	0.0533061	-0.11173	0.00172032	-0.0158342
Vitvi07g02504_t001	0.0282828	0.090167	0.00500794	-0.0348635	-0.0187165	0.0255052	0.00360669	-0.00970238	0.0670609	-0.0184739	0.012131	-0.0348056	0.0077048	0.0122485	-0.014528	-0.0231392	0.0218953	0.0139378	-0.00277158	0.01246	-0.00266123	-0.00171905	-0.0056001	0.00449251
Vitvi10g00761_t001	0.0287071	0.0898931	0.0281919	-0.00504474	-0.0168656	0.0162969	-0.00916411	-0.0318943	0.0046654	0.0135565	0.0103941	-0.0177834	0.0103589	0.0271269	0.0170508	-0.0479498	0.0197552	0.0374197	0.00373346	0.0220059	-0.0312701	-0.0125753	-0.00400992	0.0544585
Vitvi05g04032_t002	0.0303699	0.0886597	0.0112507	-0.0102139	-0.0122687	0.0140194	-0.00419054	-0.0236136	0.0193051	0.00358052	-0.0106913	-0.0138161	0.0157604	0.00379866	-0.0202044	0.00039837	0.0111718	-0.0214202	-0.018065	0.0162288	0.00236177	-0.00192598	-0.00777818	0.0115233
Vitvi14g00322_t002	0.0381323	0.0842881	-0.0135718	0.0155606	0.0200301	-0.00818034	0.0115931	-0.0108688	0.00168729	0.0175108	0.0277493	0.00241395	-0.0181025	0.0105265	-0.0389694	0.0415004	-0.017542	-0.0135728	-0.00225348	0.00205002	0.00417353	-0.000210258	-0.010026	-0.0758828
Vitvi09g00264_t003	0.0178302	0.0873178	0.0160434	-0.0470215	-0.0803803	-0.0302223	0.00232749	0.0522275	0.0338593	0.0306221	0.0612525	0.0356112	-0.0778176	-0.0490397	0.0768475	0.00510074	0.00575167	0.00719793	0.0204536	-0.00460784	0.0462784	0.0143379	-0.0132533	-0.276051
Vitvi17g00700_t002	0.0237435	0.0877387	0.0201957	-0.0267038	-0.0418547	0.028851	-0.00720307	-0.0081527	0.0122773	0.00502447	-0.0368118	-0.0113882	0.0188288	-0.027281	0.00968054	-0.0040239	0.0556053	-0.00841014	-0.0156428	-0.0324744	0.00870739	-0.00352764	0.00771104	0.0148786
Vitvi15g01110_t003	0.0186392	0.0878492	0.0367546	-0.0144072	-0.0796976	-0.0126635	-0.0342192	-0.0127624	-0.00292077	0.0441294	-0.0127694	0.0243056	0.0551242	0.0125598	-0.0292539	0.023969	-0.0105099	-0.00145838	-0.0164942	0.0256833	-0.00617991	-0.00598579	-0.000178773	-0.146535
Vitvi17g01564_t001	-0.0778037	0.0111317	0.0278634	-0.0188605	0.0714829	0.0557102	0.0109674	-0.0496006	0.0548921	-0.0195988	-0.136923	-0.000340439	-0.0781279	-0.00543702	-0.047402	-0.0588327	-0.0333899	0.0213694	0.0116811	0.023092	0.0285218	-0.0144492	0.0367085	0.0721083
Vitvi06g04080_t001	-0.0461093	-0.0732696	-0.0340733	0.0473275	0.0633469	-0.00429407	0.0123364	0.0413904	0.0187039	-0.00381272	-0.00607907	0.00154548	-0.025955	0.00324474	-0.0175996	0.00294157	-0.00908514	-0.0344609	-0.0363983	-0.0403802	-0.0102203	-0.0192964	-0.00982831	-0.000951363
Vitvi09g00264_t001	0.00515625	0.0830441	0.040109	-0.0505197	-0.15114	-0.0117521	-0.0133232	0.0643254	-0.00829668	0.0768739	-0.0121878	0.0819919	0.0540537	-0.00512446	-0.00585838	0.0600992	-0.0301253	0.0163963	0.0100522	-0.0539385	0.0683027	0.0312722	0.00785196	0.0175024
Vitvi01g02258_t004	0.0270603	0.0855323	0.012835	-0.00273836	-0.0310888	-0.00115037	-0.0180142	-0.0222985	0.0172165	0.0144999	0.0214169	-0.00148117	0.00473639	0.0223866	-0.0026346	-0.0121169	0.00343573	-0.022565	-0.0132412	0.0545057	-0.00491605	-0.00645501	-0.0167856	-0.0335924
Vitvi01g00556_t004	0.0363262	0.0803425	0.00286949	0.0129259	0.0501049	0.0017406	0.00197349	-0.0417113	0.020067	0.00201302	-0.0416092	-0.0040811	-0.0245005	0.021339	-0.0259468	0.00527649	-0.00938339	-0.0318872	-0.00982783	0.019788	-0.0151496	-0.00097869	-0.00597593	0.032395
Vitvi07g02097_t001	-0.0773861	0.020772	0.0143578	0.0371907	0.0108225	-0.0277183	-0.00219552	-0.00938044	0.0316737	0.00832805	-0.0158169	0.0343762	-0.0147194	0.0542145	-0.0102222	-0.0127222	-0.00345298	-0.00619453	0.0114008	-0.00608119	0.0171756	0.0263174	-0.00284529	0.0759857
Vitvi08g01520_t003	0.0286994	0.0845791	0.00427764	-0.00181266	-0.0249336	0.0158751	-0.00971467	-0.0195509	0.0153032	0.0108057	-0.000301017	-0.00326106	0.0210071	0.0258202	-0.0191407	-0.00635308	0.00736827	-0.0124552	-0.00849228	0.0188859	0.00971096	0.00296646	-0.0100203	0.0479256
Vitvi04g01368_t001	0.0753648	-0.0036803	0.00520337	0.0600553	-0.0364289	-0.109878	0.0436205	0.0861871	-0.020972	-0.0172505	-0.0122977	0.00951405	0.0323089	-0.00771207	-0.0848223	0.0399678	0.00336466	0.011205	-0.0367948	-0.0140619	-0.00145611	-0.0286204	0.0198156	0.0223493
Vitvi05g00752_t001	-0.0178496	-0.0853661	0.0329654	-0.0249223	-0.0288418	-0.0241128	0.0545986	-0.00943702	0.0627889	0.0122868	0.00131575	0.0082132	0.0426083	-0.0189796	0.0261433	0.00703982	0.067707	0.00495416	0.0385285	0.0353499	0.114437	-0.254862	-0.0268139	-0.00978202
Vitvi19g02056_t002	0.0299612	0.0832903	-0.00488554	-0.0152683	-0.00875143	0.0133333	0.015223	0.00882006	0.026726	0.00813037	-0.000969123	0.00388698	-0.0117273	0.00494571	-0.0181717	0.0248029	0.00642895	-0.00803267	0.00174966	-0.0266625	0.0174434	0.00781278	-0.000750655	0.0393297
Vitvi11g01227_t001	-0.0711411	0.0187573	0.0273293	0.0755454	-0.000724327	-0.0186484	-0.133582	-0.0784915	0.0755713	-0.0101546	0.0742636	0.0202834	-0.00272417	0.0840347	-0.0364854	-0.062894	0.0280613	0.0408708	0.031645	-0.0758214	0.0203119	-0.0186754	-0.0226832	-0.0362273
Vitvi04g00602_t001	-0.076879	0.0178768	0.000180014	0.0351688	0.0206359	-0.0129785	-0.0100786	-0.000794919	0.0238878	0.0287309	-0.0300414	0.0236496	0.0532451	0.0315958	-0.0204668	-0.0263586	-0.00392494	-0.00759016	0.0436385	0.0525418	0.0595219	0.109115	0.0366254	-0.0100535
Vitvi15g01538_t004	0.0305516	0.0827957	-0.00208805	-0.000399613	-0.010779	0.0112784	-0.000450983	-0.00868338	0.00400126	0.0108279	-0.00876353	0.00156388	-0.0192156	-0.010981	0.00786323	0.00674129	0.0303046	-0.0133046	-0.00265756	-0.019865	0.0128308	0.00145932	-0.00160391	-0.0397921
Vitvi13g02522_t001	-0.0367857	-0.0740391	-0.0248287	0.00841009	0.0106593	-0.0354168	0.111144	-0.0971081	0.0419458	0.0927238	0.0105228	0.0155701	0.0343073	-0.0377196	0.0388363	-0.00700656	0.0823198	0.00791591	-0.0254213	0.00429809	0.0261268	-0.0349103	0.00218448	0.00660929
Vitvi18g02927_t001	-0.0701177	0.0186745	0.0337035	0.0708979	0.0168131	-0.0255474	-0.133706	-0.0850344	0.0624493	0.00758691	0.0635145	0.00454494	-0.0169863	0.109146	-0.0512961	-0.00758737	0.00486735	0.0317799	0.0621822	-0.0648386	0.111796	-0.00700876	-0.0496426	0.0279109
Vitvi06g00666_t001	0.0727218	-0.0112138	0.0131452	0.068565	-0.0445141	-0.0775034	0.0509936	0.0962426	-0.00643412	-0.0103345	-0.0516534	0.0679392	-0.0803103	0.00397594	-0.00571492	-0.0136974	-0.0426762	0.103084	-0.0555666	-0.0645396	0.00079077	0.00674715	0.0216878	-0.0144737
Vitvi08g02375_t001	0.0325066	-0.0531278	0.0949264	0.072905	-0.146428	0.182331	0.0468359	0.0960324	0.0622038	-0.012409	0.0209454	-0.174377	0.140359	0.0858608	0.0395833	0.0632378	-0.0916314	0.00692243	-0.0028299	-0.055497	0.0234864	-0.00626329	-0.0142719	0.048485
Vitvi06g01346_t001	-0.0732885	0.0257639	-0.0100254	0.0239745	-0.012569	0.0723595	0.0366754	0.0439725	-0.0166191	0.0322509	-0.0157955	0.0297943	0.00882063	0.0394375	-0.0219296	-0.0167696	0.035316	-0.0133679	-0.0110291	0.0222337	0.0221977	0.0614511	0.000453513	0.0710621
Vitvi05g00092_t002	0.0325908	0.080254	0.00196504	0.0183912	0.00739632	0.00954525	-0.00812125	-0.0275934	-0.0185979	0.0190756	-0.0147359	-0.00744752	0.0124012	-0.0168492	-0.0140184	0.0053774	0.0134222	0.00624882	-0.00390172	-0.019858	0.014018	0.000281762	-0.00175998	0.0124409
Vitvi06g01723_t002	0.0378854	0.075232	-0.0191401	0.037931	0.0356576	-0.0346824	-0.00940419	-0.0254666	-0.00353878	0.028169	0.0105595	0.0176702	-0.0430384	0.00598144	-0.0341551	0.042953	-0.0274213	0.00751636	0.0136113	0.00287667	-0.00284421	5.21282e-05	-0.0055085	-0.00647817
Vitvi10g04021_t001	-0.0709715	0.0293133	0.0103374	0.0335387	-0.0112464	-0.0332674	-0.013184	0.0345286	-0.0686324	0.0897601	0.0156216	0.0310041	-0.00342836	-0.0323161	-0.0603211	0.0463957	-0.08121	0.0203001	-0.0308991	-0.0550158	-0.0286878	0.0692541	-0.208803	0.0576718
Vitvi02g00650_t002	0.0260447	0.0821817	0.0172986	-0.0111882	-0.010399	-0.00182827	-0.00986041	-0.0168936	0.0258348	0.014956	-0.00572232	-0.00865361	0.0248181	-0.00134995	-0.0319863	0.00871975	-0.0168127	0.0111377	-0.00668951	0.0155441	-0.00623251	-0.00484064	-0.00197167	0.0150383
Vitvi10g04037_t001	0.0716771	-0.0115516	-0.0361213	-0.03409	0.0836786	-0.0148965	0.00578226	0.0305394	0.127718	-0.0651967	-0.0717486	-0.0195356	-0.0389658	0.00154896	0.0156955	-0.118858	0.0288074	-0.0647013	-0.0732136	0.0259996	0.0388521	-0.0520941	0.00972517	-0.0381268
Vitvi12g01876_t001	0.041525	0.0676663	-0.0320638	0.0704321	0.0384018	0.0481081	0.0377952	-0.00206741	-0.0943661	0.0384353	0.0691707	0.0166873	-0.0240429	0.0778359	0.0157943	0.00703188	0.0453039	-0.0391503	0.00431815	-0.0269437	-0.00485991	-0.0115535	-0.0138393	-0.0490874
Vitvi08g02086_t002	0.0365722	0.0747964	-0.0191738	0.0196483	0.0410053	0.033422	0.0130866	-0.0227285	0.00268268	-0.000811538	-0.0260719	-0.0165575	-0.00190553	0.00437509	-0.0180952	-0.00442216	0.0143684	0.000111033	0.00366434	-0.0349247	0.0113337	0.00512544	0.00158467	-0.0387278
Vitvi05g00170_t001	0.0675669	-0.034454	-0.00225259	-0.023373	-0.0103634	-0.0442415	0.000715372	0.0576582	0.087659	0.00504148	-0.104961	0.0496425	0.0503181	-0.0187882	-0.0392076	0.00776788	-0.0341256	0.0451836	0.0786381	0.0146677	-0.030323	0.00538081	-0.00640733	0.113156
Vitvi16g01915_t003	0.0337927	0.0760438	0.0024015	0.0358395	0.0214813	-0.0160025	-0.0155325	-0.0336515	-0.0357543	0.0328395	-0.00489883	0.00557867	-0.00413394	-0.0208961	-0.0207817	0.0288667	0.000481853	-0.00681862	-0.0066681	-0.00466714	0.00928554	-0.00457572	-0.00605115	-0.0129485
Vitvi17g04032_t001	-0.0481683	-0.0146397	-0.077354	0.100328	0.162259	0.112853	-0.123546	0.150773	0.136233	0.120316	0.0225496	-0.000327135	0.0403627	-0.106682	0.128202	0.0502994	0.0118912	0.131476	-0.078385	0.0686743	-0.0810189	0.0481893	0.0455546	-0.00963306
Vitvi18g01072_t001	0.0627196	-0.0396632	0.0503096	0.0642609	0.00330421	0.0188144	-0.061393	-0.0296777	-0.0402912	0.052766	0.0302042	0.0288044	0.019049	0.0425787	0.038313	0.00826987	-0.0131594	-0.0847697	0.0987672	0.026091	-0.00381081	0.0118384	-0.0613927	-0.0194305
Vitvi01g02258_t002	0.0271498	0.0795727	0.00907358	-0.00107995	-0.0109159	0.0287427	-0.00200315	-0.0183568	0.00936592	0.00704341	0.0063913	-0.0139428	0.018614	0.0162086	0.00966617	-0.0354623	0.00682896	-0.0179994	-0.0109746	0.0310592	0.00230471	-0.00314366	-0.0124384	-0.047046
Vitvi19g00680_t001	-0.0701486	0.0177315	0.0313603	0.0030197	-0.0483684	0.0561922	0.0217597	-0.0261806	-0.0355643	0.00118171	-0.153062	0.0216133	0.00742532	-0.0487918	0.028675	0.108852	-0.00322524	-0.0524209	0.07851	-0.0364605	0.0669057	-0.0430174	-0.034835	-0.00719093
Vitvi07g02188_t003	0.0181509	0.0802386	0.0450697	-0.00671298	-0.0467996	-0.00489519	-0.0311607	-0.0240062	-0.0196079	0.0421146	-0.0641474	0.028316	0.0227716	-0.0129202	0.0182971	-0.00472344	0.00446874	-0.0111944	-0.0138723	0.00660193	-0.0112747	-0.00529643	0.00742696	-0.00371538
Vitvi04g00312_t001	-0.0717355	0.00843367	-0.0157069	0.0506021	0.0035283	-0.0103529	-0.0585673	-0.0262731	0.0866807	0.0244739	-0.0766784	0.00064834	0.0298171	0.0563897	0.0647375	-0.028978	-0.00408057	-0.0952233	-0.0281624	-0.00326955	0.00400342	-0.0149996	-0.00951979	0.0344701
Vitvi07g04157_t003	0.0239964	0.0799551	0.0127886	-0.0103939	-0.0264099	0.0120656	-0.00568418	-0.00598745	0.0227085	0.0158937	0.0198022	-0.00362756	0.00810385	0.0117887	0.0202914	-0.0425667	-0.0171496	0.0246422	0.0104405	0.0271803	0.00710155	0.00418819	-0.0105579	-0.00109229
Vitvi06g04052_t001	-0.0709737	0.0239823	0.0121755	0.0299207	0.00935734	-0.0113747	-0.00236092	0.00826506	0.0523886	0.0230876	-0.024549	0.0350955	0.0217021	0.0515445	0.0210232	0.0194542	-0.0138867	-0.0448175	-0.00337623	-0.0217674	0.00614792	0.0236351	-0.0102153	0.0107032
Vitvi12g01831_t002	0.0275161	0.0784878	0.00365864	0.00261225	-0.00795795	-0.00507771	-0.0207356	-0.0243608	0.023335	0.0052979	0.0189171	-0.0138793	-0.011114	-0.00730715	-0.00238705	-0.00755937	0.0227252	-0.0110251	-0.00744955	0.0307394	0.0131754	-0.00393881	-0.0154432	-0.0162959
Vitvi14g01314_t001	-0.0695598	0.0116429	0.0416677	0.0324194	0.039638	-0.033017	-0.0963339	-0.0877835	0.00419131	-0.0499289	0.00872708	-0.0507266	-0.0380732	-0.0219359	-0.044072	0.0475026	0.0334101	0.0255277	-0.00627269	-0.0394914	0.0863457	-0.0357734	-0.0730364	-0.00765109
Vitvi01g00742_t001	-0.065063	0.0219351	0.0553442	0.0474793	0.00564101	-0.0773705	-0.104251	-0.0562874	0.0362697	-0.0754502	0.0882256	0.0160605	0.0129389	-0.0320415	-0.102361	0.066845	-0.00647283	0.0247097	0.0255575	-0.0329279	0.104287	0.0820764	-0.00145594	0.0457985
Vitvi04g00520_t001	0.0266782	0.0780818	0.0144711	-0.00354076	0.00151568	0.00624717	-0.000959934	-0.0143653	0.0181595	0.0195245	-0.0118161	-3.80945e-05	0.00809441	0.0110039	0.000785254	-0.0236942	-0.035535	0.0298326	0.0102901	0.014711	-0.0211375	-0.00303067	0.00215958	-0.00456612
Vitvi06g04057_t001	-0.0696535	0.0263961	-0.00115237	0.0201466	0.0115868	-0.0317647	0.0126567	0.0102957	0.0293775	0.0158001	-0.0268739	0.0453055	0.0127853	0.0537836	-0.0326763	-0.0283247	0.0094675	-0.0169652	-0.0121773	-0.028854	-0.0360583	-0.0343602	-0.00533998	0.0906578
Vitvi14g01465_t004	0.0300184	0.0759505	0.00201565	0.0180257	0.00473766	0.023472	-0.00970278	-0.0239072	-0.0276765	0.012794	0.00138758	-0.0265119	0.0167224	-0.0454459	0.00987747	-0.0152802	0.0488758	0.0206302	-0.0023637	-0.0388697	0.0325057	-0.00146187	-0.00311136	-0.0107072
Vitvi15g00714_t001	-0.0663533	0.026307	-0.0315973	-0.045257	-0.0275748	0.0663282	0.0681295	0.0536008	-0.0204895	0.0464682	-0.037125	-0.0144094	0.0273116	-0.0183478	-0.0849559	-0.0225361	0.0353468	-0.0272961	0.0385213	0.0537967	-0.0226579	0.0261725	-0.0109543	-0.0913281
Vitvi13g02522_t002	0.0232715	0.078837	0.00511675	-0.0220314	-0.027279	0.00543387	-0.00460337	0.0019858	0.0393015	0.00640309	-0.0154675	0.00339256	0.00126443	-5.41326e-05	-0.0198192	0.0303278	0.010691	-0.0414548	-0.0200362	0.0142039	-0.0199121	-0.0135521	0.00442823	-0.0643721
Vitvi05g01933_t001	0.0654197	-0.0048667	0.00925795	0.101616	-0.0286516	-0.00612385	0.0966518	0.103987	-0.018486	-0.0273833	0.108453	0.0810747	0.00853741	0.0160872	-0.0746121	-0.00953688	-0.0393072	-0.00322615	-0.00477311	0.00337013	0.00582356	-0.0255124	-0.115738	0.00628799
Vitvi18g00124_t002	0.0283513	0.0768287	0.00823188	0.000643901	0.0087749	0.0121101	0.00514056	-0.0072293	-0.00176271	0.0175235	-0.0050939	-0.00889296	-0.000769741	-0.0253904	0.00849529	-0.00829632	0.00208451	0.0290536	0.00826335	-0.0275531	0.00355668	-0.00202728	0.00395472	-0.00738682
Vitvi16g01498_t002	0.0237697	0.078068	0.0094044	-0.0115569	-0.0230973	-0.00212801	-0.00920164	-0.00406556	0.031077	0.0142842	0.0148659	0.00181912	-0.00470178	0.017716	-0.00931405	0.00738676	0.00599311	-0.00228093	-0.00243399	0.0228185	-0.0199823	-0.0120556	-0.00204862	0.0437407
Vitvi08g00100_t001	-0.0675632	0.0247693	0.00792712	-0.0152352	-0.0283203	0.0603006	0.043542	-0.00476064	-0.0442649	0.0156728	-0.0914039	0.0240648	0.0315383	-0.0512223	-0.00611156	0.0881784	-0.00871736	0.0185911	-0.0546774	-0.0204119	0.0224148	-0.0872986	-0.0238874	-0.0501134
Vitvi03g01294_t001	-0.0703675	0.0160275	0.00977439	0.0144012	0.0188072	-0.00813978	-0.0149159	-0.0269335	0.0665089	-0.00629352	-0.0522171	0.0049368	0.0307528	0.095935	0.0389902	-0.0686355	0.0674215	-0.00433457	0.0483198	-0.00778162	0.0188488	0.020456	-0.0484182	0.0436025
Vitvi14g01624_t003	0.0268495	0.0767927	0.00605776	-0.00798819	0.000378848	0.0195669	0.00651007	-0.00378874	0.0152889	0.00796954	-0.00757805	-0.00340007	-0.00817328	0.00602567	-0.00245699	0.00227554	0.0288423	-0.00709729	-0.000500219	-0.0218878	0.0171618	0.00369433	-0.00310295	0.0378078
Vitvi01g01883_t001	0.0259835	0.076221	0.0185269	0.00846646	-0.00260079	0.00330714	-0.0147418	-0.0294154	-0.000571948	0.0225976	-0.0212631	0.00252115	0.0100326	0.000577469	0.0158603	-0.0307709	-0.0291123	-0.0109568	-0.00868316	0.0465439	-0.0265501	-0.0106044	-0.00378838	0.0096295
Vitvi15g01538_t001	0.0318138	0.0733174	-0.0156006	0.0132668	0.0140548	0.0247489	0.012635	-0.00381626	0.00569837	0.0113308	0.0107901	-0.00421	-0.0208333	0.00769237	0.0297637	-0.039297	-0.0111687	0.0339261	0.0247568	-0.0125746	-0.00559327	0.00190027	0.0010419	-0.0573916
Vitvi07g00286_t002	0.0260066	0.076409	0.000942964	-0.0103171	-0.00730753	0.012945	-0.00111679	-0.0061139	0.0292949	0.00207881	-0.00164546	-0.00703061	-0.00101603	-0.00547011	-0.00795531	0.00424986	0.00915462	-0.0391724	-0.0154745	0.017446	0.0178194	0.000986517	-0.0106208	0.0347335
Vitvi06g00064_t003	0.0329923	0.0718986	-0.00436414	0.00922755	0.0547598	0.00702742	0.00873306	-0.0201225	0.0221748	0.00108799	0.000683657	-0.0285763	-0.0191815	-0.0296855	0.000371515	-0.0247716	-0.0157066	0.0507361	0.0207878	-0.0195312	0.00931902	0.00354005	-0.00158958	0.003166
Vitvi14g01929_t001	-0.0697837	0.0185353	0.00226609	0.0265613	-0.00351704	-0.00847184	0.00554883	-0.00455472	-0.00345015	0.00766215	-0.0207874	0.004696	0.0256245	0.0298764	-0.0477884	-0.0418394	0.0349375	0.0270528	0.0859451	-0.00469486	0.0783234	-0.000846804	0.037787	0.0892179
Vitvi07g02317_t001	-0.0204742	0.0171324	0.211172	-0.101235	0.149759	-0.0126838	0.0835001	0.0421823	0.00645519	0.0498915	0.00607884	-0.0162208	-0.00288068	0.011591	-0.00250733	0.0235551	0.00347155	0.0113629	-0.0227387	-0.0319082	0.0035763	-0.0278019	-0.0180732	0.00230717
Vitvi10g00026_t001	-0.0664649	0.0253479	-0.0053224	-0.00576648	-0.0181246	0.0571295	0.0746461	-0.00117175	-0.0095256	-0.0133427	-0.0662684	0.0449324	-0.0190216	0.0336933	-0.0373892	-0.00511531	-0.0163401	-0.000662066	0.00384914	0.0285634	0.0836738	0.016251	-0.0348681	0.0218946
Vitvi14g02945_t002	0.0282941	0.0743992	0.00531621	0.00858608	0.0121676	0.00709512	-0.00677395	-0.0208279	0.0129695	0.00988459	0.0208288	-0.0160931	-0.0208566	-0.000677754	0.030575	-0.0473297	0.00522531	0.0375187	0.0169073	0.0154667	-0.0078089	-0.00539784	-0.00715077	-0.0122677
Vitvi10g04288_t001	0.0353688	0.0632864	0.00188325	0.0884216	0.0410191	-0.03493	-0.0380106	-0.0655164	-0.0856956	0.0697996	-0.0412567	0.0456919	-0.00440765	0.0140653	0.00151214	-0.0125842	-0.0689827	0.0321991	0.0230385	0.0192025	-0.00529698	0.0073649	-0.00458232	0.0230016
Vitvi04g04474_t001	-0.0686505	0.0203555	0.0115483	0.0317061	0.0153532	0.00482384	-0.00794118	-0.00598919	0.0272564	0.0186288	-0.0151272	0.0224726	0.00333014	0.017968	-0.00627248	0.00656984	0.0300721	-0.0161498	0.0147054	0.0246893	0.0198722	-0.0513648	0.0155304	-0.071588
Vitvi03g00325_t001	-0.0665861	0.00220531	-0.0573182	-0.00298807	0.0207853	0.0608364	0.0199374	0.0427841	-0.119687	0.00985183	-0.088736	0.0393964	-0.0160493	0.0270509	-0.0622077	0.145345	-0.005594	0.030515	-0.014801	0.0369933	0.0467389	-0.0740485	0.00396152	-0.060334
Vitvi18g01488_t001	-0.0653014	0.0174252	0.0116556	0.0557771	0.000267075	-0.0236039	-0.11007	-0.068958	0.0587789	0.0198533	-0.017727	0.0308679	-0.0574342	0.0486046	0.0269549	-0.0491712	0.0195235	0.0616318	0.0322719	-0.0888386	0.0107067	0.0128055	-0.0319419	-0.0508645
Vitvi06g04053_t001	-0.0684805	0.0209146	0.0173659	0.0232326	0.0078997	-0.0063052	-0.026554	0.00876842	0.0273485	0.0171912	-0.0155653	0.0189598	-0.00734959	0.0164004	-0.00451467	-3.02475e-05	0.0371713	-0.0249732	0.00898433	-0.0406791	0.0251824	0.0347548	0.00806673	-0.0263558
Vitvi11g00099_t001	-0.066501	0.0113927	0.00328061	-0.03936	0.00183032	0.0930088	-0.00539545	-0.00975696	-0.023272	-0.0100026	-0.172234	0.0566962	-0.0193738	0.0691181	-0.0397352	0.0227617	0.0431402	0.0231796	0.0888069	0.0263848	-0.0678185	-0.00481426	0.043023	0.0194933
Vitvi06g00569_t001	-0.0684741	0.0183835	0.00734545	0.0377548	-0.0108139	-0.0226836	0.0258858	0.000881342	-0.0195069	-0.00242083	-0.012319	0.012009	0.00200209	0.0165494	-0.0221911	-0.0728099	0.0269183	0.00936778	0.0306336	-0.00934984	0.0269875	-0.0277918	0.119752	0.0368975
Vitvi14g01449_t002	0.00894363	0.0742588	0.0552407	-0.0456646	-0.0573603	0.0657501	-0.00610733	-0.00529821	0.00424201	0.0160851	-0.139128	0.0120814	0.0659278	-0.0180205	0.0472425	-0.0535669	0.0251842	-0.0302512	-0.0244492	-0.0320605	-0.00675328	0.00259624	0.0251319	0.0444457
Vitvi07g02558_t001	0.0432583	-0.0488902	0.073423	0.0261197	-0.0126276	0.152346	-0.0951184	-0.0508511	-0.0203951	0.0328882	0.0873293	0.0314032	0.0219179	-0.0688999	-0.0149337	0.0285696	0.00367218	0.00432595	0.165359	-0.0166655	-0.0374473	0.00694245	0.0241932	-0.0258773
Vitvi07g00792_t001	-0.0438466	-0.0431905	-0.0329065	0.0878377	0.11872	0.0390283	-0.076645	0.15431	0.0977657	0.0855399	-0.00580316	0.0407507	0.0265465	-0.0268394	0.0175386	0.0268595	0.0347626	-0.0757224	-0.0096471	0.00171702	-0.0288802	-0.0161118	-0.0250424	0.0776073
Vitvi08g04165_t004	0.00737167	0.0743703	0.0548138	-0.0131753	-0.105628	-0.0181948	-0.040062	0.00946792	-0.0437213	0.0671298	0.00909965	0.0400785	0.0502302	-0.0192442	0.0142441	0.0335049	0.0204131	-0.0271694	-0.0282725	0.0226665	-0.00628765	-0.0214301	0.000815654	0.0275407
Vitvi12g02394_t001	-0.0671619	0.015584	0.00906084	0.0287796	-0.0276332	-0.0540406	0.0333684	0.0631671	-0.0236661	0.0836233	-0.0524532	-0.0287698	0.0298437	-0.00294182	-0.0413285	0.0316653	0.0127086	0.0138442	-0.028949	-0.00110817	-0.0289029	0.0367096	-0.0276022	-0.00890147
Vitvi19g00555_t001	-0.0678434	0.0146288	0.0126318	0.00658955	0.00424433	0.00259305	-0.0565899	-0.0444082	0.00329676	0.00809259	-0.0969699	0.0231733	-0.0723394	-0.0695687	-0.00816051	0.0341889	0.0232142	-0.0265537	-0.00773586	0.0386695	-0.0874018	0.13212	-0.0622625	-0.0756053
Vitvi04g01907_t001	0.0542032	-0.0377523	0.0568471	0.0682313	-0.0354525	0.114322	-0.0349925	-0.0275054	-0.0290897	0.0241485	0.0118165	0.0384691	-0.0445886	-0.0590773	-0.0456523	-0.0180703	0.0493291	-0.107213	0.061306	0.0509192	0.0125357	0.0189795	0.152125	-0.0579797
Vitvi13g04637_t001	0.0677377	-0.00916069	-0.00609863	0.0374943	-0.0339535	-0.0467774	0.0243999	0.0734772	-0.00517238	0.0142909	-0.038801	0.0139325	0.0677394	0.0208411	-0.0677224	-0.0322249	0.0179093	0.041103	0.0694799	0.0397182	-0.00504594	0.023222	0.0282665	-0.0857983
Vitvi07g04157_t004	0.0215452	0.0754311	0.00987745	-0.00857607	-0.0338724	0.0132819	-0.0148763	-0.00617515	0.0151543	0.0134741	0.0106877	-0.00776262	0.0188471	-0.0120236	0.00965153	-0.0201107	0.0128787	0.00212145	-0.00377057	0.0125121	0.0218946	0.00110655	-0.0087596	0.0118214
Vitvi17g00819_t001	0.0513808	-0.0157817	0.0848438	0.134815	0.0216641	0.117096	0.0480469	-0.00616074	0.0417843	-0.10577	-0.0587646	-0.0197968	-0.0186233	0.0501825	0.000907974	-0.0645729	-0.00987544	-0.0635689	-0.134439	0.0644517	0.0780184	-0.00594433	-0.0555704	-0.014433
Vitvi12g04110_t001	0.0177951	-0.0655288	0.0754118	0.000644052	-0.108748	0.0291328	-0.0174825	0.108832	0.052226	-0.0326602	0.0264338	0.0381462	0.155069	-0.0046923	-0.0080318	-0.138446	0.0985294	-0.0532417	0.0263707	-0.0433094	0.0737679	0.10286	-0.109464	0.0422952
Vitvi02g01784_t001	0.0598498	-0.0175407	0.0366707	0.117062	-0.0253042	-0.0663194	0.0140127	0.0653614	-0.0115	-0.000912681	-0.0147468	0.0436072	0.00317224	0.0486639	-0.0466255	0.000745471	0.00475731	0.102326	-0.0299144	-0.0341296	-0.00559296	-0.0386028	0.00913879	0.0323691
Vitvi01g01038_t001	0.0647125	-0.0171736	0.0323814	0.0387527	-0.0674802	-0.0719458	-0.0265394	0.0447966	0.00383805	0.0160448	-0.0435621	0.0353058	9.46789e-05	0.00838277	0.011023	-0.037662	-0.0241536	0.011982	0.0183369	0.000786839	-0.00930826	-0.0554829	-0.00183098	0.109597
Vitvi17g00217_t001	-0.0658898	0.0196696	0.0104706	0.0483797	-0.0147265	0.0297571	-0.0132519	0.0604041	-0.0332557	0.0167149	0.0351311	0.00790033	0.0272194	-0.0197544	-0.00247887	0.0276746	0.00461572	-0.0102879	-0.0359791	-0.0313413	-0.00588116	0.00218435	-0.0107591	0.0125378
Vitvi10g00459_t001	0.0626008	-0.00864176	0.016235	0.109968	-0.000309556	-0.0414131	0.0401491	0.0692755	0.0375025	-0.0494243	0.00420793	-0.0120024	-0.0330433	0.0025234	-0.011294	-0.0522573	0.0126949	0.113876	-0.000212272	-0.0219625	-0.00998566	-0.0370236	0.00234472	0.0205551
Vitvi07g02983_t001	-0.0677584	0.015333	0.00176463	0.0362813	0.00957834	-0.00382665	0.0123818	0.00744934	0.0235373	0.00178938	-0.034567	0.0203886	0.0447974	-0.0048137	0.00269783	-0.0433598	0.00985209	0.00656881	0.0424754	0.0615546	0.0232854	0.0238638	0.0356879	-0.0858302
Vitvi07g02491_t002	0.0276348	0.0725083	0.00367679	0.00560635	0.0129763	0.0181544	-0.00095741	-0.0160972	0.00375491	0.0111733	-0.0163347	-0.0143487	0.00372202	-0.0271016	0.0188254	-0.0306957	-0.00673904	0.0227409	0.00615976	-0.00798689	-0.00434638	-0.00401587	0.00365654	-0.0484956
Vitvi14g00339_t001	-0.0627765	0.020658	0.00562004	0.0532301	0.000951969	-0.0361856	-0.0849883	-0.0458484	0.0990924	-0.0214501	0.0432313	0.0210788	-0.0381936	0.144011	-0.0628521	-0.0358264	-0.0405753	-0.028562	0.0322095	-0.0302608	0.0155026	0.00368219	0.00702593	-0.00336051
Vitvi04g00998_t001	-0.0652114	0.0211527	0.0114496	0.0376319	0.000731447	-0.0248551	0.0158117	0.000957739	-0.0829633	0.0709673	0.0106332	-0.028516	0.0279237	-0.0380549	-0.0159343	-0.0488499	-0.00948499	0.0639123	-0.0112621	0.0410256	-0.0158224	-0.00428719	-0.00314796	0.137802
Vitvi13g01758_t002	0.0220388	0.0741689	0.0196432	0.00427677	-0.0249659	0.0047422	-0.0224179	-0.0220043	-0.00155868	0.0214777	0.00262049	0.00260037	0.013951	0.0134688	0.00192038	-0.00910334	0.0224605	-0.026083	-0.0153216	0.0331573	0.00504993	-0.00684802	-0.0124188	0.0544421
Vitvi09g01513_t001	0.0588473	-0.018624	0.0485771	0.100633	-0.0640886	0.0991197	0.0112163	0.00467283	-0.0196126	-0.00542421	0.0216893	0.0461053	-0.0349082	-0.00194808	-0.0211168	-0.0210081	0.0057882	-0.0301087	-0.00798197	-0.00556358	0.038673	-0.0530995	0.070958	-0.0203543
Vitvi08g04165_t002	0.00443553	0.0719903	0.0612514	-0.0184405	-0.10893	-0.0178393	-0.0410358	0.0111357	-0.0374569	0.0675097	0.0135404	0.0378914	0.0587966	-0.0131531	0.0130192	0.0274842	0.0142589	-0.0216661	-0.0282645	0.0325193	-0.0122898	-0.0237583	0.000481202	0.0426872
Vitvi01g00554_t001	-0.0610522	0.0229176	0.0391989	0.0574675	-0.0473315	-0.0746418	-0.0195387	-0.0263279	-0.0544163	-0.0061227	0.112564	0.0367311	-0.0160782	0.00722734	0.000278349	0.0607045	0.00666299	-0.0609946	0.00564461	-0.0473772	-0.0443274	-0.0937029	0.00486861	-0.0279574
Vitvi04g01633_t001	-0.00651626	-0.0750696	0.0171534	-0.0368994	-0.0423181	-0.0140959	-0.0398274	-0.00243075	0.010422	0.0948634	-0.000481162	-0.0102545	-0.0583257	0.0348367	-0.0685766	-0.0179011	0.0326167	0.0506036	0.0868692	0.147744	0.0411087	0.0472649	-0.0540131	-0.0102958
Vitvi07g02144_t002	0.0426258	0.048617	-0.0736774	0.0376579	0.119998	0.0565381	0.056593	-0.000669812	0.0315129	-0.0305613	-0.0281668	-0.0106632	-0.0510157	0.0664729	-0.0742215	0.0616253	0.0395626	-0.0751728	0.000960689	-0.0699088	0.0192201	0.0112769	0.00173847	-0.0220685
Vitvi04g01633_t002	0.0245885	0.0729164	0.00307307	-0.00766221	-0.00545331	0.0273603	-2.64804e-05	-0.00651773	0.0195641	0.00359628	-0.00205474	-0.0162093	0.0287527	-0.00367852	-0.0219607	-0.0035081	0.0183254	-0.00732557	-0.00656226	-0.0141258	0.0487785	0.0130452	-0.011361	-0.036357
Vitvi01g00444_t002	0.0294601	0.0704022	-0.0144357	0.00174358	0.0194656	-0.00637835	0.00648403	0.00154738	0.0294961	0.0112728	-0.0107076	0.00813068	-0.0242121	-0.0116819	-0.0239706	0.0326983	-0.024148	-0.00812991	0.00562452	-0.012028	0.00746856	0.00401427	0.00169867	0.0474408
Vitvi16g04347_t002	-0.0117666	-0.0680416	0.00868869	0.0428394	-0.0193743	0.0182422	0.10828	-0.110886	0.122561	0.142558	0.0637749	-0.000284535	0.0354935	-0.0968659	0.0223807	-0.00656192	0.047573	-0.0340626	-0.0664599	-0.0875852	0.0263457	-0.036542	0.0025861	0.0388112
Vitvi04g01453_t001	-0.0656089	0.01961	0.00789396	0.0320543	-0.0127246	-0.0252929	-0.00827225	-0.0143168	-0.0288165	0.0316419	-0.0179849	0.0132309	0.0577383	0.0380127	-0.0753344	-0.00429138	-0.0204333	0.0142778	0.0588243	-0.0527876	0.0121293	0.0481581	0.0433018	-0.0078823
Vitvi18g03215_t001	0.0610693	-0.025855	0.00347665	0.0328412	0.0132718	-0.108303	-0.00583683	0.0644224	0.0329176	0.0368622	-0.0572444	-0.0464379	0.0595743	0.0412551	-0.0516019	-0.0176046	-0.0432531	-0.00888336	-0.0355051	0.0232772	-0.00903982	-0.0303982	0.0157516	-0.0245684
Vitvi19g01484_t001	0.0611138	-0.0287164	0.0470024	0.00894219	0.01607	0.0402033	-0.0554465	-0.0419304	-0.041322	0.01623	-0.015512	0.0730334	-0.000603076	0.0217735	0.0162642	0.00144236	-0.0421167	0.0101217	0.0672292	0.00168552	-0.0274179	8.91075e-05	-0.0277141	0.0255958
Vitvi14g04481_t001	-0.066292	0.0169831	0.0190499	0.0265253	0.00951269	-0.011153	-0.0143873	0.0104086	0.0431505	0.0223157	-0.00748679	0.011745	-0.00994315	0.0361492	0.0115208	0.0183115	-0.0190258	-0.00395761	-0.0546574	-0.0258278	-0.0132571	-0.0463416	0.0416833	-0.0352438
Vitvi15g04519_t003	0.0276696	0.0705252	-0.0106793	-0.0090116	0.0186704	0.029906	0.0136826	-0.00221267	0.0494158	-0.013787	0.0167084	-0.0183543	-0.0313356	0.036845	0.00344196	-0.0188795	0.0379349	-0.0120111	0.0052052	0.00363952	-0.00437854	-0.00405666	-0.00689537	-0.0140462
Vitvi02g00230_t001	-0.0651268	0.0160623	0.00568552	0.00445519	-0.0367505	0.0394662	0.00923723	-0.0412891	-0.0541307	-0.00996453	-0.109223	0.0242995	-0.00989098	-0.000767749	-0.0118168	0.0233288	-0.0192755	-0.0655877	-0.0307832	0.109799	0.030279	-0.00565294	-0.0549053	-0.0461842
Vitvi02g01661_t001	-0.062884	0.0197349	-0.0166997	-0.0252419	0.00699306	0.112451	0.00509981	0.0103869	0.0222208	-0.0432891	-0.0157764	-0.0186537	0.0301794	0.0416339	0.0225849	0.0728425	0.00639918	-0.0204683	0.0712735	-0.0486086	-0.0105654	0.0136612	0.00494774	-0.0592506
Vitvi02g01288_t001	0.0626484	-0.0245287	0.00946002	0.0235227	0.0125874	0.0249061	-0.0386352	-0.0380158	-0.0615398	0.031314	0.0370795	0.0852588	0.0510201	0.00505289	0.0950657	-0.00143011	-0.0574533	0.0024662	0.107178	-0.0237545	-0.00792208	0.0178208	0.0317186	-0.0244243
Vitvi07g00219_t001	-0.0642554	0.0228939	0.0243329	0.0243509	-0.019567	-0.00732196	0.0216968	-0.0130274	0.0255322	-0.00449198	-0.0246101	0.0144554	0.0251294	0.0394128	-0.0548358	0.00307755	-0.0107381	0.0254645	-0.0296832	0.0291197	0.0668398	-0.0402034	0.0444168	-0.037206
Vitvi01g01351_t001	0.0224515	0.0726672	0.0127538	-0.00804069	-0.01272	0.0311465	0.00143202	-0.00339661	0.00659976	0.0107965	0.00425242	-0.0153698	0.0149218	-0.0093745	0.0277165	-0.0398529	0.0167266	0.0177542	0.0031659	-0.0057355	0.00503813	-0.00371783	-0.00142442	-0.0421169
Vitvi04g00715_t001	-0.0141867	-0.0734829	3.02717e-05	-0.0393553	0.00658211	0.00198554	-0.074718	0.0348155	-0.0399384	0.0204393	0.0134453	0.0223403	-0.0330164	0.0256954	0.0505916	-0.0121412	0.0110118	-0.0231575	-0.00739379	0.0287084	-0.0129576	0.0112419	0.00816307	0.00587885
Vitvi13g02530_t001	-0.012802	0.0201411	0.214296	-0.0500514	0.102005	-0.0455974	0.0815953	0.0572438	0.0176949	-0.0440564	0.0825364	0.144063	-0.0515007	0.00776038	0.0133233	-0.00967666	-0.110898	-0.0332683	0.0798848	0.0955921	0.0816911	-0.00163186	-0.0641443	0.00178775
Vitvi14g01391_t001	0.0202024	0.0728472	0.00486366	-0.0300331	-0.0185876	0.00363853	0.000927094	0.0134115	0.0636953	-0.00169207	0.0397877	-0.0134709	-0.00863821	0.00607324	-0.00975438	0.000664003	0.00589402	-0.00128101	0.000724558	0.0233529	0.0129835	-0.001538	-0.0117916	0.0362046
Vitvi19g01801_t003	0.0261046	0.071038	-0.00651562	-0.0131096	0.0106859	0.00416638	0.00842627	0.00902131	0.0390117	0.00560411	-0.00878584	-0.00219171	-0.0219176	-0.0182249	-0.0128361	0.0161905	0.00329005	0.028546	0.0185222	-0.0446974	0.0262943	0.0113401	0.00449536	0.0602159
Vitvi14g00065_t003	0.0383453	0.0521751	-0.0455401	0.103471	0.045942	-0.0331876	-0.0400036	-0.0596326	-0.0408665	0.04579	0.0468959	0.0215763	0.0114341	0.0801096	-0.0735656	0.0186773	-0.0622771	0.0235895	0.0230974	0.0600278	-0.00505149	0.000309168	-0.021073	0.00926072
Vitvi08g02154_t001	-0.0279954	-0.0681733	-0.00873171	0.0169855	0.0333274	0.00390973	-0.0381174	0.0588868	0.0412153	0.0207695	0.00814607	0.029216	0.032859	0.00512559	0.0336667	-0.000973523	-0.00119399	-0.0656601	0.000862637	-0.0789269	-0.00265879	-0.108966	-0.0446359	-0.00368833
Vitvi18g00731_t001	-0.0639959	0.0224041	0.00896803	0.0367779	-0.0118712	-0.0190838	0.00371656	0.00815919	-0.0411841	0.0107503	-0.00973596	0.0236222	0.00969525	0.0095391	-0.0177816	0.0267006	-0.00118371	0.0477502	-0.0199661	-0.0189311	0.040097	-0.0370093	-0.0526728	-0.0632826
Vitvi14g02445_t001	-0.0331192	0.0250768	0.186361	-0.0674815	0.0471427	-0.00733413	-0.0409349	0.0409542	-0.0312564	-0.0759679	0.0424774	-0.0412919	0.0190975	-0.0134148	-0.0338432	-0.0158559	-0.0056114	-0.141216	-0.0690809	-0.0820226	-0.0781068	0.144388	0.0596112	0.000905799
Vitvi13g02005_t001	-0.0454929	0.00266222	-0.0968403	-0.0921621	-0.0136146	0.193647	0.0977604	0.0363415	-0.0701431	-0.0129883	-0.0584124	0.0712714	-0.0823105	0.156604	-0.0779251	0.037684	0.058044	0.00402361	0.0411298	0.075954	0.0879234	-0.102379	0.0327911	0.069184
Vitvi05g00107_t001	0.0577702	-0.0293055	0.0292134	0.0842552	-0.0192823	0.0122562	0.0266882	0.018654	-0.0301045	0.0392423	-0.0342946	0.0713584	-0.0625795	0.0339014	0.0360639	-0.0264515	0.0426907	-0.00532167	0.00295916	-0.0412854	-0.0106041	0.03629	0.0400142	-0.0293164
Vitvi09g04225_t001	0.0236869	0.0711232	0.0133426	0.00128306	-0.00729476	0.0310359	0.0114406	0.00873697	-0.0281381	0.0238651	0.0363706	-0.0187722	0.0251328	-0.02498	0.0132633	-0.00824587	0.0379438	0.0322674	0.00375524	-0.0459136	0.0241137	-0.00589722	-0.00143639	-0.0384439
Vitvi18g00480_t002	0.0345679	0.0630606	-0.0250648	0.0533695	0.033094	0.0138515	-0.0077594	-0.0309052	-0.0361386	0.022602	-0.0101015	0.00485731	-0.0128503	0.0124221	0.000607359	-0.00243539	0.0120986	-0.00307573	0.00694855	-0.0116465	-0.0155698	-0.00980436	0.00303085	0.0354497
Vitvi19g00641_t002	0.0268225	0.0697736	-0.0071585	0.00786639	0.00223971	0.0189221	-0.0122623	-0.0174954	0.00576749	0.0069836	-0.031793	-0.0136778	0.0269917	-0.0291969	-0.0309993	0.0144274	0.0278027	0.00684363	-0.00294916	-0.0440492	0.0427227	0.00991224	0.00196762	0.0367961
Vitvi17g01121_t001	0.0569193	-0.00602159	0.0591759	0.0968251	-0.0436837	0.107353	0.0154771	0.0215961	-0.0107714	-0.0241645	0.0262567	0.11844	-0.114258	-0.00354392	-0.0143826	-0.0459672	0.0129155	0.0528076	-0.0612505	0.00946277	0.0118408	-0.0689232	-0.0653794	-0.019279
Vitvi07g00248_t002	0.0212804	0.0718045	0.0113895	-0.00728766	-0.0203006	-0.00949522	-0.0160404	-0.00326069	0.015201	0.0182371	0.00879399	-0.0007001	0.00282971	-0.0221874	-0.0163881	0.0307518	0.0203524	-0.0150568	-0.0128144	0.00444185	0.00533054	-0.010859	-0.00254339	0.0558809
Vitvi11g04105_t003	0.0231184	0.0709354	-0.00248435	-0.013223	-0.0100639	0.0201278	0.000476906	0.00176131	0.0437445	-0.00307701	0.0334662	-0.0166177	-0.000815952	0.0172963	-0.00401536	-0.0181889	0.019875	-0.00356691	0.00250914	0.0145823	0.0315273	0.00668501	-0.0167918	0.040195
Vitvi12g00453_t001	0.0226187	0.0704474	0.00858209	-0.00379557	-0.0115095	0.0552162	0.00277055	-0.0129698	0.00328533	0.00701301	-0.0429933	-0.013125	0.0393757	-0.00311964	0.0381163	-0.0710678	-0.00852785	0.00723108	-4.18054e-05	0.00120359	-0.00578568	0.000512934	0.00581441	-0.0262187
Vitvi08g02283_t001	0.0265057	0.0693303	-0.0125692	0.0163852	-0.0139071	0.0130624	-0.0206678	-0.0188094	0.002226	0.0108352	-0.00804379	-0.00694352	0.014404	-0.00670168	-0.0161317	0.00946906	0.0331702	-0.00749386	-0.00651622	-0.00825824	0.00264518	-0.00864892	0.00239659	-0.0546856
Vitvi01g00737_t001	-0.0629769	0.0191047	0.0260101	0.0216926	-0.0185307	-0.016142	-0.0415797	-0.0599037	0.0045351	0.00263881	-0.0159439	0.0308351	-0.017643	0.013178	-0.00209287	0.0727034	-0.0249926	-0.0866596	-0.0521434	0.0751532	0.0209317	0.0310065	0.0231259	0.0312202
Vitvi10g00229_t001	0.0641093	-0.0120107	-0.0339599	-0.0297602	0.0113965	-0.00374059	0.0406521	0.0127964	0.0560944	-0.00866673	-0.0589029	0.0138245	0.0123311	0.0410467	-0.0370475	0.0109101	-0.00531696	-0.0326707	0.0918034	0.00867592	-0.0344275	0.0740054	0.00282788	-0.113785
Vitvi05g01833_t001	0.0619405	-0.0136746	0.0176772	0.00953043	-0.00640502	-0.111814	0.00081297	0.0170002	0.0123694	0.0207156	-0.0906382	-0.0738437	0.055585	0.0239062	-0.0400103	-0.0752857	0.00223991	0.0309301	0.0145548	-0.0423771	0.00558684	-0.0143912	0.00597929	0.00596214
Vitvi10g01549_t001	-0.0642352	0.0169707	0.01224	0.0206415	-0.0113649	-0.02213	-0.00210185	0.0042556	0.0247263	0.00498031	-0.0107378	0.0256272	-0.0109174	0.0641944	-0.0218461	0.00844645	-0.0272934	-0.0173442	-0.0582795	-0.013749	-0.0380624	-0.0465519	0.0586992	-0.0466503
Vitvi06g04151_t001	-0.0637099	0.0190936	0.0156911	0.0187221	0.00670011	-0.0069623	-0.0119169	-0.00418388	0.0394242	0.0341679	-0.0148254	-0.000583736	0.00588592	0.00892985	0.0187176	0.00607911	0.000162782	-0.0540223	-0.00711459	-0.0119282	0.0119101	-0.000823966	0.026461	0.0322643
Vitvi03g00312_t001	0.063447	-0.0170388	-0.0229085	-0.00828913	0.0326271	0.0103228	-0.0116423	0.0341626	0.0350576	0.0232887	-0.0361627	0.0353704	-0.00943609	0.0674147	0.036007	-0.0407689	-0.0147712	-0.000839462	0.0425133	-0.0489115	-0.0089461	0.00944271	0.028996	-0.054513
Vitvi03g04022_t002	0.0241941	0.0698817	0.00141156	-0.00587924	-0.000990751	0.0164907	0.00221641	-0.00444197	0.027597	0.00719261	-0.0116945	0.00171943	-0.0005799	0.0226599	-0.0115319	0.00568159	0.00353582	-0.0304914	-0.00949258	0.0155158	-0.0165663	-0.00874016	-1.31089e-05	0.0208552
Vitvi03g00691_t001	-0.0610429	0.0110552	0.0182931	0.0464893	0.0134382	-0.0165693	-0.127257	-0.0371151	0.0691946	0.0242256	-0.00857388	0.00938101	-0.0366826	0.0367488	-0.022379	-0.0738974	0.0132172	0.0156465	0.00574482	-0.00262758	-0.0219985	0.0182394	-0.0484165	0.00681983
Vitvi03g01650_t001	0.0268319	-0.0618435	0.0400857	0.00282987	-0.0627896	0.0855874	-0.020139	-0.0310693	-0.0561287	0.102771	0.0383767	-0.072303	0.0113899	0.0718862	-0.0639606	-0.0972784	-0.00779478	0.0107536	0.0150817	0.0678199	-0.0568553	0.0737134	-0.05787	-0.057233
Vitvi10g01053_t001	-0.0544182	0.0137201	-0.107042	0.037846	-0.0711463	0.0514686	-0.0255622	0.00496794	0.0457191	-0.0666942	0.0381173	0.00818965	-0.008936	-0.0573176	-0.133495	0.0309249	-0.0111523	0.0452727	0.0394135	-0.0514381	-0.0174677	-0.0200163	-0.00107232	0.0165257
Vitvi01g00106_t002	0.0222043	0.0700873	0.00336459	-0.0150572	-0.00867151	0.0182367	0.0072567	0.00472838	0.0399769	0.0094141	-0.0166064	0.00550448	-0.0107063	0.0226815	0.0219885	-0.0251257	-0.0274752	0.00224265	0.00585949	0.0266331	-0.0664521	-0.0211461	0.0148768	0.0197611
Vitvi03g01500_t001	-0.0563421	0.020773	-0.0832557	-0.0276076	-0.0447015	0.0405574	0.0609302	0.0056042	0.0550634	-0.000340696	-0.0699143	-0.000590053	-0.0306242	-0.0309565	-0.00874214	-0.139409	-0.0344889	0.00626284	0.0850243	0.0287422	-0.000278755	-0.0961641	-0.0171559	-0.0327494
Vitvi19g00147_t001	-0.0615714	0.0186254	0.0326616	-0.00144569	-0.0120641	0.0626971	0.0290483	-0.0483028	-0.0380817	-0.0162891	-0.0380755	-0.0039684	-0.00433513	-0.0043272	0.0815732	-0.0135389	0.00354913	0.0575073	-0.0147837	-0.0370679	-0.0681106	0.127175	0.0409161	-0.0254868
Vitvi08g01843_t001	0.0541536	-0.0375799	0.0429183	0.0224743	-0.0274755	0.020303	-0.0422858	-0.0223494	-0.0136757	0.05088	-0.0241453	0.0397968	-0.064332	0.0545084	-0.0158926	0.0203118	0.0719591	-0.0125864	0.060344	-0.0930854	-0.018094	-0.00280205	0.0556658	0.0474953
Vitvi13g01555_t001	-0.0618762	0.0233206	-0.00543047	0.0195139	0.00169182	-0.0186384	0.0380698	0.0456418	-0.00797478	0.0342186	0.0228814	0.013968	0.00672284	0.0253506	-0.00239583	-0.025208	-0.0127195	-0.00697311	-0.00975073	0.0284244	-0.001196	0.0262295	0.0428108	-0.0218097
Vitvi10g01777_t001	-0.0188882	0.018854	0.19572	-0.0939685	0.119458	-0.0170225	0.0640043	0.0232359	0.0122632	0.0416835	0.0125749	-0.0239309	0.00381372	0.00189021	0.0231588	-0.0272829	-0.0269186	0.0456984	-0.0103315	0.00495783	-0.00194377	-0.018096	-0.0215333	-0.0038021
Vitvi14g01748_t001	0.0276768	0.0672581	0.00599211	0.0108895	0.0344044	0.0134843	0.00259343	-0.0223337	0.0118835	0.0119666	-0.0118732	-0.0136207	0.0115297	0.000643335	-0.00383879	-0.0286003	-0.0370325	0.0161323	0.00458737	0.0191759	-0.0131478	-0.00404839	-0.00229744	0.00302616
Vitvi13g00618_t001	-0.0625612	0.0146032	-0.00789996	0.0499603	-0.0261314	0.044804	-0.00944195	-0.0301893	-0.00897933	-5.04842e-06	0.020972	-0.0114496	-0.019007	0.0701336	0.00806179	0.0135339	0.021655	0.082838	0.0437896	-0.022863	0.0690049	0.00894749	0.00682995	0.00445718
Vitvi02g00174_t001	0.00415696	0.0692079	0.0317689	-0.0489489	-0.103427	0.0159892	-0.0222516	0.0289697	0.0359285	0.016452	0.0154371	0.0164652	0.026058	-0.00665556	0.0281285	-0.00477067	0.0444559	-0.0667393	-0.0279602	0.034131	0.0570436	0.00829855	-0.0195531	-0.0289703
Vitvi05g00357_t002	0.0351318	0.0588325	-0.0166035	0.0540914	0.0700481	-0.0309832	-0.00235895	-0.0236482	-0.0259932	0.0371077	0.0340788	-0.000239401	-0.0208605	-0.0289701	-0.0181849	0.0076678	-0.0695667	0.0609136	0.0313273	-0.00297556	0.0145695	0.00461946	-0.00862197	-0.0305111
Vitvi09g01992_t002	0.0240931	0.0693359	0.00541651	0.000204606	-0.00118717	0.0154798	0.00199519	0.000261185	-0.00272232	0.0190554	-0.00814259	-0.00461348	0.00186318	-0.0340347	0.0223019	-0.0151747	0.000172485	0.0240422	0.00838792	-0.025497	0.00437057	-0.00292176	0.00632281	0.0104503
Vitvi18g00524_t002	0.0307694	0.0642354	-0.0059308	0.0212335	0.055857	-0.0093973	-0.00678625	-0.0301731	0.0216076	0.00939315	-0.0109353	-0.019146	-0.0109072	-0.0264984	-0.0114135	-0.0193906	-0.0448197	0.0513225	0.0203286	0.00512425	-0.0102869	-0.00223461	0.00180834	0.0468001
Vitvi06g01762_t001	0.0529179	-0.0361463	0.0310355	0.0318436	0.0195325	0.0458943	-0.0153062	-0.115934	0.0147383	0.0508066	0.00369422	0.0542753	0.00450067	0.0197266	0.0141716	0.0237709	0.0737825	-0.0738925	-0.000664661	-0.0326385	0.00630375	0.0522867	-0.0178444	0.0498906
Vitvi08g02283_t005	0.0266115	0.0677028	-0.00663886	0.0139112	0.00209602	0.0142559	-0.00822063	-0.012924	-0.00464396	0.0113077	-6.79236e-05	-0.0116812	0.00459311	-0.0215586	-0.000926786	0.00707802	0.0262222	-0.0161783	-0.0112895	-0.00363746	-0.0109071	-0.0170355	0.00302043	-0.0349096
Vitvi12g00269_t001	-0.0635307	0.016476	-0.00283412	0.0176815	-0.0130885	0.00111887	0.0131863	0.0127037	0.00550209	-0.0336858	-0.0143747	0.0355183	-0.00821424	-0.0221228	0.0449001	-0.00954769	0.00618107	0.00691687	0.0111619	0.0208903	0.0121754	-0.0128864	0.000722498	-0.0112072
Vitvi07g01739_t001	-0.0608416	0.0231583	-0.0101733	0.0266209	0.00736614	0.0320465	0.0524423	0.0383445	-0.0145956	0.0216933	0.0109001	0.0182281	0.017177	-0.000495629	0.00424469	0.00248933	0.00705031	-0.0493499	0.00243645	0.0339457	-0.0436713	0.00553571	-0.0189026	0.0337469
Vitvi19g01817_t001	0.0258224	0.0678114	-0.00119357	0.0175132	-0.00455496	-0.00543122	-0.00982416	-0.00614366	-0.0173583	0.027869	0.0101961	0.00932795	-0.0071833	-0.0152764	-0.00680321	0.0319486	0.017132	-0.0205427	-0.00853917	-0.00508337	-0.000814509	-0.0123998	-0.000893598	-0.0387517
Vitvi18g02493_t001	-0.014406	0.0114505	0.203656	-0.0652983	0.139606	0.0057402	0.0763438	0.0303015	0.0363042	-0.0224603	-0.0081652	0.0289457	0.0473166	-0.0367883	-0.0349119	0.0372947	0.00734526	0.00931618	-0.00373642	0.0353083	-0.202337	-0.117413	0.0227417	-0.0288847
Vitvi11g01224_t001	-0.0603907	0.00970023	0.0159548	0.0598959	-0.00975649	-0.0663434	-0.0702234	-0.0146884	0.0674293	0.00823135	0.0724195	-0.0175489	-0.0217771	-0.0401742	0.00880017	0.0116077	-0.076075	0.0337165	-0.0624653	0.00707553	-0.0877498	-0.0826805	0.0269023	-0.00978335
Vitvi19g00257_t002	0.0148552	0.0703155	0.0100201	-0.0217784	-0.0584884	0.0152908	-0.0226004	0.00767794	0.0308067	0.00313274	0.0518913	-0.0207123	0.00699727	-0.0191728	0.0285915	-0.0266356	0.0645198	0.00192803	-0.00463846	0.014216	0.0351876	-0.00481858	-0.0152559	0.039961
Vitvi17g00070_t001	0.0621195	-0.0115151	-0.0196937	0.014007	-0.0150764	-0.0362381	0.0433389	0.0884804	0.00266512	0.0502666	0.0198057	0.0148971	0.0188737	0.0293576	-0.0605479	-0.00404452	-0.0215384	-0.0114022	0.0592988	-0.0464655	-0.00820332	0.002014	0.012138	0.0526525
Vitvi04g02205_t002	0.0288476	0.0645305	0.00703522	0.0341463	0.0337633	-0.00431034	-0.0124534	-0.03515	-0.0181716	0.0362191	-0.0474087	0.0179726	0.0106498	0.0259461	-0.0274201	0.00193705	-0.0345633	0.0393799	0.0184944	-0.0155439	-0.018094	0.00133481	0.00959519	0.000891805
Vitvi05g01930_t001	0.033189	0.0607521	-0.0173988	0.0503196	0.0392519	0.0221283	0.00825994	-0.0205472	-0.0425955	0.0295046	0.00308495	0.011468	-0.00680434	0.0287424	0.0107214	-0.0200273	-0.0182145	-0.00422848	0.0116941	-0.00124988	0.00117484	0.00160652	-0.00664883	-0.02751
Vitvi18g02559_t001	0.0597116	-0.0182466	0.00677896	0.034399	0.0212475	-0.0795196	-0.0113174	0.0152838	0.0319337	0.0236509	-0.121365	-0.0271903	0.0493552	0.0296404	-0.0756012	0.00819049	0.0122674	-0.044004	-0.027097	-0.0432025	-0.0165694	-0.0200579	-0.0654956	0.0162214
Vitvi11g00598_t001	-0.0629433	0.0148025	0.000129029	0.0245261	-0.00752675	-0.0065982	0.0175892	0.00565159	0.0125287	-0.0302653	0.0013368	0.0111564	0.0331828	-0.0236843	0.0240854	-0.0443313	-0.0495041	0.00567736	0.0690174	-0.0820046	-0.00944518	0.0153551	0.075255	-0.0466437
Vitvi03g00773_t006	0.0223597	0.0687277	0.0127589	0.00512298	-0.00768954	0.0207618	-0.0140952	-0.0191617	0.000669695	0.0125692	0.000920143	-0.0121577	0.0151029	0.00340022	0.00819449	-0.0283251	0.03594	0.0111194	0.00130249	-0.00488686	0.0274995	0.00341673	-0.0095537	-0.0581886
Vitvi06g00064_t002	0.0195014	0.0695693	0.0126007	-0.0116871	-0.0213694	-0.0141908	-0.00958485	0.00377064	0.034615	0.0242204	0.0223885	0.0119037	0.0104534	0.0135275	-0.0211059	0.0100857	-0.0433063	-0.0024072	0.000487752	0.0414351	0.00847945	0.00219884	-0.0119416	-0.0474469
Vitvi12g00373_t001	0.0153063	0.0700329	0.0123419	-0.0290915	-0.0476421	0.00517319	-0.0038246	0.0239365	0.032658	0.0196512	0.0176091	0.00186976	0.0265117	-0.0192744	-0.0076476	0.0163072	-0.0119582	0.00237161	-0.00580636	0.00626776	-0.00304113	-0.00988451	0.00419538	-0.0232921
Vitvi09g01927_t002	0.0224074	0.0674082	0.0130638	-0.00223612	0.00211804	0.024613	0.00299615	-0.0192465	0.0307546	0.0103638	-0.0440269	0.0133099	0.00472795	0.0863912	-0.00303662	-0.00465177	-0.0254086	-0.0792917	-0.0346992	0.0953714	-0.168219	-0.0642966	0.0243477	0.0415757
Vitvi08g02283_t002	0.024967	0.0672872	-0.0123484	0.00958792	-0.0121221	0.0103043	-0.019079	-0.0140274	0.0117016	0.0070033	-0.0075877	-0.00948977	0.0182601	-0.0179262	-0.027231	0.0211046	0.0289996	-0.0199958	-0.0124382	-0.00751129	0.0201798	-0.00360261	-0.00170862	-0.00209533
Vitvi06g00016_t001	-0.061593	0.0104014	0.0115506	0.0135618	-0.00886384	0.061717	0.0531494	-0.0729546	-0.0256024	-0.0183511	-0.00662665	-0.00820797	0.0281407	0.0559122	0.063008	-0.00177877	0.0526979	-0.00831431	-0.0334675	0.0304743	6.12466e-05	0.0844734	0.000911594	0.0004217
Vitvi01g00159_t001	0.0269366	0.0663874	-0.0121364	0.00693074	0.0113019	0.00717321	0.000896845	-0.00318164	0.0206414	0.00702821	0.013139	-0.00260118	-0.0209031	0.000578916	-0.00141139	0.00184441	0.00684736	-0.00984709	0.0045146	0.00128039	0.0156036	0.00178377	-0.00771976	-0.00782025
Vitvi14g04527_t001	-0.0594147	0.026009	0.00128503	0.0301512	-0.0153782	-0.0152179	0.0114147	-0.00051658	0.0162352	0.0315376	-0.0623381	0.0306644	-0.0165328	0.0157337	0.0548174	-0.004187	-0.0276156	0.00499842	0.0260121	0.0285633	-0.000197173	-0.0383629	0.000526012	0.00309245
Vitvi18g02472_t002	0.0371104	0.0529926	-0.0377554	0.0279582	0.105456	0.0204369	0.0371852	-0.00755594	0.0199344	-0.0101093	-0.0378346	0.00397115	-0.0607036	0.0445768	-0.0700175	0.0803517	0.0474297	-0.0595606	-0.000445624	-0.0719704	0.0208052	0.00871514	0.0021849	-0.0276988
Vitvi12g02374_t002	0.0307297	0.0619261	-0.0102178	0.043375	0.035377	0.0189261	-0.0168778	-0.0389874	-0.0345985	0.0172226	-0.00439682	-0.0355441	0.0465999	-0.0569219	-0.00790723	-0.031306	-0.0116839	0.0490773	0.00583512	-0.0189626	0.0233269	-0.00204744	-0.00101445	-0.0283879
Vitvi04g02165_t001	-0.0618748	0.0150225	0.0197802	0.0204666	-0.0171799	-0.0208575	0.0153125	-0.0462046	-0.0380847	0.015847	-0.0127207	0.0110189	-0.00247979	0.0377897	0.0342448	-0.0489898	-0.0287367	0.0173796	0.0115599	0.00676152	-0.0229933	-0.00243658	0.046535	0.00477811
Vitvi01g00337_t001	-0.0588246	0.0236337	-0.0224262	-0.0154465	-0.0255266	0.0475068	0.0636942	0.00440852	0.0209634	-0.0012274	0.0102369	0.0211211	0.0489639	0.060286	-0.0557918	-0.0218738	-0.0329604	-0.000788573	0.00979612	-0.0274754	0.0436863	0.00159617	0.0651224	-0.0242873
Vitvi09g01751_t001	-0.0577577	0.0281024	0.00184383	-0.0134448	-0.00191263	0.0174439	0.059402	0.0507051	-0.0256621	0.051961	-0.00538245	-0.00427675	0.0094487	0.01596	-0.00301847	-0.0631122	0.0555288	-0.0176917	0.0207463	0.0351217	-0.0300819	-0.0190159	0.0261999	-0.00233638
Vitvi18g01669_t002	-0.0193953	0.021402	0.191694	-0.0761211	0.085427	0.0200489	0.0709971	0.0362406	-0.0254862	0.0602078	0.0727786	-0.018934	0.0389774	0.050868	0.067924	-0.0928137	-0.0419451	0.0541793	-0.000649207	0.0399109	0.00208722	-0.0187385	-0.036396	0.00916273
Vitvi13g02031_t001	0.0183918	0.0689724	0.0174813	-0.0069394	-0.0263015	0.00845499	-0.0155572	-0.00670305	0.0166221	0.0196741	0.0228083	-0.0114776	0.0334485	-0.0108204	0.0115766	-0.0391699	-0.0234734	0.0280141	0.00402388	0.0327036	0.0128151	-0.00048185	-0.0103734	-0.0575054
Vitvi14g03078_t001	0.0599602	-0.0176765	0.0272186	0.0212145	0.0399085	-0.0134604	-0.0125454	0.00264962	0.0545267	-0.011324	-0.0676554	-0.0351533	0.0593585	0.0677488	0.0113595	-0.0731821	0.0196562	0.00116691	0.0500945	0.0874082	0.0218248	0.0363571	-0.00575294	-0.0257122
Vitvi13g04086_t001	-0.0621333	0.0154257	0.00529769	0.0202859	-0.0145999	-0.00854472	0.00627069	0.0118886	0.0266989	0.0210442	-0.0113522	0.0121602	-0.00325142	0.00718371	-0.0280346	0.0207247	-0.0052219	-0.0259369	0.00624676	0.0723441	-0.00773601	-0.0468821	0.0528364	-0.0269459
Vitvi00g04168_t001	-0.0310014	-0.0566462	-0.0115519	0.0511886	0.0560581	0.0296058	-0.0416344	0.0749639	0.0486927	0.0427248	-0.0114434	-0.00624177	-0.0675245	-0.0617679	-0.153617	-0.0952687	-0.0171331	-0.0941539	0.0474326	-0.0971493	0.0115248	0.0227474	-0.105096	-0.00510258
Vitvi10g04092_t001	0.0153413	-0.0298304	-0.0455297	-0.168189	0.0381588	0.136457	-0.117209	-0.0189567	0.131505	-0.020138	0.118984	0.226504	0.112386	0.0814674	0.0255418	0.0143269	-0.0116226	0.0506609	0.00647758	-0.0781284	0.0903656	0.0408163	0.0132127	0.0162968
Vitvi19g01661_t001	-0.0619862	0.0141195	0.00317168	0.0235996	0.0122596	0.00413914	-0.00202886	0.00622374	0.0245714	0.0169323	-0.00186878	0.015932	0.0109223	-0.0187206	-0.0460895	-0.0472125	0.0251853	0.050958	0.0341429	0.00547451	0.0189494	-0.0164769	0.0184148	-0.0547385
Vitvi10g01778_t001	0.0551677	-0.026671	0.0266812	0.0699409	-0.00717367	-0.0412715	-0.0108265	-0.00720981	0.0321941	0.043029	-0.0537709	-0.00291734	-0.0348801	0.0197044	0.0106364	-0.0739434	0.0663718	-0.0299768	0.0303453	-0.00482348	0.0325412	-0.0888048	0.0896094	-0.00462406
Vitvi04g01894_t001	-0.0590817	0.024355	-0.00531219	-0.00389158	0.0210311	0.0147714	0.0186028	-0.000869014	0.026373	-0.00295874	0.0471315	-0.00277866	-0.0763392	-0.0221491	0.0269477	-0.00296045	-0.00600129	0.0248182	-0.0171067	0.0496556	0.0810833	-0.0757965	0.0592408	-0.049342
Vitvi06g01084_t003	0.0325674	0.0584596	-0.0235452	0.0202878	0.0712576	0.037119	0.0288057	-0.00698131	0.0104697	-0.0037911	0.0200122	-0.0436591	0.00735019	-0.0466144	0.0231988	-0.063928	-0.0623479	0.0466388	0.0212169	-0.00205357	0.0118566	0.00394872	-0.00471437	-0.0443172
Vitvi05g01952_t002	0.022411	0.0671926	0.00481792	-0.00997773	0.00267821	0.00981155	0.00403863	0.0029578	0.0276997	0.0106146	0.000147125	-0.00312506	0.00633216	-0.00224128	-0.0156118	0.00703549	-0.00901065	-0.00382087	-0.000410235	-0.00179387	0.0169058	0.00350039	-0.00438422	-0.0488881
Vitvi17g00235_t001	-0.0615144	0.0110018	0.000122978	0.0374384	0.00625974	0.0104054	-0.0177148	-0.017963	-0.0175636	-0.016828	0.0116344	-0.00158036	0.00546765	0.0371589	0.0511049	-0.00566651	-0.0298261	-0.12488	-0.0309595	-0.0152246	0.0367132	-0.0531831	0.0659987	-0.0390615
Vitvi15g01524_t002	0.0293837	0.0626356	-0.00797712	0.0284943	0.0361784	0.00738056	-0.00346307	-0.0220304	-0.00501285	0.015465	0.0169664	-0.0163363	-0.00529627	-0.019334	0.0181595	-0.0415916	-0.0275793	0.038486	0.0186157	0.0095993	0.00920831	0.0011484	-0.00815634	-0.032239
Vitvi04g00089_t001	-0.0607587	0.0170868	0.0123628	0.0081704	-0.00957999	-0.018113	-0.014897	-0.0233214	0.0123939	0.0118109	0.0352859	-0.026862	-0.0698009	0.047142	-0.0889129	-0.0421455	0.00066308	0.00563538	0.01578	-0.000580834	-0.0127297	-0.0463081	0.0538444	0.0423357
Vitvi01g00160_t002	0.00929363	0.0677561	0.0300308	-0.022367	-0.0815808	0.0135436	-0.0133138	0.0254779	-0.00592202	0.0350739	0.044835	0.0112711	0.0197369	-0.00352844	0.0498722	-0.0162187	0.0297365	-0.0110546	-0.0117346	0.0291644	-0.0287501	-0.0281752	0.00121317	0.0442014
Vitvi04g01685_t001	0.0547979	-0.0164553	0.0312686	0.0943197	-0.0508811	-0.0246562	-0.00118445	0.0471527	0.0455803	-0.0380857	-0.009868	0.00924418	0.0590831	0.110288	0.0020307	0.0191829	-0.032343	-0.0418531	-0.0260446	0.017138	0.00915721	0.0342684	0.0261325	0.0299767
Vitvi08g02373_t001	0.0186853	-0.0299641	0.0739742	0.1076	-0.113777	0.0719937	0.0626895	0.0960896	0.0948133	0.0470089	0.00569214	-0.344065	-0.0716915	0.11554	0.158857	0.20838	-0.0873434	-0.0367675	0.13307	-0.100804	-0.0596118	-0.00996078	-0.024757	-0.00498062
Vitvi09g04541_t001	-0.0216888	-0.0652332	-0.00788659	0.00257256	0.0114665	0.00960121	-0.0285572	0.0395372	0.00233125	0.0899822	0.0295684	0.0337688	-0.0232454	0.0673004	-0.021181	-0.00447734	0.0264307	-0.00924693	0.0235026	0.0506743	0.0525763	-0.131175	0.063374	0.0100879
Vitvi03g04427_t002	0.0372977	0.0480892	-0.078615	0.0581643	0.0492093	0.0414373	0.00532757	-0.0148786	-0.00498652	-0.00500904	-0.0373248	-0.00382289	0.00391706	0.0148164	-0.0596487	0.0399194	0.0260261	-0.0103675	0.0133444	-0.076355	0.0266928	0.0110053	0.0139937	-0.0202002
Vitvi16g02079_t001	-0.0606014	0.00834518	0.00896317	0.0415082	0.00646098	0.0514287	-0.0184589	0.00257799	-0.0325116	-0.0289574	-0.0215665	0.0460894	-0.0450666	0.0230267	0.00284239	0.0023938	0.00777978	0.00136864	0.0250522	-0.0810326	-0.065554	0.0169431	0.0713031	-0.0185493
Vitvi12g00342_t001	-0.0565783	0.0255817	0.00212615	0.0500589	-0.0277327	0.0205852	0.0235943	-0.00154106	-0.00935594	-0.0110277	0.0364576	0.0235015	0.00863752	-0.0789942	-0.0548801	0.0179706	-0.0339062	0.00829698	0.0120366	0.0704162	-0.0666483	0.0274572	0.0201435	0.0522113
Vitvi05g01723_t001	-0.0296359	-0.0202833	-0.0501381	0.0420645	0.0207868	-0.0374365	0.228639	-0.217464	0.0812024	0.119087	0.0653067	0.136981	-0.0308043	-0.200197	0.00919134	0.0150067	0.0785377	-0.0800134	-0.0854461	-0.0568473	-0.0513882	0.126098	0.0479113	-0.000449747
Vitvi06g00064_t001	-0.0268632	-0.0637978	-0.0113722	0.0148363	0.0194318	-0.00802054	0.00630779	0.0284086	0.0176692	0.00215265	-0.0108469	-0.0022554	0.0047807	0.00102565	0.00925215	0.0162434	0.0239135	-0.00187593	-0.00631241	0.0386165	0.00535639	0.00460078	-0.0418001	-0.0143694
Vitvi06g01275_t001	-0.0605438	0.0159277	-0.00530392	0.0286666	0.0150776	0.00366531	-0.0165636	0.00344902	0.0193077	0.0201997	-0.0220317	-0.0148942	0.029524	0.0249426	-0.0314309	-0.0300419	-0.0179281	-0.00271997	0.0158683	-0.0123629	0.0101924	0.0584922	-0.0211391	0.0284388
Vitvi09g00512_t001	-0.0577196	0.0188962	0.0278468	0.0414316	0.00635407	-0.0184247	-0.0237204	-0.0341676	-0.0432643	0.0135006	0.112962	-0.0256402	-0.000925209	-0.0267613	-0.00423648	0.0458243	0.0532223	-0.0351482	0.0208867	0.0765022	-0.0263912	-0.0293712	-0.00748983	-0.00890372
Vitvi09g02104_t001	-0.0296941	-0.0545128	-0.0398355	0.0590557	0.0845024	0.0131455	0.00101289	0.0447966	0.00304461	0.0790768	-0.00357196	0.0645666	0.0389045	-0.123983	0.0154869	0.00504894	0.000847605	0.00277327	-0.0307497	-0.133615	0.0106865	-0.0791293	-0.0688151	0.0250955
Vitvi15g04595_t003	0.023169	0.0658195	-0.00505146	-0.00479391	-0.00160141	0.00653816	-0.00103476	0.00281306	0.02724	0.00752008	0.0052258	-0.00475561	-0.00197735	-0.00479632	-0.0190977	0.0244263	0.0105546	-0.0175958	-0.0076251	0.00074731	-0.00970353	-0.0124151	0.00258118	0.0605126
Vitvi14g01239_t002	0.0233885	0.0651134	-0.010625	-0.0152613	0.00872573	0.00465613	0.00522273	0.00769294	0.0582788	-0.00348898	0.00951933	-0.00955212	-0.00156184	0.00792444	-0.0463182	0.035094	-0.00303885	-0.0189277	-0.00529268	0.00425852	0.00735139	-0.00216473	-0.00307581	-0.0599767
Vitvi07g00659_t001	-0.0599983	0.0182085	-0.00935691	0.0134129	0.00679473	0.028769	0.00159542	0.0109173	0.0021837	0.00567336	0.0147545	-0.012207	-0.042101	-0.00184905	0.0470206	-0.00601027	-0.0165456	0.0382512	-0.0513235	-0.0260597	0.0285969	-0.00342434	0.0196843	-0.0124404
Vitvi08g00802_t001	-0.0567631	0.0229759	-0.00613062	-0.000193711	-0.00699899	0.0561159	0.0689499	-0.00332517	-0.0516669	-0.014739	-0.0261194	-0.0390981	0.0487567	-0.0504879	0.0849505	0.00327938	0.0537957	-0.00669387	-0.0420016	0.0118715	-0.0290749	0.107522	-0.0491784	0.00213
Vitvi18g04427_t001	-0.0602542	0.0140728	0.0177365	0.0251496	0.0283387	0.0154785	-0.0315851	-0.012932	0.0243419	0.0227272	-0.0171041	0.0097941	0.00343468	0.00458016	0.0138208	0.0155857	0.00832786	-0.0203481	-0.0301675	-0.0241693	-0.00723769	-0.00500387	0.0295687	0.0081967
Vitvi07g00174_t001	-0.05794	0.0228625	-0.00416708	0.025333	-0.0250555	-0.0150418	-0.00134063	0.0336378	-0.0403295	0.00682219	0.0737158	-0.000906578	0.00456253	-0.0204292	-0.0117386	0.012821	-0.0283012	0.0322353	0.0134664	-0.00921085	-0.0496405	0.0169435	0.0210314	-0.000434676
Vitvi05g00483_t001	0.0274367	-0.0587033	0.0296384	-0.00869041	-0.0725395	0.0163614	-0.0301498	0.0147575	-0.0269042	0.0930849	0.0258476	0.0147466	-0.124139	-0.00487875	-0.0169086	-0.00853728	-0.0787255	0.0787128	0.0198536	-0.030546	-0.078549	0.093577	0.0162171	0.0376903
Vitvi03g01429_t001	-0.0186371	0.0129499	0.176071	-0.0878517	0.141632	-0.0119554	0.0685288	0.0435134	-0.0362299	0.0210794	-0.00925983	-0.0224097	-0.108073	-0.00984301	0.00869951	-0.00952313	0.0464662	0.0216787	0.0036064	0.0591065	0.0161717	-0.0217682	-0.0347025	-0.0126907
Vitvi15g00812_t001	0.0272046	0.00384748	-0.116328	-0.154173	0.100506	0.124386	0.0253259	-0.0239331	0.0428689	-0.0334302	0.0305722	0.0801379	-0.0300188	0.142165	0.0378492	-0.0194119	0.027297	-0.0325202	-0.00100646	-0.00753722	-0.0291484	0.0154962	-0.205132	0.0568077
Vitvi06g01410_t001	-0.0552982	0.0237682	-0.0158215	-0.0627749	0.0112608	0.0549364	0.0360673	0.0114144	0.0419007	0.016054	0.0284279	0.023484	-0.00642374	0.0352247	-0.0319819	-0.0474829	0.0057757	-0.0394985	-0.0405331	-0.00619144	-0.00455227	-0.0299585	-0.0120463	-0.0168467
Vitvi14g04439_t001	-0.0577157	0.0163235	-0.0246902	-0.0286926	-0.0124788	0.0696074	0.0371208	0.0119596	0.03626	-0.00881506	0.0647186	-0.0304071	-0.0155645	0.000913548	-0.0845975	0.0554394	-0.0541445	0.000559265	0.0805878	-0.0401294	-0.0277553	0.0163016	0.0157788	0.0461348
Vitvi18g02072_t001	-0.0589618	0.0152162	0.00891794	-0.00650875	0.0133219	0.0516549	-0.0117037	-0.0278824	-0.0230664	-0.0413514	-0.0724455	-0.0457909	-0.00961242	-0.0402463	-0.0762168	-0.0314472	0.0629176	0.00254004	-0.00497831	-0.0476315	0.1057	0.0563332	0.0138748	0.0156
Vitvi10g00832_t001	0.0172558	0.0665908	0.00585545	-0.0232021	-0.0253592	0.00176992	-0.00975392	0.00553884	0.0619983	0.00414187	0.00503043	-0.00265668	-0.0174415	0.0321854	0.00393438	0.00140196	0.0118592	0.0108664	0.00133459	0.0356052	-0.109957	-0.047521	0.0244929	-0.0620619
Vitvi09g01266_t001	-0.0595589	0.0142341	0.0155596	0.0387452	-0.0132876	-0.0181668	-0.00950284	-0.00537599	-0.0376262	0.00847571	-0.0174653	-0.00667196	-0.0166859	-0.000832612	0.0724281	-0.0242128	0.0209546	-0.0359198	-0.00143122	0.0258741	-0.0421892	-0.0150342	0.0576225	0.0509085
Vitvi07g02940_t002	0.025557	0.0635002	-0.0114423	0.00958927	0.00953654	-0.0136969	-0.00741737	-0.00374994	0.0203428	0.02445	-0.0246329	0.0109201	0.011878	-0.0202376	-0.0381362	0.0326666	-0.059282	0.0237441	0.00970643	-0.006678	-0.0194139	-0.00510229	0.0145488	0.0331406
Vitvi02g00108_t001	-0.0577352	0.0234052	0.000138642	0.0201451	-0.0221122	-0.0166608	0.00574526	0.0164988	-0.0037303	-0.0275164	-0.013276	-0.00833845	0.000362671	0.0140819	-0.00957089	-0.0903481	0.00993825	-0.00718212	0.0233868	-0.0467129	0.0459612	-0.0267963	-0.0669482	-0.000133382
Vitvi18g00109_t001	-0.0600872	0.0148652	-0.00355253	0.0157229	-0.00521932	0.00126751	0.00443409	-0.00247633	0.0374613	0.0369279	-0.00672458	-0.0047461	0.0353834	0.0383766	-0.0203761	-0.013751	-0.00907442	0.0369915	0.00627638	0.00364046	0.0758362	0.00883584	0.0037009	0.00226485
Vitvi04g00501_t001	-0.0518412	0.0317349	-0.0325996	-0.00204988	-0.0262922	-0.006157	0.0658449	0.0865386	-0.00536853	0.0623175	0.00913894	0.00783068	-0.0487594	0.0238222	-0.0255144	0.0353341	-0.0268734	0.00788352	0.0258485	0.0326669	0.00436509	0.0501103	-0.00347925	-0.011483
Vitvi18g04286_t001	0.00896098	-0.0491159	-0.00809704	-0.128012	-0.0804499	0.0940647	-0.0901427	0.00490498	0.0261035	0.0778306	-0.0979384	0.0847854	-0.0564468	0.00873012	-0.00826543	-0.0868311	-0.18956	0.182149	0.0210374	-0.0450101	-0.00612281	0.0232762	-0.137879	-0.0131338
Vitvi18g02346_t001	0.0235954	0.0646407	-0.00196211	-0.00157824	0.00681065	0.0154383	0.0022954	-0.00339883	0.0194959	0.00762674	-0.0092058	-0.00674935	0.0217669	-0.000175845	-0.0360707	0.0287119	-0.00140876	-0.0398154	-0.0203452	0.00827377	-0.00347911	-0.0100098	-0.000457367	0.0364555
Vitvi18g00291_t001	0.0549829	-0.0260483	0.00913837	0.0117997	0.0245841	0.0459647	-0.0655303	-0.0184264	-0.0253872	0.0450382	-0.0539945	0.0923384	-0.010172	-0.0422207	-0.0212568	-0.0194035	-0.0305047	-0.0380307	0.00169524	-0.00450773	-0.0406247	-0.015055	0.0532762	-0.0437867
Vitvi12g01876_t002	0.0284375	0.0506329	0.053848	0.0488987	0.115137	0.0286267	0.0592745	-0.0134855	-0.102097	0.0597833	0.0439989	0.0201255	-0.0259295	0.0981479	0.0252143	-0.0242403	-0.00422481	-0.0062167	0.0117651	-0.0104865	0.000260916	-0.000538983	-0.0268221	0.0145993
Vitvi09g00488_t001	-0.0580954	0.017263	-0.0170773	-0.0132111	-0.0229315	0.0348081	0.0692343	0.0241896	0.0115953	0.0063489	0.038834	-0.016121	0.000507096	-0.0121037	-0.0189284	0.0461677	-0.0296858	0.00334589	0.0787601	0.00579928	0.00268457	0.0336942	0.0493808	0.0466174
Vitvi18g02446_t001	0.00936218	-0.0628264	0.00269705	-0.0424675	-0.0505286	-0.000309764	-0.0664865	-0.0106326	0.0218649	0.0962253	0.00588008	-0.0809844	-0.0598566	-0.0864159	-0.201974	0.110003	-0.0566998	0.0377474	-0.0509059	0.0187198	-0.0232472	0.0481606	0.150336	0.0129216
Vitvi17g04302_t001	0.0517348	-0.0140364	0.0615403	0.0857993	-0.0534674	0.0580507	0.0287778	-0.00724434	0.0122972	-0.016371	0.0340387	0.0936373	-0.107447	0.0155129	0.00854974	-0.0781483	-0.00249452	0.018941	-0.0438331	-0.0189548	-0.0151146	-0.027802	0.0639182	-0.069147
Vitvi05g01953_t001	0.0281548	0.0584933	-0.00767835	0.0507036	0.0134977	0.000602724	-0.0236386	-0.0295263	-0.0718778	0.0412425	-0.0938325	0.0367379	-0.0382581	-0.0470815	0.0396653	0.0227243	0.0524585	-0.00994229	0.00434927	-0.0764342	-0.0225218	-0.0130279	0.0305418	-0.0634382
Vitvi10g01617_t001	0.0289604	-0.0315344	0.0780872	0.134791	-0.034377	0.141947	0.0242301	-0.00314975	0.0252388	-0.0552386	-0.0339699	-0.0830553	0.0605283	-0.0313442	-0.133966	-0.00957953	-0.00688934	0.113653	-0.141303	0.0901787	0.070067	0.00346153	0.061524	-0.0104373
Vitvi17g00700_t001	-0.0384747	-0.0523715	-0.015453	-0.0010707	0.0543843	0.0410052	-0.0285437	0.0197843	-0.00942777	-0.00689731	-0.00923453	0.0367491	-0.0099505	0.00128277	0.0501422	0.00845324	0.0304821	0.0102654	-0.0128322	-0.0232873	0.0364794	0.031286	0.04558	0.0535341
Vitvi08g02226_t002	0.0186649	0.0649709	0.012599	0.00663342	-0.0381365	-0.0138039	-0.000805688	0.0212326	-0.0178529	0.0503668	0.0197019	0.067819	-0.0622291	0.0656548	0.0355241	0.0243928	0.0235591	-0.0332783	0.0146022	-0.00016418	0.00307662	0.00381806	-0.00790508	-0.00248244
Vitvi17g00900_t002	0.0269779	0.0624275	-0.00537827	0.00419292	0.0184597	0.00839432	0.00081354	-0.00478579	0.0210604	0.0238571	0.00999758	-0.0192151	0.000467743	-0.0115998	-0.00272917	0.0160783	-0.0489415	0.0120584	0.0402319	-0.0105479	0.0208389	0.0169213	-0.00697414	-0.0327909
Vitvi18g04574_t001	0.0228652	0.0645264	-0.00109241	-0.00705247	0.0113015	0.00029874	-0.00419279	-0.00601195	0.0455599	0.00262928	-0.00310565	-0.00692229	-0.014211	0.00295413	-0.0101319	0.000766413	-0.00811524	2.17035e-05	0.00247671	0.0178698	-0.0194108	-0.00980914	0.00160806	0.0656707
Vitvi03g04254_t001	0.0249114	0.0635574	-0.00246112	0.0023463	0.0214958	0.0115503	0.00239536	-0.00794974	0.0199854	0.00342773	-0.00478396	-0.0120988	-0.0177032	-0.0229099	0.0186511	-0.016045	-0.00390416	-0.0154774	-0.00395832	0.0153117	-0.0132878	-0.0112688	-0.000621178	0.0561956
Vitvi06g04387_t001	0.0315238	-0.0566916	0.0261202	-1.30728e-05	-0.0147136	0.0287613	-0.0201338	-0.0263257	0.0306968	0.10403	-0.0379833	-0.0344484	-0.0748077	0.0406663	-0.0379207	-0.0129196	0.10501	0.0390298	0.00776718	0.0412892	0.00280651	-0.014669	0.00223041	-0.033013
Vitvi04g00369_t001	-0.0593551	0.0134928	0.0094269	0.0169955	-0.02687	0.00106619	0.00976577	0.0371218	-0.0161153	0.000703879	0.0163293	0.013395	0.0239888	-0.0156048	-0.0579199	-0.0686215	-0.0505225	0.0537296	0.0112708	0.0402714	-0.0476236	-0.0207708	-0.0296776	0.0151987
Vitvi08g00958_t001	-0.0601518	0.012862	0.00597229	0.000693237	-0.0182932	0.00711278	-0.00628756	0.0143029	0.0128614	0.00921734	0.00784017	0.00620044	0.0164878	0.0389363	-0.0352458	-0.0545454	-0.00929988	0.0138255	-0.00375872	-0.00713188	0.0267932	0.00904584	0.00493811	-0.0597739
Vitvi14g01926_t001	-0.0557637	0.0232543	-0.0146551	-0.0199151	0.0245008	0.0308839	0.0353391	-0.0236335	0.0717204	-0.0101193	0.00109584	-0.0299494	0.0324261	0.0171654	-0.0795456	0.0325311	-0.104588	-0.079518	0.00464452	-0.00219279	-0.0142915	0.0300976	-0.00766123	-0.0627518
Vitvi19g04274_t001	-0.0586194	0.0112891	0.00350382	0.051837	0.0215843	0.0137196	-0.0350945	0.00647296	0.0376306	0.00139142	-0.0603164	-0.0275197	0.0112638	-0.0121717	0.00739072	-0.0186754	-0.000318336	-0.00808468	-0.0199799	-0.00122252	-0.031898	0.0225375	0.00141072	0.0839403
Vitvi14g02500_t002	0.0238656	0.0639441	-0.00204601	0.00270301	0.0103082	0.0100868	-0.000114551	-0.00360525	0.0154522	0.0077469	0.0226459	-0.0196612	0.00410602	-0.0268043	0.00591037	-0.0109427	-0.00866359	-0.00165399	-0.00485499	0.0193143	-0.00833348	-0.014173	-0.00364475	0.0594218
Vitvi07g02315_t001	-0.0349542	0.0302398	0.116193	0.00491185	-0.0542963	-0.0902921	-0.032247	0.0767152	0.0263321	-0.124051	0.129614	0.137755	0.0428281	0.0308108	-0.121621	0.0313716	0.0389915	-0.0407793	0.0568462	-0.101982	-0.0429268	0.0151595	0.0538056	-0.0545438
Vitvi14g00142_t002	0.0258615	0.0626223	-0.00683452	0.0141361	0.017814	-0.00302779	-0.00866453	-0.0113201	0.00417186	0.0137837	-0.001524	-0.00898025	-0.00813194	-0.0408767	-0.00111321	0.00836506	-0.0028259	0.00367306	-0.000153291	-0.00486983	3.12476e-05	-0.00926614	0.0020764	0.0172272
Vitvi14g02446_t001	-0.0257708	0.0326587	0.1353	-0.053849	-0.0638033	-0.0679739	-0.122023	-0.0581795	0.0352365	-0.0151941	-0.00435312	-0.0294181	0.00151761	0.0556569	-0.0746977	0.0735077	0.228979	-0.0408336	-0.0461977	0.0243771	0.028415	-0.0722856	0.00149828	-0.00788124
Vitvi16g04351_t001	-0.00586109	-0.0595509	0.00919252	0.0186727	-0.0524056	0.00296947	0.118487	-0.110346	0.121516	0.058699	0.0641547	-0.029956	0.064393	-0.0963064	-0.0228362	-0.0244841	-0.0424649	-0.0844822	-0.167667	0.00335892	-0.0439459	0.00420898	-0.0232645	-0.0266915
Vitvi11g01098_t001	-0.056599	0.0214368	-0.00812837	0.0327626	-0.026839	0.00875538	0.0205706	0.0517843	-0.0193529	0.0301073	0.00214637	0.00183093	0.0389294	0.039789	-0.0206265	-0.0135966	-0.0162223	0.0112223	-0.0366164	-0.00787957	-0.0608118	0.0500333	-0.00887473	-0.0562477
Vitvi19g04408_t001	-0.0553542	0.0207199	0.014042	-0.0277358	0.0123858	0.0625358	0.0256174	-0.044243	0.0732714	-0.0178205	-0.0488908	-0.0288374	0.00313728	-0.0391837	-0.00342166	-0.0330973	0.0351533	-0.00968545	-0.0465939	-0.084899	-0.132319	0.0358811	0.0214917	0.00103502
Vitvi19g00370_t003	0.0225539	0.0639305	-0.000815976	0.00270867	-0.00102542	0.0281054	-0.00579044	-0.00992705	0.0124522	0.00286106	0.0107273	-0.0209733	0.0270852	0.00402837	-0.0208363	-0.00393984	0.0384865	-0.00602484	-0.00686616	-0.0112066	0.0357026	0.00281069	-0.0101181	-0.0360155
Vitvi12g00688_t001	-0.0587904	0.00875822	0.0259845	0.0272501	0.0189442	0.0461143	-0.0227035	-0.022062	0.0144584	-0.019757	0.00417409	0.0129296	0.000672029	0.0153377	0.0149208	0.0209343	0.0566473	-0.0295932	-0.0334279	0.00589956	-0.0531681	0.095712	-0.0765727	0.0202727
Vitvi05g00519_t001	-0.0595534	0.0101441	0.016102	0.0221981	-0.0152996	0.0127684	0.00248045	-0.0247382	0.0130618	0.0038692	-0.011125	-0.0160503	0.013811	0.0168681	0.0232917	-0.0330255	0.00841344	-0.032045	0.0410228	0.00869958	-0.0256538	-0.0710543	0.0729467	-0.0429268
Vitvi12g02055_t006	0.0241229	0.0630116	-0.00944528	0.0121582	-0.000754186	0.0170411	-0.0163554	-0.0170931	0.00956403	0.00701752	-0.0144706	-0.0116269	0.0188086	-0.0153519	-0.0146824	-0.00564998	0.0213069	0.00768323	0.00208938	-0.0192233	0.036494	0.00811415	-0.0034545	0.0265242
Vitvi04g01309_t001	-0.0544177	0.021761	-0.0316921	-0.0175747	0.0352194	0.0472037	0.0453061	0.0395488	0.04069	-0.0122343	0.0866603	-0.0526751	-0.0932969	-0.00897022	0.0277393	0.0390875	-0.0171276	0.00120143	0.0371214	-0.0568036	0.0258992	0.016554	0.0270751	-0.0154462
Vitvi17g00920_t001	-0.0588471	0.0120368	0.0169435	0.0277292	-0.0214451	0.000908234	0.00113071	0.029047	0.00811022	0.00198408	-0.041951	0.00725676	0.0223456	0.0714509	-0.000999439	-0.0289648	-0.0156459	0.035042	0.05085	-0.0226464	-0.0387062	-0.00460261	0.0352747	0.0106778
Vitvi11g00655_t002	-0.0172657	0.0144397	0.178033	-0.0853432	0.126273	-0.010688	0.0703864	0.0355802	0.00545825	0.0420727	0.00512551	-0.0136721	-0.00242336	0.00976603	-0.00211029	0.0198598	0.00293235	0.00956658	-0.0191691	-0.026901	0.00301731	-0.0234584	-0.0152336	-0.0109444
Vitvi00g04261_t001	-0.0594626	0.00196796	-0.0024506	0.0288887	0.0359273	0.0137996	-0.0134856	-0.0358428	0.0161311	-0.0154996	-0.0523977	-0.00577031	0.000198581	-0.0155667	0.051536	-0.017512	-0.0495392	-0.0390968	-0.024183	-0.0018133	-0.0298069	0.0289863	-0.0945221	-0.0275024
Vitvi18g00013_t001	0.0221355	0.0633126	0.00515245	0.0185463	-0.0136415	-0.013404	-0.0167922	-0.0032	-0.0278633	0.0460367	-0.022379	0.0239427	0.0202201	-0.031258	-0.0188338	0.0346731	-0.0197454	0.0348093	0.0117723	-0.0423037	0.0140005	0.00228265	0.0119813	0.033388
Vitvi04g02122_t001	0.0456568	-0.0237189	0.0874942	0.017228	-0.0114822	-0.00705578	0.0180994	0.051688	0.0519053	-0.00769506	-0.158179	0.152736	-0.165035	-0.000540925	0.147328	0.0299022	0.0640545	0.0421537	-0.0214793	-0.00369133	0.0204035	0.0507386	0.1219	-0.019181
Vitvi07g01844_t001	-0.04844	0.027993	-0.0388344	-0.0382204	-0.0405991	0.0522951	0.0965651	0.0253349	-0.100258	0.00582368	-0.0421166	0.0249224	-0.0931398	-0.0215857	-0.0802896	0.0597128	0.0536479	0.0014365	0.0949492	0.024588	0.066409	-0.10996	0.00226728	0.0065084
Vitvi01g02092_t002	0.018726	0.0647479	0.0115272	0.00710291	-0.0306404	-0.00872924	-0.0210858	-0.00755373	0.00239808	0.034822	-0.0117891	0.0300525	-0.00126547	0.0228431	0.00999923	-0.00107196	-0.019145	-0.0112572	0.000721402	0.0333777	-0.0273548	-0.0103221	0.00211305	0.000569745
Vitvi14g02876_t001	-0.0501649	0.0324237	0.0129881	0.0100982	-0.0606531	-0.0581416	0.0439324	0.0160458	-0.00231779	0.0627103	0.0519916	-0.00639544	0.0250577	-0.00153279	0.0785218	0.0455756	0.0403911	-0.0162892	-0.0670085	-0.0298642	0.0275754	0.069244	-0.0168264	-0.0388641
Vitvi14g02990_t001	0.0592073	0.00132359	-0.021034	0.010354	0.023501	-0.0284567	0.0212277	0.0637351	-2.88965e-05	0.00989215	-0.00546106	-0.0294595	0.00347471	-0.00957345	-0.0494253	-0.0276282	0.0330981	-0.0114009	0.0473326	-0.0497197	0.0206364	-0.0115224	0.0287698	0.0123555
Vitvi18g02517_t001	-0.0590711	0.00933038	0.00755459	0.000804696	0.0183123	0.0291866	-0.0242135	-0.0116313	0.0197333	-0.0372436	-0.0474852	-0.0558026	0.0175418	-0.00680288	0.0226333	-0.0253739	0.0427318	0.0470674	0.00403265	0.0677606	0.00928352	-0.00544959	0.0216744	-0.0204396
Vitvi08g01451_t001	-0.0578708	0.0156272	0.0175998	0.0168713	0.00449179	-0.00975095	-0.0159873	-0.040408	0.0210018	0.012765	0.00388597	-0.0525607	-0.0286572	-0.0309427	-0.0208503	-0.0486772	-0.0275131	-0.00473285	0.00514278	-0.0787627	0.0908084	-0.0220761	0.0356876	-0.0163781
Vitvi18g02928_t001	-0.0552354	0.0115424	0.0128098	0.0352727	-0.0126761	-0.0187916	-0.0921358	-0.0525349	0.0930371	-0.0246112	0.0300456	-0.0329688	0.0146893	0.0894028	0.029974	-0.0676313	-0.0119092	0.02253	0.0579997	-0.0511834	-0.144296	-0.0117937	0.0296894	-0.0365141
Vitvi07g01278_t002	0.0227963	0.0629645	0.00826663	0.00715208	0.0128649	0.0109199	0.000440005	-0.00757779	0.0102779	0.0148842	0.0402446	-0.0128228	-0.00866303	0.00510912	0.0329792	-0.0535984	-0.0157869	0.0306384	0.016954	0.0284505	0.0096013	0.000491321	-0.0156021	0.00445585
Vitvi03g00215_t001	-0.057046	0.0133317	0.0388117	0.0211557	-0.0101902	0.0216698	-0.0254397	-0.0173709	-0.00778818	-0.0219638	0.0365389	-0.000207494	0.0381553	0.000105314	-0.0263546	0.017208	0.0652931	0.153397	0.0565391	-0.0233199	0.0485697	0.014713	-0.00557738	0.00541137
Vitvi03g00700_t001	-0.0570598	0.00916678	0.0194032	0.0173535	-0.0197249	0.0181983	-0.0508124	-0.0647557	0.0448346	0.0110342	-0.0877389	-0.0160638	-0.104435	0.0175109	0.0618877	-0.00482866	0.0143534	0.0301444	-0.0507149	0.0307519	-0.00300347	0.0283466	-0.0331663	0.0176341
Vitvi02g01788_t001	0.0505587	-0.0138543	0.0312352	0.108959	-0.0164943	-0.0724973	-0.000216581	0.0506529	0.0211693	-0.0175701	0.0126892	0.0492116	0.00669182	0.0337522	0.00477917	0.0211516	-0.0165178	0.0640133	0.0568245	-0.00208969	0.00459855	-0.0135073	-0.0213451	-0.00581844
Vitvi14g04487_t001	-0.0240238	-0.0451402	0.000780167	0.0438621	0.0196155	-0.0375158	0.126756	-0.15509	0.146415	0.160584	-0.0659021	0.0387071	0.0494468	0.0528069	0.0175491	0.0532584	0.0445225	0.0851384	0.106384	-0.0124622	-0.00627624	0.0454723	-0.0268737	-0.0566821
Vitvi12g04111_t001	0.055937	-0.00544989	-0.00413207	0.0750066	0.00520342	0.0148487	0.0347677	0.048966	0.00495053	-0.0096171	-0.00688758	0.0979996	0.0264485	0.0127615	-0.0805105	0.00895293	-0.0423293	-0.0256426	0.0483728	-0.0665906	-0.0553563	0.0422237	-0.0832815	0.0456105
Vitvi10g01136_t001	-0.0585942	0.0125338	0.00500356	0.0158355	0.0117131	-0.0172527	-0.000109049	-0.0155296	0.0530389	-0.00607674	-0.00706401	0.0317543	0.0167559	0.00190216	0.023861	0.0139978	-0.0321473	-0.026818	-0.0183348	0.0174073	-0.0511939	-0.0417816	0.00484239	0.0679907
Vitvi07g02246_t001	-0.0543555	0.0214198	-0.0364219	-0.0244055	0.0138375	0.00403062	0.0333979	-0.0329275	0.0803464	-0.00831785	-0.0160573	-0.0199934	-0.059287	0.00131551	-0.0369014	-0.000683018	0.0231021	0.0428405	0.00616463	0.0827896	-0.026608	0.173522	0.0808984	-0.056653
Vitvi14g00247_t001	-0.0583402	0.0141391	0.00351574	0.0215364	-0.0212465	-0.0170774	0.0112466	-0.00360458	0.0114283	-0.00533622	-0.0370306	0.0134719	0.00847762	0.00964994	0.00652822	-0.0398016	-0.00923704	-0.0162384	-0.037356	0.0295295	-0.018254	-0.039375	0.0306633	-0.0482671
Vitvi07g00177_t001	-0.057981	0.0143758	0.0087647	0.0323636	-0.00571076	-0.00718277	0.00355686	-0.0238099	-0.00709307	0.0241766	-0.00156898	0.02841	-0.0154242	-0.00760218	-0.0272736	-0.010158	-0.0635577	0.0117795	-0.0267478	-0.00745683	-0.0286037	-0.0378731	0.0856959	-0.0549737
Vitvi05g00067_t001	-0.0519476	0.0250181	-0.0218461	0.0254244	-0.049988	-0.032875	0.0575647	0.0719121	-0.0399294	0.066415	0.0203117	0.0458707	-0.0860073	0.00807713	-0.0164619	0.0517301	0.0218416	0.00316202	-0.0244936	0.018884	0.0246005	0.0140357	-0.0564886	-0.0218711
Vitvi15g00248_t001	-0.0585108	0.0087219	0.0143378	0.0326618	0.00513837	0.0217764	-0.0158143	0.00216278	0.00529819	-0.00824893	-0.0390663	0.0297086	-0.059459	-0.0134091	0.0526568	-0.0223187	-0.0114529	0.0107238	-0.0329323	-0.0743905	0.0152922	-0.0468781	0.0103717	0.0312566
Vitvi05g01930_t004	0.0245989	0.0618563	-0.00619513	0.0154902	0.00241351	0.0146077	-0.00119008	-0.00373186	-0.0108529	0.0208589	-0.0185449	0.0143478	-0.00505028	0.0159835	-0.0154362	0.0319835	0.0344771	-0.0239535	-0.00421503	-0.0305986	-0.00345917	-0.00742869	0.00698466	0.0115124
Vitvi00g04601_t001	-0.0199101	0.0123505	0.17261	-0.0832632	0.130199	-0.0113518	0.0642644	0.0381045	-0.0142958	0.00909217	0.00469512	-0.0249585	-0.0218435	0.0256053	-0.0109829	0.0255317	-0.031859	0.00610467	-0.00174769	-0.0407908	0.0162008	-0.055284	0.0149573	0.00945464
Vitvi15g00783_t002	0.023141	0.0625786	-0.00688357	0.00982387	-0.00382487	0.0140199	-0.0106533	-0.00753636	0.0029535	0.0091472	0.0132863	-0.0127081	0.00383954	-0.0325393	0.0147813	-0.0176108	0.0155153	-0.00599067	-0.00154126	0.000550837	0.0384913	0.00439458	-0.0113109	0.0467238
Vitvi03g00542_t001	-0.0568186	0.0185239	0.0095824	0.0179505	-0.00304334	-0.013886	-0.0111824	0.0156451	-0.0504187	0.0148483	0.060901	-0.00340552	-0.00762364	0.00201105	-0.0220918	-0.0092478	0.0368982	0.0169994	0.0726083	0.038893	0.0348027	-0.0422131	-0.0238932	0.0025694
Vitvi16g00808_t001	-0.0560876	0.0190202	0.0336831	0.0196082	-0.00272902	-0.0037451	-0.028046	-0.0296595	-0.0169942	-0.0215312	-0.00970113	0.00171817	0.0361092	-0.0150178	-0.0185583	0.038295	-0.0109378	0.0593776	0.0234408	-0.0658062	0.074896	-0.00443339	-0.0427922	-0.017748
Vitvi05g00292_t001	-0.0576862	0.0149415	0.00376977	0.0148546	0.0155748	0.0110383	-0.00251632	-0.0182768	-0.0121497	0.0177769	-0.0399344	-0.0230925	0.0400099	-0.0133653	-0.0052922	-0.0631722	0.00942928	-0.0612084	0.0491994	0.0680075	0.0425169	0.018335	-0.034951	0.0335059
Vitvi07g02608_t003	0.0249568	0.0592564	-0.033014	0.000196678	0.0115571	0.0107045	-0.00718423	0.00542957	0.0469787	-0.0200752	0.0664722	-0.0615643	-0.0353124	-0.0849761	0.0491582	-0.0411673	0.0352875	0.0659857	0.0192823	-0.00269247	-0.0466366	-0.0398507	0.0139107	0.0270698
Vitvi09g01282_t001	-0.0508879	0.0242486	0.0221272	0.0268296	-0.0720619	-0.0264443	-0.00274579	0.0708583	0.0954151	0.0657275	-0.000497572	0.0133525	0.0349182	-0.00918204	0.00980883	-0.0987797	-0.0256169	-0.0757491	-0.0307362	0.0228748	0.0806543	-0.0370768	0.0111763	-0.0553972
Vitvi13g00819_t001	0.0388859	-0.0342324	0.0636692	0.0768507	-0.00820649	0.0795213	-0.0864677	-0.0690903	-0.0250049	-0.0189466	-0.0293261	-0.0327905	0.01831	-0.0400039	0.00635155	0.090446	0.0312757	-0.170391	0.1254	0.0247209	0.000871302	-0.0037745	-0.00768277	0.0114799
Vitvi07g02320_t001	-0.019407	0.016938	0.174389	-0.064944	0.111142	0.00290271	0.0541745	0.0619159	-0.0116177	0.061945	0.0422041	0.00945934	0.00384405	0.0835712	-0.0251319	0.0344657	0.0519441	-0.0402759	-0.0393171	-0.0842771	-0.0479682	0.0717409	-0.00765361	0.00968133
Vitvi19g01790_t002	0.0159756	0.0607143	-0.0417746	-0.0166641	-0.0764798	0.00114251	-0.0230631	0.0356555	0.0690267	0.000453424	0.0501879	0.0143822	-0.0363013	-0.0124193	0.0345544	-0.0263339	0.0176469	0.0374775	0.0423322	-0.0150843	0.0912367	0.0375073	-0.0154619	0.00432546
Vitvi02g00310_t002	0.0268573	0.0591437	0.00124891	0.0274031	0.0374348	0.0118011	-0.00329597	-0.0209813	-0.0256188	0.0191214	-0.00314724	-0.0158797	0.00278978	-0.046672	0.0191515	-0.0275247	-0.00297128	0.0257342	0.00936127	-0.0214487	0.035667	0.00640633	-0.00685358	-0.0179731
Vitvi07g04337_t001	-0.0505885	0.0323542	-0.00887142	0.00341721	-0.0113883	0.0242731	0.0398568	0.0386712	0.00428932	0.014659	-0.0636917	0.0837748	0.0146299	0.000455428	0.0350742	-0.0131359	-0.0235072	-0.00722118	-0.0300031	0.0947934	-0.0913493	0.0506122	-0.0952067	-0.0315777
Vitvi05g00681_t001	0.0468149	-0.0336181	0.0495192	0.0506254	0.011124	0.023609	-0.0459065	-0.0243767	-0.0322316	0.0655195	0.0448644	0.0159466	0.0417998	-0.0275136	0.000114982	0.048781	-0.0420597	-0.0339276	0.0739307	0.0167728	0.0291979	0.0248636	0.115617	0.0229467
Vitvi15g00811_t002	0.0288711	0.0575005	-0.0302262	0.0140293	0.0385772	0.0168573	0.00869326	-0.00297483	0.0265161	-0.00256033	-0.00398652	-0.0183245	-0.0123305	-0.0326189	-0.000875519	-0.0117655	-0.023176	0.0186377	0.0149553	-0.0169448	0.00854558	0.00207468	0.0039407	0.0376499
Vitvi19g00750_t001	-0.0582536	0.00906943	-0.00455287	0.0204292	0.00874592	0.0132998	-0.0255181	-0.0174714	0.00291735	-0.00118516	-0.01505	0.029381	-0.050049	0.00998468	0.0317822	0.0240127	-0.035607	0.0125251	-0.042076	0.0944993	0.0541303	-0.0387918	0.00477976	0.0269548
Vitvi11g00518_t001	-0.053242	0.0200103	-0.00309692	0.0127814	-0.0689921	0.0160835	0.0146853	0.0795408	-0.0947816	0.0483256	0.00337941	-0.0143209	0.00353324	-0.0221091	-0.0267521	0.0101901	0.0229684	0.01213	-0.0374223	-0.00822906	0.0173527	0.0267693	-0.0860936	-0.100115
Vitvi05g02156_t001	0.0364274	-0.00383776	-0.082415	-0.118918	0.0926278	0.0844636	-0.0807021	-0.0218413	0.0804462	0.0410539	0.0668873	0.148468	0.0444123	0.0508207	0.0113051	0.085055	-0.142362	0.076337	-0.103516	-0.0940188	0.00500377	0.00318488	0.0556703	0.00982163
Vitvi02g01404_t001	-0.0510104	-0.0314395	0.0138436	0.00452809	-0.0285027	-0.0163721	-0.0117514	0.0368726	0.0295137	0.0413901	-0.0525034	-0.031803	-0.0158528	-0.0246672	0.0206742	-0.0562548	0.0346302	0.0172653	-0.0704949	-0.0981825	-0.0549795	0.0175294	0.0708392	0.070627
Vitvi06g01444_t002	0.0209926	0.0619662	-0.00856048	-0.0222757	0.00639735	0.0192096	0.0222073	0.0257492	0.0556975	-4.08416e-05	0.0226806	-0.00792969	-0.0170475	0.00315337	0.0121336	-0.0180401	-0.0285467	0.0199007	0.0179602	0.00214857	-0.00902994	-0.00168212	0.0022992	-0.030395
Vitvi05g02085_t001	0.0180653	0.0633075	0.000680018	-0.0248565	-0.0151607	0.0130431	0.0109359	0.027496	0.0338809	0.00634959	0.0128993	-0.00112782	-0.0054456	-0.0087773	-0.0207507	0.0457969	0.0378982	-0.0227683	-0.00829464	-0.0321123	0.0118926	-0.00729861	0.00418362	0.00114076
Vitvi19g00270_t001	0.0527911	-0.0214103	0.0473343	0.0257317	-0.0315213	-0.0580445	-0.0250615	-0.0281844	-0.0102897	0.0423499	-0.0423631	-0.011446	0.0610641	-0.0167536	0.000787358	0.00656118	0.0583058	0.0268172	-0.0150334	0.0503165	0.0305959	-0.00653165	-0.0683817	0.0101597
Vitvi14g01946_t001	0.0460516	-0.0295074	0.0374006	0.0716629	-0.0551759	-0.00525616	-0.0508622	0.0482295	0.0335703	0.0495139	-0.0899545	0.0563314	-0.0553403	-0.0383011	0.0656858	-0.0146122	-0.0477908	-0.0395566	-0.0339454	0.0128254	0.0387441	-0.072786	-0.116996	0.0174696
Vitvi02g00370_t001	-0.056469	0.0158313	0.00954151	0.0289526	0.00734986	-0.0373308	-0.00503943	-0.007294	0.00202283	-0.00758653	-0.0366718	0.024629	0.0315588	-0.024891	0.0154268	-0.0615091	-0.0602037	-0.011687	0.0388382	-0.0457907	0.0944083	-0.0236181	-0.0325401	-0.0600901
Vitvi11g04148_t001	0.052187	-0.0228422	0.0454391	0.0268548	-0.0298183	-0.0555924	-0.0300238	-0.0322558	-0.0116398	0.0462439	-0.0523457	-0.00770428	0.0610376	-0.00979908	0.00689007	-0.0047424	0.0581682	0.0117892	-0.0135338	0.0687241	0.0332055	0.0108412	-0.0722505	-0.0872176
Vitvi14g00695_t001	-0.0565365	0.0184759	-0.00233039	0.00624378	-0.00541979	0.0111907	0.00464826	-0.0289052	0.0410125	0.00382188	0.012293	-0.0165405	0.00353217	-0.00836641	-0.0452203	-0.0166484	-0.0427046	-0.00431529	0.0289623	-0.0200507	-0.0702719	-0.0549912	0.000106254	0.000151575
Vitvi18g00040_t001	-0.0572638	0.0147131	0.00578883	0.0270639	-0.000433723	-0.00246843	0.00445916	-0.0157862	0.00647128	-0.00196098	-0.00891444	-0.0118796	-0.00494844	0.0107546	-0.038814	-0.0472119	0.0157503	0.0262616	0.000196764	0.0315089	-0.00879124	-0.0373854	0.0329691	-0.0594616
Vitvi10g04229_t001	-0.0100769	-0.0646596	0.00211172	0.0191394	-0.00469524	-0.0231699	-0.0297771	-0.000244115	-0.0130436	-0.00217877	-0.048339	0.0165141	-0.0514296	0.0968297	-0.0527554	0.0134197	0.0206664	-0.0619028	-0.0190752	-0.0466638	0.0662275	0.0233227	-0.0782175	-0.0485779
Vitvi06g00044_t002	0.0148338	0.0636217	0.00947855	-0.017998	-0.0435269	-0.00486745	0.0025682	0.0345236	0.00747387	0.0305319	0.0433688	0.0135206	-0.00150065	-0.0366773	0.0263122	0.0177367	-0.0204566	-0.0234009	-0.00977275	0.0233304	-0.00961171	-0.0174492	-0.00107935	0.0452829
Vitvi14g01381_t001	-0.0537593	0.0240948	-0.0243467	-0.0126261	-0.0199805	-0.00752643	0.0292017	0.00236381	0.0163785	-0.00905563	-0.0713345	0.0110806	0.00532294	0.00646081	-0.0860899	-0.00662219	-0.013744	0.0190803	-2.36193e-05	0.0705709	-0.0624584	0.0624261	-0.00987952	0.105899
Vitvi12g00062_t001	-0.0545109	0.0218955	-0.0184756	-0.00250562	0.0126977	0.0411503	0.0102547	0.00295483	0.0591967	-0.0329093	0.00805837	-0.0470248	0.0590146	0.0484578	-0.0381775	-0.00870178	-0.0245716	-0.0110881	-0.0125187	0.0112108	-0.00929398	-0.0195504	-0.00804668	-0.036999
Vitvi18g01405_t001	0.00400546	0.00095555	0.210926	0.0139515	0.0513783	0.0450116	0.0711396	0.00751484	0.0572453	-0.0299502	0.0440444	0.0216347	0.0507549	-0.0123807	0.00692055	0.00265009	-0.103443	0.0160019	0.0267461	0.0870116	0.049469	0.0196113	0.0486489	0.0387958
Vitvi12g00462_t001	0.0546249	9.17377e-05	0.00770561	0.0664777	-0.053506	-0.0608529	0.0184803	0.0517418	0.0165921	0.0104932	-0.043534	0.00915916	-0.0426445	-0.00929702	0.00299361	-0.0110249	0.0188691	0.0421784	-0.0685807	-0.0188156	0.0224627	-0.00756494	-0.0622753	0.0234691
Vitvi04g00242_t001	-0.0542934	0.0230991	0.0108308	0.00884432	-0.00999839	0.0178221	-0.0308725	0.0025099	-0.0153886	-0.0351458	0.00592356	0.00953792	-0.0108122	-0.00143313	-0.0330772	-0.0729648	-0.0203232	0.0123231	-0.0507196	-0.113721	-0.00011748	-0.0791587	-0.177252	-0.0341312
Vitvi16g01344_t002	0.0216228	0.0601387	0.00744623	0.0306599	-0.0193174	-0.00680382	-0.00916251	0.00930412	-0.0658835	0.0571952	0.0107621	0.039371	-0.044828	-0.0125645	0.0559557	0.00700917	0.0533625	0.0585708	0.0370403	-0.0810293	0.00824319	-0.00257785	0.0134579	0.0237289
Vitvi01g04416_t001	-0.00119946	-0.0614702	0.023825	-0.0693054	-0.0188838	0.0242715	-0.0263275	-0.0257086	0.0257885	0.097681	0.0112455	-0.036527	-0.0254012	-0.00648088	-0.0641037	-0.0431343	-0.0367782	-0.0441732	-0.0152288	-0.0881642	-0.181811	-0.0461372	0.0506195	0.0304197
Vitvi06g01502_t001	0.0204852	0.0623969	0.00172146	-0.00367119	-0.00164374	0.00814655	-0.0137769	-0.0132789	0.0392054	0.00426237	-0.0118663	-0.00425248	0.00673447	0.0118923	-0.0122259	-0.0153413	-0.00445851	-0.000872829	0.00301805	0.0180116	0.0190028	0.00746877	-0.0080412	-0.0389646
Vitvi02g01409_t001	0.0513096	-0.0210249	0.0306804	0.0692654	-0.0477039	-0.0357057	0.0243935	0.0233625	-0.0213147	0.0359035	-0.0280612	0.0478364	-0.0390799	-0.0263799	0.0067623	-0.0108133	0.0434449	0.0456819	-0.024594	0.0147935	0.0163443	-0.00633251	0.030752	0.125591
Vitvi08g01686_t001	-0.0544692	0.0200405	-0.00570011	0.0146967	-0.0479469	0.0011895	0.00973007	0.0310474	-0.0291872	0.0794114	-0.044214	-0.00887018	0.00807264	-0.00343368	0.0442327	-0.0122459	-0.017867	0.0294875	-0.0145562	0.00837938	0.0129667	0.0818931	-0.0278627	0.0411848
Vitvi12g01605_t001	-0.0540066	0.0208619	0.0116527	0.0182848	-0.0378481	-0.0311118	0.0419434	0.0118707	-0.0486267	0.0663672	0.00312094	0.0203038	-0.0262442	0.00280552	0.00624063	0.0371587	-0.0527684	0.0225757	0.0319647	-0.0379506	-0.023455	0.0568474	-0.0310602	0.0335114
Vitvi08g02375_t002	0.0183958	0.0183285	-0.00937359	0.105863	0.00652961	0.202855	0.0776354	0.0210528	-0.205825	0.0832604	0.091684	-0.00791801	0.241496	0.255206	-0.022516	-0.0934624	-0.0032558	0.0615197	0.00881381	-0.0416876	-0.151096	-0.076989	0.0324772	0.0025341
Vitvi07g02323_t001	-0.0151748	0.0157442	0.168803	-0.089876	0.122439	-0.00729935	0.0739471	0.0320588	0.0178155	0.0275855	0.0226654	-0.0267426	-0.00337969	0.0174121	-0.011637	0.0169385	0.0109219	0.0138882	-0.0192268	-0.0214526	0.00882071	-0.0174745	-0.0206657	-0.0205028
Vitvi10g01881_t001	0.0540225	-0.0175459	-0.0169381	0.00758173	0.016658	-0.0493282	-0.00107417	0.0486984	0.0390455	0.0272995	-0.118665	-0.0110848	0.0740734	0.0205007	-0.04007	-0.0194292	-0.00290463	0.00108834	0.0368591	-0.0540196	-0.0043934	0.0041154	0.0988884	-0.0409133
Vitvi18g00070_t001	-0.0529634	0.0235583	0.00308601	0.0288539	-0.00756254	0.05293	0.000648643	-0.000782983	-0.0547661	0.00393469	0.0193222	0.0340932	-0.0470254	0.0322634	0.0839346	0.00895503	-0.0113532	-0.0177054	-0.034817	-0.0625199	0.0339516	-0.0555577	0.0104471	0.00909717
Vitvi19g01817_t003	0.0271742	0.0576711	-0.0125279	0.012421	0.0420321	0.00715411	0.0183914	0.00406445	0.0157779	0.0156838	0.0060696	0.00503523	-0.0235647	-0.00245659	0.00846972	-0.0205024	-0.0523307	0.0291784	0.028856	-0.0116353	0.0317428	0.0200471	-0.00789255	-0.0512617
Vitvi07g01761_t001	-0.0533272	0.0222607	0.0254141	0.0381881	0.0227283	-0.0135747	0.000466946	-0.0286378	-0.00947856	0.0246308	-0.00889106	0.0053513	-0.00349089	-0.0541736	0.0503998	0.0543017	-0.0181993	-0.0258499	-0.0238615	0.00362414	0.00576119	-0.00612064	-0.0472403	-0.0627895
Vitvi05g00166_t001	0.0489055	-0.0229589	0.0482873	0.0791927	-0.0288062	-0.0113643	-0.00776169	-0.00968314	-0.00356332	0.0411749	-0.0587657	0.0545577	-0.0235851	0.0413442	0.0249604	-0.056767	0.00228834	-0.0193055	-0.0206967	-0.0287448	-0.0306746	0.0561361	0.0427733	-0.052897
Vitvi10g00617_t001	-0.0513608	0.0196735	0.0360169	0.0271204	-0.00618517	-0.0252347	-0.0743343	-0.0144595	0.00440056	-0.0147459	0.127117	-0.0111825	-0.0164624	0.076379	-0.0592501	0.0335715	-0.00715871	-0.144524	-0.0575359	-0.0414187	-0.0132884	0.000608476	-0.0460463	0.0104369
Vitvi13g00344_t002	0.0271021	0.0574396	-0.0117048	0.0159391	0.0408587	-0.00676059	0.00826872	-0.00514499	0.0171333	0.020911	-0.0221504	0.0110205	-0.00897488	-0.00910395	-0.0149867	0.00800584	-0.0788511	0.00843007	0.0117308	0.0127486	-0.0250974	-0.00323366	0.00763412	-0.036381
Vitvi16g01857_t003	0.0108901	0.0622793	0.0265052	-0.021284	-0.0424855	0.0302549	-0.0284869	-0.0196736	0.0361879	0.0125799	-0.0810492	-0.00156118	0.0823215	0.0107482	-0.0215495	-0.0306988	-0.0236564	0.00956839	-0.0111956	0.017927	-0.0229998	-0.00461389	0.0166579	0.0185641
Vitvi18g02817_t001	-0.0117071	0.0108757	0.165225	-0.0841973	0.120303	0.0144606	0.0696526	0.047352	-0.000728767	0.0520099	-0.0947861	0.0380206	-0.00589986	-0.070315	-0.168661	-0.100637	0.0017415	0.0761155	0.0550729	-0.0700159	0.133562	0.0523316	0.0167954	0.014954
Vitvi10g00740_t001	-0.0547963	0.0133686	-0.0335014	-0.0184634	0.0264601	0.0570115	0.00569032	0.0198192	0.0514373	0.00315029	0.0102266	-0.0198217	-0.0237417	-0.000874674	-0.00680644	-0.0281279	0.066966	0.0223708	0.0163522	0.066224	-0.00621984	0.0734925	0.0653767	-0.121081
Vitvi15g00716_t001	-0.0560309	0.0105722	0.0172234	0.016898	0.000620749	0.00236259	-0.0202173	-0.0478908	-0.0204358	0.0406691	-0.050631	-0.0118308	0.053232	-0.0351684	-0.00272028	-0.0340433	-0.0500571	-0.0319688	0.0489409	9.9423e-05	0.130306	0.0598596	0.0389498	0.00453173
Vitvi02g00240_t001	-0.0519197	0.0168991	0.0316353	0.026354	-0.0397665	-0.032114	-0.0286485	-0.0944292	-0.0503946	-0.0329095	0.0401129	-0.0290616	0.000678647	0.0851729	-0.0161336	0.047698	0.0590037	0.076648	-0.00210587	-0.0295723	-0.12943	0.0223103	0.0523314	-0.00197706
Vitvi16g01915_t001	-0.00886497	-0.064189	0.014165	-0.0223211	-0.0261877	-0.00687851	-0.0202281	0.0150613	0.0184684	-0.00489444	0.0120307	0.0220131	0.0240781	-0.00567575	0.0485121	0.0525561	-0.0268802	-0.0247225	0.0024156	0.0398756	0.0436778	-0.0297682	0.0505279	0.0321243
Vitvi10g00485_t002	0.030528	0.0531925	-0.0344172	0.0380451	0.0420121	-0.0227654	-0.001281	-0.00514249	0.00546496	0.0179501	0.0426377	0.00103661	-0.0367667	-0.0156338	-0.0158381	0.032266	-0.0392962	-0.0099629	0.00530794	0.0300163	-0.0321636	-0.021418	-0.00158604	-0.0236902
Vitvi06g00143_t001	0.0419328	-0.0361837	0.03104	-0.0233913	-0.050515	0.0494287	-0.0456708	-0.0160508	-0.00314961	0.123493	0.0208248	-0.0408182	-0.178535	0.000651808	0.00222959	-0.0128627	-0.0380042	-0.0629908	0.0847023	0.0457476	0.0540492	0.0618539	0.17012	-0.0460259
Vitvi14g04387_t001	-0.0533255	0.0199924	0.0320883	0.0155394	-0.0321151	-0.0196848	0.00619445	0.0308516	-0.0300589	0.0328925	-0.0373798	0.0133357	0.0183953	-0.0710952	0.00405075	0.111954	-0.0220661	0.0232325	-0.00280692	-0.00984455	-0.0350853	0.0162106	-0.0332466	-0.0565834
Vitvi09g04170_t001	-0.0525437	0.0258244	-0.00855022	0.0142692	-0.00564417	0.0253811	0.0336352	0.0331418	0.0160497	-0.010845	0.0363056	-0.0195964	-0.0162841	0.0293256	0.0104315	-0.00803659	-0.011112	0.0103247	0.0231296	0.0294778	-0.0431963	-0.0336029	0.0441096	-0.0100937
Vitvi07g00187_t001	-0.0515933	0.0124026	-0.0533247	-0.0516475	0.0312477	0.012759	0.0454271	0.00916971	0.058352	0.0226437	0.0960058	-0.0234649	-0.0261672	0.0410096	0.00945498	0.0331422	-0.0172897	0.0213166	0.0913366	0.0908848	0.0334247	-0.050564	0.0878199	0.0576751
Vitvi03g00740_t001	-0.0260253	0.0323246	0.109715	-0.000948938	-0.0236609	-0.0733917	-0.156645	-0.031108	-0.0432769	-0.0923282	0.00239001	-0.0232212	-0.0756002	0.11286	-0.0922675	0.102245	0.169078	0.110243	0.0430911	0.0281589	-0.00963976	0.13646	-0.0239329	0.0369012
Vitvi07g00352_t001	-0.0545855	0.0181249	-0.000717922	0.0166549	0.00632943	-0.0129472	-0.00396952	-0.00326935	-0.0469827	0.0124389	-0.0180006	-0.0774005	-0.0452958	0.0265121	0.076266	-0.0125705	0.0415261	0.0116048	-0.0521092	-0.0180917	-0.00380849	0.00502821	0.00513445	0.0228015
Vitvi06g00109_t001	0.0506054	-0.0143339	0.0689796	0.0444854	0.0346189	-0.00774628	0.0706756	0.00704262	0.0316775	0.0199246	-0.0163906	0.0280351	0.00668879	0.0501432	-0.0216673	0.00138796	-0.0410636	-0.041277	0.0693089	-0.0370292	-0.00614192	0.0284235	-0.0883001	-0.0323472
Vitvi09g01272_t001	-0.0541369	0.0191814	0.00566458	-0.00754409	-0.0213199	0.0348226	0.0340806	0.0217526	-0.0199207	-0.0217715	-0.0123822	0.0278498	0.0325532	-0.0312512	0.0486468	-0.013367	0.0273254	0.0297983	0.0436976	-0.0888499	0.0587593	-0.00524138	-0.0107001	0.00727464
Vitvi16g04345_t001	-0.005493	-0.0512105	-0.00558764	0.0486373	-0.0491648	-0.0168726	0.117634	-0.113102	0.126211	0.16708	0.0333351	0.0333129	0.124422	-0.0467498	-0.0347754	0.0490238	0.0512811	-0.0136587	0.044975	0.00145956	-0.023513	-0.129093	-0.0595724	-0.00624485
Vitvi18g00036_t002	0.0226633	0.0594246	-0.00709335	0.00692722	0.00751423	-0.0277602	-0.00986754	-0.00183395	0.0369734	0.0260553	-0.00605065	0.0241776	-0.0106614	0.0224033	-0.04058	0.0371029	-0.0620164	0.00900365	0.0112858	0.0271253	-0.0372288	-0.00935498	0.00765431	-0.0114862
Vitvi18g00239_t001	-0.0563204	0.00995006	0.00968447	0.0218342	-0.00165958	0.0102071	-0.0388517	-0.00289263	-0.0230935	0.0265717	-0.0122333	-0.0175814	0.0271917	0.0171822	0.00523649	-0.0020851	0.0168443	0.0505486	-0.028249	-0.0365455	-0.032778	0.0128402	0.0139742	0.00823759
Vitvi13g04085_t001	-0.0556085	0.0141336	0.0111605	0.0189699	0.0141156	-0.00714693	-0.0145532	-0.00497797	0.0545679	0.0342676	0.00375999	0.015677	0.0115957	0.0225832	0.0219406	0.0250007	-0.00336238	-0.0134533	-0.0329557	0.0303957	0.0310849	-0.0339277	0.0267904	0.0421784
Vitvi04g01056_t001	-0.0543536	0.00355697	0.0399776	0.0333483	0.0349698	-0.0360271	-0.0183028	-0.0508374	0.0442068	-0.0132638	0.0501365	0.00895366	0.00631234	-0.040597	0.0279967	-0.0354219	-0.0154646	0.075688	0.0380568	-0.0504723	-0.0456192	-0.0888856	-0.0407583	-0.00694864
Vitvi19g04155_t001	0.0319452	-0.0527166	3.10606e-05	-0.0314397	-0.0135426	0.0318252	0.00151228	-0.0405246	0.00124751	0.0201988	-0.0212039	0.0460939	-0.0102727	0.0137141	-0.0200523	0.0556411	0.0108976	0.0302236	0.0286041	0.00302364	0.0259383	-0.0618023	-0.0675914	-0.0321166
Vitvi05g00434_t002	0.0283089	0.0543799	-0.0202249	0.0302397	0.0481454	-0.0328211	-0.0245032	-0.0331357	0.0309632	0.00527706	-0.00322434	-0.0045433	-0.0288287	-0.0172991	-0.0418914	0.0316857	-0.02298	-0.0230258	-0.00373666	0.0362276	0.00789657	-0.00279069	-0.01135	-0.0157252
Vitvi07g01843_t001	-0.0159006	0.0191254	0.160587	-0.0951531	0.0959409	-0.0001444	0.0721866	0.0399995	0.0137939	0.0371901	-0.0783261	0.0209727	-0.000974242	0.0140757	-0.0145872	0.0514957	-0.00977623	-0.0556926	-0.0357063	-0.0424757	0.00902834	-0.00544818	-0.0022468	0.00376742
Vitvi18g02423_t001	0.0467672	0.0173312	-0.0401428	0.0759629	0.0565571	-0.00762741	0.0650504	0.0569525	-0.0082621	-0.0586052	-0.0137082	-0.0140354	-0.044301	-0.038517	0.061112	-0.105935	0.143016	-0.117099	0.170089	0.0217709	-0.0439172	-0.0147883	-0.0137682	0.0573002
Vitvi04g01887_t001	0.0450732	-0.0281885	0.0862949	0.0140288	-0.00386384	0.00447074	0.0141077	-0.0398935	-0.00529028	0.0619447	-0.0268776	0.0356694	0.103514	0.0476326	0.00686444	0.0405224	0.017595	-0.0247774	-0.00897768	0.0153463	0.00311736	0.0391221	-0.0693289	0.0331436
Vitvi09g01155_t001	-0.0527058	0.0233702	-0.016664	0.0249435	0.000741883	0.0279897	0.0168747	0.0278685	-0.00434589	0.0174793	-0.000490269	0.0461636	-0.0233901	0.0125994	0.0393072	-0.0107642	0.0209751	-0.0395892	-0.00744809	0.00455895	-0.000690814	0.064839	0.00239626	0.051128
Vitvi10g02256_t001	-0.0536852	0.0202242	0.00802066	0.00732428	-0.0326959	0.00784318	-0.0306301	0.00717322	0.0114683	-0.0216756	0.00642032	0.0720209	-0.0117039	0.045269	0.0238133	0.0371369	0.0112467	0.0113484	-0.0307144	-0.016587	-0.024505	-0.0228567	-0.0429868	-0.0678648
Vitvi01g01534_t001	-0.0547586	0.0146593	-0.00292275	0.0287016	0.0332389	-0.00645021	-0.0230016	-0.0273379	0.0157903	0.01632	-0.0372388	0.000665354	0.038229	0.0113327	-0.0205661	-0.0124954	-0.0455339	-0.016512	-0.0944609	-0.00432726	-0.00905118	-0.0206266	0.0211979	0.0104363
Vitvi12g00722_t001	-0.0526953	0.0139213	0.0115376	0.0157206	-0.0183142	0.0186227	-0.0428149	0.00260529	0.0764185	-0.0359944	-0.0988872	0.0551201	-0.098901	0.0192145	0.0533905	0.061707	-0.153496	-0.0149688	-0.0708616	-0.0361602	0.0550266	0.00241744	0.0323236	0.0340983
Vitvi12g02334_t003	0.0104281	0.0621007	0.0252819	-0.0209012	-0.0552753	0.004889	-0.0139188	0.017313	0.00969708	0.0283154	-0.00264089	0.0269146	-0.0076303	0.0164947	0.0196716	0.0132803	0.0511862	-0.0143076	-0.00129111	-0.0146663	0.00746996	-0.00444533	0.00234392	-0.0217499
Vitvi10g04623_t001	-0.0218603	-0.0491393	-0.0245293	0.0490132	-0.0249323	-0.056245	0.102302	-0.0647225	0.108933	0.136009	-0.026896	0.0692004	0.016346	0.0416571	0.0431163	0.0261711	-0.0419105	0.0537715	0.0503536	-0.0182419	0.0337811	0.145399	-0.087758	0.0158642
Vitvi06g01917_t001	0.0195285	-0.0553012	0.060914	-0.0141149	-0.0274676	0.0162335	-0.021012	-0.0317222	-0.0202053	0.104115	-0.0657506	-0.0295224	-0.062148	0.00802096	0.00092968	-0.0360707	0.053894	0.10274	0.0588351	0.0612415	0.0279918	-0.0563287	-0.00590877	0.00670415
Vitvi18g01618_t001	-0.0549708	0.0148099	-0.001706	0.0221212	0.0262656	-0.0141565	-0.00978166	-0.0363221	0.0201192	0.012708	-0.008898	-0.0359358	0.0260026	-0.0134911	0.0313875	0.0103422	-0.0270038	-0.0550601	0.0259897	0.0105115	0.0392586	-0.0209025	0.0040256	-0.0696082
Vitvi10g04561_t001	-0.0223165	0.000537163	-0.0296477	0.103852	0.145307	0.0672016	-0.126484	0.205872	0.0729078	0.135652	-0.00632352	0.028902	0.0312308	-0.0686336	0.0358018	0.079924	0.118455	0.0169964	-0.0565561	0.121114	0.00293877	0.0479112	-0.0859384	0.0231266
Vitvi14g03084_t001	-0.0516824	0.0244665	0.0200859	0.0295231	-0.016293	-0.0139324	0.0372227	0.0365771	0.0160413	0.0072994	0.026357	0.0205272	-0.0138876	-0.0343958	-0.00990925	0.0163652	-0.0103369	-0.0020528	-0.0479398	-0.000290976	0.00712013	0.0451899	-0.028027	-0.0168366
Vitvi07g01630_t001	0.0516611	-0.0127264	0.0128396	0.0278573	-0.0264205	-0.10874	0.0027567	0.0549526	0.0597954	-0.00951803	-0.0498116	-0.0227545	0.047933	0.0198359	-0.066065	-0.021565	-0.00113719	0.0358758	0.00778829	0.0605097	0.00853853	0.0464444	0.0181644	-0.0220008
Vitvi08g01547_t001	0.0495339	-0.0153703	0.00756133	0.0638267	-0.00515178	-0.111802	-0.00519209	0.0547608	0.021569	0.0140789	-0.0758337	0.000995515	0.0417883	-0.00353102	-0.0443457	0.0116141	0.0158289	0.068648	-0.00474851	-0.0682257	-0.0159228	-0.0345528	-0.0258307	-0.0222616
Vitvi09g00258_t001	0.0269991	-0.0304709	-0.054746	-0.139489	-0.0314838	0.067364	-0.0423011	0.0488138	-0.0761395	0.103775	-0.0425075	-0.0783537	0.0613563	-0.0526331	-0.104738	-0.0826579	-0.0229658	-0.0378709	-0.0238244	-0.158744	0.0045945	-0.0599812	0.0240892	-0.0109353
Vitvi18g04694_t001	0.0170271	-0.0469999	0.0113627	-0.0928951	-0.0520785	0.0597828	-0.0672642	0.048639	0.0770177	0.131062	0.0843638	-0.152802	-0.0830925	-0.00783764	-0.114948	-0.0260572	-0.0372882	-0.0244872	0.0183572	0.0106394	0.0940036	0.0304369	0.0414922	0.0289895
Vitvi05g01790_t003	0.0183588	0.0610051	0.00403871	0.00258798	-0.0212762	-0.0118191	-0.0202188	-0.00173292	0.0104947	0.0225076	0.0283397	-0.00242983	0.0304945	-0.0261633	-0.0305131	0.0272576	-0.0156804	-0.0193877	-0.015397	0.0288132	0.0290569	-0.0029408	-0.0135079	-0.0393398
Vitvi07g00130_t001	-3.61592e-05	-0.0548375	-0.00973054	-0.0697851	-0.0302281	0.0322614	-0.013828	-0.0517185	-0.0667717	0.161637	0.101264	-0.0166957	-0.0625229	0.000194807	-0.0945172	-0.0202438	-0.134002	-0.150991	-0.0418902	0.122495	0.0881927	-0.0967976	-0.056386	0.0166153
Vitvi17g01613_t001	0.0490454	-0.00871934	0.0488772	0.0809985	-0.0509635	0.0487738	0.0404464	-0.0143583	0.0143623	0.0128575	0.0235637	0.108134	-0.0939583	0.0164831	-0.00670624	-0.0484133	0.0118435	0.00193129	-0.046555	-0.0299473	-0.0218618	-0.0102272	0.0600524	0.0376557
Vitvi10g00164_t001	-0.0558057	0.0109935	0.000763987	0.0218408	0.00742805	0.0219417	-0.00342721	0.00437196	0.00155739	0.00192346	0.00485768	0.0174108	-0.0300478	-0.0109689	-0.043018	-0.0634468	-0.0566403	-0.00821595	-0.0508351	0.00702934	0.00198107	-0.00716046	0.00409908	0.00387007
Vitvi07g01977_t002	0.0104979	0.0569517	-0.0279609	-0.0524811	-0.0700045	0.0300803	0.0118388	0.0684025	0.0761243	-0.0134048	-0.00935027	0.0307189	-0.085664	0.0161573	0.034881	0.046043	0.136997	-0.0252233	0.0212746	-0.104628	0.0309406	0.00858266	0.0209417	-0.00206253
Vitvi17g00973_t001	0.0498917	-0.00252996	-0.0379711	0.0160827	-0.0190551	-0.0747875	0.0606581	0.126089	-0.032011	0.0734927	0.0345517	0.0156697	0.0297802	0.117003	0.0477062	-0.00481396	-0.0693098	-0.0671465	0.0773681	-0.00205225	0.00990322	0.0723117	0.0334455	-0.0295245
Vitvi07g02115_t001	0.0456233	-0.0235676	0.071415	0.0557104	-0.0537842	0.0440235	-0.0105385	0.0124689	0.0111587	0.0157124	-0.0676178	0.0189853	-0.011433	-0.028817	0.0649989	-0.0314823	-0.0547856	-0.0470015	0.0347786	0.0911257	0.0209334	0.036757	0.0603374	-0.0233932
Vitvi05g01621_t001	0.0212605	0.0591231	0.00809919	0.0118772	0.0102474	0.0311165	-0.0104617	-0.0199192	-0.011371	0.00702158	-0.00189418	-0.030868	0.0105988	-0.0452409	0.0515111	-0.06716	0.0282948	0.0363702	0.00841224	-0.0118136	0.0132394	-0.00529025	-0.00130361	-0.0189023
Vitvi02g00391_t001	-0.0494427	-0.0278321	0.0257671	-0.00505483	-0.0240287	-0.0202404	-0.0116669	0.0363533	0.0200333	0.0547148	-0.0616842	-0.0217574	-0.0129712	-0.0357502	0.0269568	-0.0560867	0.0145448	0.032722	-0.0705082	-0.0836051	-0.0668267	0.0269128	0.0564164	-0.103924
Vitvi02g01406_t001	0.026307	-0.0496387	0.0572566	0.0221071	-0.0401826	0.0670782	-0.0284577	-0.0206275	-0.0342797	0.112872	0.00893887	-0.0443023	-0.0673295	0.0116171	0.00894077	-0.0731374	0.0805062	-0.0323872	-0.0532003	0.00633221	-0.0149364	0.0642384	-0.0382134	0.0329717
Vitvi06g01607_t001	-0.051145	0.0244799	0.0117297	0.0295249	-0.020521	0.0181533	-0.0208469	0.0207709	-0.0302501	0.0473043	0.0235799	0.0373511	0.0393094	-0.0761314	-0.0182712	0.0348208	-0.0195661	0.00408006	0.00851295	-0.0506196	0.00535334	-0.00785298	0.0108261	0.0186396
Vitvi11g00040_t001	-0.0505242	0.0248771	0.0135529	0.039014	-0.0196137	-0.0262962	0.0364944	0.0438334	0.00851045	0.00918385	0.0309748	0.0286063	-0.0304964	-0.0236929	-0.00733987	0.0158406	0.0217008	-0.0235556	0.0387835	0.00225741	-0.0181503	0.110512	-0.0222039	-0.0168464
Vitvi09g00559_t001	0.0407108	-0.0106327	0.112857	0.0752826	0.0137794	0.0887973	0.011675	-0.0185478	-0.0126801	-0.0651176	-0.0306889	0.0202868	-0.00686124	0.031475	0.0103059	-0.0228686	0.116311	0.0285114	-0.00351599	-0.0462099	-0.00713717	-0.0353759	0.0754321	-0.00303298
Vitvi06g01513_t001	-0.0501511	0.0215527	0.0189671	0.0524636	-0.0274049	-0.06052	0.0166519	0.0467627	-0.0153947	0.0392563	0.0069293	0.00283822	0.00970766	-0.0493275	-0.041174	-0.0253093	0.0194479	-0.0218411	0.0512887	-0.0264107	-0.0265794	0.00766819	-0.0311339	0.0563281
Vitvi19g00042_t001	-0.0526428	0.0190533	0.0124156	-0.0156419	-0.0328403	0.0258668	0.0412748	0.00678012	-0.00206087	-0.0324976	-0.0373202	0.0426925	-0.0775111	0.0514826	-0.0318504	-0.0576674	0.0381947	-0.00490735	-0.0135228	-0.0112943	-0.0117572	-0.046906	-0.0300223	0.045683
Vitvi14g01985_t001	0.0522073	-0.0171449	0.0502781	-0.0198887	0.00732283	-0.0464624	-0.0103527	0.0154279	0.00480991	0.0368842	-0.0240341	0.01069	0.00869909	0.0158518	0.0060592	0.0182078	0.0271296	0.0293426	0.0278982	0.0559417	0.0152106	0.0313993	0.00193979	-0.0133505
Vitvi14g00065_t002	0.0281536	0.0519872	0.00606994	0.0463442	0.0624168	-0.00905202	-0.00131279	-0.0322761	-0.0284389	0.0391907	-0.0138848	0.0207747	0.020951	0.0693815	-0.0878183	0.0563727	-0.0207631	-0.00458823	0.00233417	-0.0114834	0.0122062	0.00634946	-0.00847355	0.0323282
Vitvi14g00189_t001	-0.053483	0.0191061	0.0261968	0.0191807	0.0104252	-0.00110952	-0.00948864	-0.0110499	0.0273743	0.0123846	-0.00928783	0.0126128	-0.0106574	0.00731308	0.00689177	0.0148687	0.0014248	-0.0275376	0.0018246	0.0122418	-0.0539003	-0.00468263	0.0410588	0.0110293
Vitvi17g04304_t001	0.0478861	-0.0119917	0.0457955	0.0827772	-0.0577694	0.0431947	0.0375634	-0.0228416	0.00759274	0.0274926	0.0196368	0.124583	-0.0671062	0.0124029	0.00982324	-0.0423614	0.00851248	0.0113048	-0.0395926	-0.0175278	-0.0235711	0.00830098	0.0372948	0.00132185
Vitvi01g00393_t002	0.0305696	0.0491844	-0.0359835	0.0100916	0.0753172	0.0364403	0.0455537	0.0187096	0.00208643	-0.00776949	-0.036327	-0.0148004	-0.00925062	-0.0554354	-0.042089	0.0733626	0.00812094	-0.0730637	-0.0241541	-0.0704997	0.0205298	-0.00371635	0.0122881	-0.013178
Vitvi18g02715_t001	0.041044	-0.0321768	-0.0167575	-0.092652	-0.00227949	0.0635411	-0.0252074	-0.0302873	0.0781999	0.000266998	-0.0486784	0.0224502	0.0423266	0.059106	-0.0371687	0.0191677	0.0359117	0.00610616	-0.0164303	-0.072246	0.00173684	-0.0458708	-0.0504036	-0.00143594
Vitvi02g00270_t001	-0.00423923	-0.06018	0.00899317	-0.0592837	-0.030358	0.00886201	-0.0383459	-0.0333104	-0.0478311	0.0101849	0.0213013	0.0228776	-0.024188	0.0253514	0.0441954	0.0928482	-0.0317641	0.0683728	0.00847099	0.12169	0.0478282	0.0152289	0.0473877	-0.0176672
Vitvi03g04064_t001	-0.0532252	0.0168565	0.000943936	0.0288957	0.0107275	0.0167893	-0.0158597	-0.0252183	-0.0403395	0.0202381	0.0265235	0.046	-0.0212745	-0.00429542	0.00508506	0.014037	-0.0851168	-0.0661285	-0.0122947	-0.0746891	0.135909	-0.0124547	0.0633341	0.0216099
Vitvi10g00405_t001	0.0232003	-0.027835	0.0809187	0.123525	-0.0351505	0.126618	0.01508	0.00136512	0.0935458	-0.114489	-0.0488702	-0.0791057	0.064175	-0.0960493	-0.0982389	0.041239	-0.061423	0.0169635	-0.0075482	0.0157824	0.029108	-0.017626	-0.0220636	0.0123269
Vitvi08g02344_t001	0.0531549	-0.00561434	-0.0276854	0.0249304	0.0173443	-0.0327145	0.0317786	0.075642	-0.00698237	0.0183771	-0.0202586	-0.0658866	0.0705478	-0.0261488	-0.108471	-0.0675448	0.0461692	-0.0808686	0.0434443	0.032884	-0.0302096	-0.0338778	0.0275997	-0.0480377
Vitvi18g03100_t001	0.0495343	-0.0173339	-0.0295038	-0.0456881	0.0353722	0.0566052	0.0132445	-0.00432036	0.0901622	-0.0573707	-0.0134321	0.0983616	-0.0213387	0.114796	0.00509111	-0.000824969	0.0581689	0.0474418	-0.0205324	0.0286911	-0.025486	0.0195582	-0.0224558	-0.0562749
Vitvi10g01070_t001	-0.054533	0.0143732	0.00648385	0.0136861	-0.00487386	-0.0116269	-0.0186632	-0.00615344	-0.0172686	0.00233448	-0.0236128	-0.00926618	0.0200987	-0.0322467	-0.0128515	-0.0527904	-0.10604	0.00379965	0.0151422	-0.0364985	0.0185636	-0.0395171	0.0752569	-0.00916952
Vitvi12g02450_t001	-0.0505138	0.0228571	0.00758188	-0.00460106	-0.0526919	0.017829	0.00106213	0.000120684	-0.0412394	-0.00127	-0.0661513	0.067019	0.00903091	0.0214932	-0.0584279	0.101668	-0.0242999	0.0761677	0.0267601	0.0477507	-0.0790032	-0.0828502	-0.090931	0.000324926
Vitvi07g04157_t001	0.0164708	0.0608368	0.00652609	-0.00160201	-0.0320409	0.0112422	-0.018838	-0.00380868	0.0137857	0.0131209	0.0151801	-0.00452161	0.00131343	0.00646495	0.0236363	-0.0137009	0.0323916	-0.0135266	-0.0103082	0.0334995	-0.0543913	-0.034463	0.0073141	0.0295669
Vitvi03g01760_t001	-0.0528758	0.0164807	-0.0342927	0.00650696	-0.0052413	0.0185633	0.0177313	0.0256687	-0.0243331	0.0171949	-0.0229698	-0.0516901	0.0375461	0.0375947	-0.0337006	-0.0650532	0.0938361	-0.0063627	-0.0341126	0.0572267	-0.0461085	0.057425	-0.0134676	-0.0216749
Vitvi07g02212_t001	-0.0538464	0.0157184	0.00779608	0.00517071	-0.0348817	-0.0207071	0.0216152	0.0384297	0.0261729	-0.0100094	-0.00304919	0.0376525	-0.00220364	0.0167422	0.0295964	-0.0447181	0.0300103	-0.0100244	0.0125171	0.0180806	-0.0461775	-0.0112531	-0.00158255	-0.0357053
Vitvi15g01006_t001	0.0320229	-0.0230169	0.106023	0.0925001	0.00981691	0.122974	-0.026773	-0.0464555	0.0199392	-0.0414964	-0.00945589	-0.0681136	-0.0194155	-0.0023649	0.044211	0.0621513	0.0520778	-0.0328084	0.0512098	0.0768274	0.00739243	0.0199333	-0.0790038	0.0021627
Vitvi10g02284_t002	0.0288352	0.0528348	-0.0259094	0.029448	0.045558	0.0308666	0.0074639	-0.0132328	-0.0041276	-0.00221901	0.0188937	-0.0315749	-0.000988957	-0.0214953	0.00357031	-0.0186391	0.0184046	0.00273289	0.00264745	-0.013333	0.00817122	-0.00849244	-0.00335438	-0.00595913
Vitvi14g01449_t001	-0.0450068	-0.0354368	-0.000403167	0.00143152	0.0323522	0.0239857	-0.0353303	0.0255488	-0.0316391	0.00372229	-0.0497031	0.0458915	0.0660993	-0.0674511	0.0374875	0.088042	-0.0422309	-0.0268601	-0.0186014	0.0216682	0.0304849	-0.0167089	0.0322142	0.0526213
Vitvi04g00157_t001	-0.0496208	0.0190486	0.00104087	0.0199457	-0.0222711	-0.00312025	-0.093489	0.00957934	0.12055	0.0447802	0.0224799	0.00592109	0.0340327	0.0443489	0.0815316	-0.0206353	-0.08238	-0.0446984	-0.0214575	-0.0153113	0.0218248	-0.0120291	-0.0263685	0.0125842
Vitvi02g01441_t002	0.0200335	0.0593709	0.00874374	-0.00522244	0.0066058	0.0152016	0.0122265	0.00927177	0.00596513	0.016905	-0.0108973	0.0126935	0.000763582	0.0274465	-0.0336085	0.0529937	0.0314102	-0.0540681	-0.0196193	-0.0173261	-0.00637293	-0.0114333	0.00260013	0.00264036
Vitvi08g01349_t001	0.0495459	-0.0270839	0.00556367	0.0301002	0.0213629	-0.00850264	-0.0182488	0.00872492	0.0258113	0.00813816	-0.0671258	0.0228068	-0.0335085	0.0655216	0.0157554	-0.0440284	-0.0261679	-0.0608705	0.0475148	-0.0454858	-0.0552656	0.0430567	0.0192502	-0.00794437
Vitvi14g02558_t001	-0.0547715	0.00992182	0.0172733	0.0162267	-0.0120871	0.004269	-0.0301975	-0.00121296	-0.0101317	0.0251302	0.0278093	0.00892632	-0.000764215	0.0532672	0.0600737	0.0486014	-0.0667098	-0.0329173	0.0242853	-0.00330514	0.00735217	-0.0314453	-0.0171583	-0.0130427
Vitvi05g00011_t001	-0.0526545	0.0103259	-0.0246936	0.0414789	0.012099	-0.00829398	-0.0010568	0.0587373	-0.00409712	0.0447297	-0.0754505	-0.0406133	-0.0217243	0.00125172	-0.056877	-0.0395342	-0.0271141	-0.0993374	0.0400248	0.0390537	0.0472154	0.102988	-0.0694631	0.0445842
Vitvi08g00020_t001	0.0485921	-0.00413668	0.0226691	0.0717361	0.0329066	-0.114035	0.00885574	0.0590625	0.035559	-0.0060941	-0.0208832	-0.0716719	-0.04408	0.0546699	0.00128304	0.030623	-0.0210873	-0.014482	-0.0617424	-0.00713127	0.0720186	-0.118852	-0.00908251	0.0165753
Vitvi03g00677_t001	-0.053586	0.0170396	-0.000616494	-0.0182513	-0.0149503	0.00144594	0.0302287	0.00671454	-0.0144071	0.0334878	0.0158667	-0.0306009	0.000973317	0.000999268	-0.0401432	-0.0278778	0.04116	-0.0386503	-0.0562431	0.00701946	-0.0188121	-0.0152852	-0.0172547	-0.0380664
Vitvi18g02922_t001	-0.0482394	0.0142212	0.0137745	0.0316691	-0.0023675	-0.0332349	-0.141485	-0.0142573	0.08995	0.0186024	-0.0332153	0.0476628	-0.069768	0.0340456	0.061394	-0.0667475	-0.0331321	-0.0297188	-0.0389436	-0.00239885	-0.00103042	-0.139525	-0.0870961	0.00814718
Vitvi02g00116_t001	-0.0503824	0.0254018	-0.00402329	0.0217702	-0.0219267	-0.0166577	0.0170317	0.047359	0.0101034	0.0267107	0.0167025	0.0109828	-0.0337732	0.00672893	-0.0226534	-0.00106246	-0.0394514	-0.0814642	-0.0168452	-0.0335664	-0.00650948	0.0210632	0.0114961	0.0502029
Vitvi05g00241_t002	0.0156326	0.0602471	0.00855194	-0.00493706	-0.0322521	-0.0227208	-0.021925	0.0063345	0.0112284	0.0293136	-0.00140481	0.0157741	0.00620537	-0.0358765	-0.0119355	0.0447675	-0.0127948	-0.0264205	-0.0169792	0.0216753	-0.0256596	-0.022804	0.00812108	0.0107939
Vitvi14g01530_t005	0.0277421	0.0524603	-0.00567269	0.039642	0.0542606	-0.0193161	-0.00760473	-0.0203694	-0.0235111	0.0294343	0.013079	-0.00473463	-0.0251543	-0.0569012	0.0225006	-0.0229495	-0.043068	0.0567297	0.0290928	-0.0121614	0.0308367	0.00924364	-0.00753249	-0.0254776
Vitvi00g04554_t001	-0.0101992	-0.0510914	0.00535415	0.0206854	-0.0716453	-0.058134	0.116555	-0.140046	0.0487123	0.0584273	0.0519959	0.00552785	0.0401763	0.0445783	0.00518487	-0.0515751	0.0118444	0.0776472	0.057257	-0.113635	0.0147919	0.0630707	0.0409896	0.012974
Vitvi14g01478_t002	0.0180375	0.0588364	0.0187274	-0.000527378	0.0045905	0.0465014	-0.00407025	-0.0155736	-0.0115699	0.0055046	-0.0215041	-0.0340439	0.0417405	-0.0456255	0.035898	-0.060598	0.0290607	0.0217324	-0.00382863	-0.0221093	0.0251877	-0.00118259	8.70735e-05	0.0385873
Vitvi08g02415_t002	0.019055	0.05919	0.00521508	-0.0162433	0.0116814	0.0128733	0.00860048	0.0048399	0.0469575	0.000565388	0.0079095	-0.0118489	0.00180684	0.00617305	-0.00524235	-0.00756089	-0.0250623	-0.0221393	-0.00894894	0.039093	-0.0259987	-0.014511	-0.0022719	0.0239861
Vitvi05g01577_t001	-0.0486322	0.0244352	0.03494	0.0149268	0.00854974	-0.0343293	-0.0373616	0.0654013	0.0129353	0.0666796	0.0182967	0.072529	0.0292999	-0.00540227	-0.0182197	0.0118809	-0.00837676	-0.0574015	-0.00789961	-0.0378492	0.0199519	0.0122044	-0.0277038	-0.0587974
Vitvi14g00065_t001	0.0220791	-0.051338	0.0593623	0.0446296	-0.025426	-0.0582866	-0.00822226	0.0399373	0.0437324	0.0152702	-0.0533952	-0.0259585	0.0460635	0.119972	-0.0132122	0.0204341	0.00183721	0.011357	-0.0192994	0.0350464	0.0614177	-0.0093018	0.0112722	0.0202571
Vitvi04g04443_t001	-0.0536045	0.00958197	0.0170893	0.037182	0.015198	-0.0172942	-0.000214435	-0.0239204	0.0172322	-0.00951605	-0.0588678	-0.0494437	-0.0205576	-0.0173462	0.00975438	-0.0308655	-0.0642328	-0.0418638	0.0416597	-0.00588354	0.0389008	0.0822884	-0.0864866	-0.0341923
Vitvi04g02210_t001	0.015331	-0.0435007	0.00869953	0.0466189	-0.0265306	0.0476107	0.177874	-0.153458	0.0374779	0.0885199	0.0475928	0.0716228	-0.0105599	-0.0208837	-0.00703085	0.0609855	0.0675552	0.0434672	-0.0596842	0.0103038	-0.0169848	0.136759	0.0162936	0.0569275
Vitvi12g00153_t001	0.0395683	-0.0254714	0.0447052	0.0843585	-0.0409802	0.108059	-0.00278238	0.0381885	0.0192937	-0.0118271	0.0841011	0.024762	-0.0182615	-0.0498304	-0.0753141	-0.108362	-0.0842206	-0.0718345	0.0067847	0.0620339	-0.0466757	0.105763	-0.0629062	-0.0460168
Vitvi16g01985_t001	0.0536517	-0.009204	0.00612913	0.0230848	-0.0187831	-0.0639991	-0.000606413	0.0111381	0.0203223	0.00453924	-0.0296912	-0.0406079	0.0465989	-0.0165403	-0.0313275	-0.0669708	0.00836038	0.00805181	-0.0238756	-0.0427999	-0.00163877	-0.00656602	-0.00992682	0.0243226
Vitvi17g00759_t002	0.0203379	0.058324	0.0106607	0.00364534	0.0127909	0.00437132	0.00556624	0.00814977	-0.00749555	0.0295877	0.0168911	-0.00386362	0.00657356	-0.0484254	0.0276583	-0.0364702	-0.0395505	0.0762105	0.0343955	-0.0370592	0.0603451	0.0239685	-0.00715127	0.00282991
Vitvi14g04486_t001	-0.025952	-0.028031	-0.0606565	0.0196986	0.0243446	-0.030517	0.147108	-0.12589	0.189622	0.161494	0.0559062	-0.0260004	-0.0302835	0.061513	-0.0289123	0.0565849	0.111167	0.109081	0.110799	0.0494516	0.0283745	-0.172877	-0.0559454	-0.0214307
Vitvi10g00124_t001	0.00531819	-0.0243771	0.0689595	0.0726787	-0.0670837	0.0489593	0.0366737	0.0813059	0.164781	-0.259334	0.0417377	0.271912	0.0482161	-0.221044	-0.061799	0.0625857	0.0379624	0.0292227	0.212628	0.0483974	-0.0879173	-0.0394253	-0.0209449	-7.26735e-05
Vitvi06g01152_t001	0.0245286	-0.0295526	0.0692902	0.109039	-0.0529779	0.149495	0.027863	-0.0116905	0.00789078	-0.017255	0.045137	0.0137648	-0.0674729	0.00695794	-0.11215	-0.0492437	-0.0195853	0.0767544	-0.247809	0.0167963	0.0330749	-0.0487701	0.0400144	0.00753915
Vitvi10g00761_t004	0.021488	0.0562528	-0.0318845	0.0257242	-0.0392883	0.00938328	-0.033066	-0.0138997	0.0134906	0.00932673	0.0109118	0.00858206	0.00268236	0.0159337	0.0105827	-0.0130348	0.00768494	-0.0466494	-0.0107605	0.0574004	-0.0194554	-0.0155436	-0.00478956	0.0136657
Vitvi08g01851_t001	-0.0529071	0.0155547	0.0150007	0.0318963	-0.00689544	-0.0382628	0.0155608	-0.000584344	-0.00883774	0.0129713	0.0171291	-0.000504652	-0.02623	-0.0263936	-0.0192077	-0.0344827	0.0329681	0.0114553	0.033055	0.03358	0.0338962	0.0169331	0.0309651	0.0285806
Vitvi10g01035_t001	-0.0540842	0.0126005	0.00972906	0.0188588	-0.0179585	-0.00805466	-0.000523092	-0.00914679	0.00139505	-0.0163805	-0.0340387	-0.0211146	0.0391861	-0.00945281	-0.0141639	-0.0347211	-0.0259053	0.0128053	-0.0233952	-0.0364988	-0.026016	-0.0573711	0.0362769	-0.0386407
Vitvi07g02608_t010	0.0204681	0.0550687	-0.00215189	-0.0132021	0.0416436	-0.017377	0.000708096	0.00189559	0.0921335	-0.0113285	0.116626	-0.0499539	-0.0274054	0.00668056	-0.00175339	-0.0641112	-0.0454575	0.109989	0.0501567	0.0497111	0.036429	0.0125	-0.0319348	0.00536588
Vitvi04g01149_t003	0.0234488	0.0567181	-0.00511698	0.0144512	0.019378	0.0144259	-0.000956561	-0.00440939	-0.00990901	0.0180236	-0.00305192	-0.0169916	0.0233782	-0.0574087	0.00323532	-0.0161318	-0.0185076	0.0481155	0.0155854	-0.0394035	0.0392464	0.00932599	0.0017866	0.00238773
Vitvi13g01913_t001	-0.0457054	0.0306483	-0.029168	-0.00551979	-0.0201994	-0.0383216	0.0646194	0.0514457	0.00530807	0.0429734	0.0193311	0.0154583	-0.062089	0.00511453	-0.023771	0.00581264	0.0294882	-0.0438741	0.0316796	0.0512001	-0.0149525	0.0355233	-0.0471268	0.0980847
Vitvi18g00510_t001	-0.0470092	0.0195133	-0.0207214	-0.00253322	-0.0445089	0.00685195	0.0270564	0.119271	-0.125073	0.0747692	0.0480343	0.0174199	-0.0153656	0.0106639	0.0148435	0.0342265	0.0309632	0.00463597	0.0299605	0.00728886	-0.0126575	-0.0579884	-0.0290344	-0.0191021
Vitvi06g00141_t001	0.039942	-0.0391345	0.0161509	-0.013927	-0.000284734	-0.010285	-0.0654875	-0.0552179	0.0391725	0.0264398	0.0187662	-0.103096	-0.0655304	-0.0229252	-0.0546879	-0.0602804	0.0117514	-0.000445165	0.014974	0.0024967	-0.0296841	0.0323991	-0.170753	-0.0145443
Vitvi01g00639_t001	-0.0526599	0.0170341	0.000921009	0.0123525	0.00644886	-0.00467508	0.0129261	-0.0266268	0.0513121	-0.0234698	-0.0122698	-0.0264054	0.00188622	0.0424281	-0.0450033	-0.0121246	-0.0684988	-0.0322346	0.0115272	-0.026309	0.0913304	0.0502834	0.0520379	0.0043576
Vitvi07g01982_t001	-0.0341861	-0.00337281	-0.0493792	0.0636614	0.143688	0.048505	-0.08635	0.140654	0.0922664	0.129774	0.0484627	-0.0193656	0.0423627	0.00513692	0.0229483	-0.0367209	0.0612501	-0.137614	0.100099	-0.0543798	-0.0762616	0.000765529	0.0744576	-0.0451229
Vitvi12g00213_t001	-0.0506025	0.00890977	0.061647	-0.00718618	-0.0268625	-0.0241202	0.00710219	-0.0478015	-0.0144527	-0.0512018	-0.0489824	-0.034734	-0.0619958	-0.026859	0.015746	0.0936662	-0.00486113	0.0876712	-0.0605898	0.00151001	-0.0268455	0.0699161	-0.101825	0.0123873
Vitvi06g04392_t001	-0.0533293	0.0074517	0.0137423	0.00780628	0.0430279	0.0216378	-0.0274688	-0.0214858	0.0388444	-0.0680137	-0.00448945	-0.0287658	-0.05518	-0.0702874	0.0282198	0.017459	0.0383925	0.00936652	0.00689938	-0.0447061	-0.010696	-0.0652183	-0.0388973	0.00182224
Vitvi06g00051_t002	0.0158108	0.059515	0.00527076	-0.00790039	-0.0292976	0.0319929	-0.010237	0.00430819	0.00412372	0.00599934	0.0171185	-0.0185091	0.0336009	-0.0289781	0.00554189	-0.0150638	0.0522297	-0.00967789	-0.00809691	-0.0237844	0.0811355	0.0162674	-0.0171418	-0.0193826
Vitvi07g02249_t003	0.00676885	0.0591841	0.0258794	-0.0382604	-0.0599136	0.0409593	-0.00211249	0.0251906	0.0179397	0.00802577	0.00205945	-0.00536905	0.0427618	-0.0197007	0.0201614	-0.0116146	0.0477573	-0.0499103	-0.0262062	-0.00293094	0.0553058	0.00639072	-0.0114656	-0.03103
Vitvi02g04005_t001	0.00993248	-0.0403249	-0.00106595	-0.106391	0.0193535	0.0325837	-0.158123	-0.0436569	-0.0858933	0.152403	0.0649266	0.139352	0.0978004	0.0443074	0.0501141	-0.0388106	-0.000473929	0.0112883	-0.10058	-0.041613	0.106745	0.0122914	0.0292255	0.000631763
Vitvi07g02190_t001	-0.0476104	0.0267501	0.0140747	0.000466011	-0.0117848	0.0311502	0.022021	0.0424875	0.0612727	-0.0622458	0.0232774	0.0897051	-0.0216336	-0.0403748	-0.0788121	-0.0161905	-0.026679	-0.0552517	0.0376498	-0.0313293	0.0414462	0.096484	0.0229855	0.0373728
Vitvi17g00533_t001	-0.0533354	0.014517	0.00930379	0.00993358	0.00348515	-0.0162558	-0.00183118	-0.0167574	0.0167427	-0.00233995	-0.0341685	-0.030332	0.0138687	0.0303459	-0.00620977	-0.0567804	0.000665717	0.0103243	0.111179	0.00758798	-0.0236486	-0.00185244	0.0457884	0.0139054
Vitvi17g00558_t001	-0.0532324	0.0149195	-0.00340223	0.0164243	-0.0194303	-0.0103387	0.0188743	0.0209043	-0.00183956	0.0167359	-0.0248192	0.00261668	-0.00844066	0.0183336	-0.0271533	-0.0796918	-0.0139714	-0.00541997	-0.0258003	0.0470439	0.00354073	-0.0118154	-0.00788026	-3.68074e-05
Vitvi13g00925_t001	-0.0487912	0.024683	-0.00520281	0.00769816	-0.0148795	-0.0327812	0.0640959	0.0556287	-0.0268843	0.028602	0.00840667	-0.0228728	-0.0515107	-0.0130867	0.0659891	-0.0251468	-0.0183597	-0.0116954	0.032529	-0.0231166	0.0394671	0.0170138	0.0687082	0.0485957
Vitvi13g00082_t001	-0.0531603	0.0159392	0.00147825	0.0204815	0.0059606	0.00067978	0.00948536	-0.0209096	0.0128931	-0.00047077	-0.0158528	-0.0054163	-0.0118178	0.0362382	-0.0060699	-0.0204952	-0.0183702	0.0581768	-0.012227	-0.0130513	-0.0647635	-0.0117365	0.0478807	0.0341534
Vitvi07g02120_t001	0.0409116	-0.0268279	0.0546345	0.0738321	-0.074174	0.0410796	-0.0288694	-0.00217776	-0.0249089	-0.0272503	-0.0761534	0.0167301	-0.028175	-0.0196032	-0.0127869	0.0400403	-0.0282438	-0.132297	-0.0147921	-0.000278842	0.0635283	-0.0150404	0.0357166	-0.00512034
Vitvi06g00463_t001	-0.0516514	0.00899111	0.0292083	0.0340527	-0.0295481	-0.051695	0.0308406	0.054288	0.0235151	-0.0135743	-0.0661184	-0.0315537	-0.00734385	-0.00616753	0.0114013	-0.00641383	-0.064525	-0.0345996	-0.0391658	-0.00284707	-0.0267778	0.0528132	-0.000728601	-0.0858283
Vitvi10g01505_t001	-0.0474055	0.0124172	0.0437803	0.030245	-0.0614664	0.0398267	0.0578498	-0.0419903	0.0335664	-0.0337288	-0.0651572	-0.0813492	-0.0433085	-0.036963	-0.045359	0.166016	-0.135443	0.0601962	0.0260123	0.0318405	-0.0991099	-0.0114446	-0.0078958	-0.0438316
Vitvi12g04106_t001	0.050183	-0.00544562	-0.0138097	-0.0585187	-0.0180268	-0.0589513	0.00903774	0.0855852	0.0487097	0.0308733	-0.0530926	0.0654463	-0.0310704	0.0297951	-0.052333	0.0204239	0.0416392	-0.022763	0.0405753	-0.0530846	0.0248296	-0.0504622	0.0582734	-0.00424437
Vitvi01g01085_t001	-0.0479637	0.0194905	0.0119147	0.00418302	-0.00977598	0.060393	-0.0604251	-0.072733	-0.0172297	-0.0417685	-0.117767	0.0342251	-0.00600005	0.0340926	0.0229399	-0.0612736	-0.0870816	-0.0569555	0.0456151	-0.0267758	-0.147034	-0.0803379	-0.0802937	0.0346418
Vitvi19g01719_t001	-0.0541176	0.00820153	0.00869167	0.0173177	-0.0128537	0.0296659	-0.00619928	-0.000565498	0.0212727	-0.0282216	0.00115618	0.00320271	-0.0308145	0.00313593	-0.0574259	-0.043522	-0.0174621	0.0121919	0.0304165	0.0727134	-0.0170816	-0.00418374	-0.0224787	-0.0100423
Vitvi19g00609_t001	-0.0526666	0.0133734	0.00484087	0.0223941	-0.00677298	-0.0149835	-0.027135	0.0139954	-0.0660312	0.0304848	-0.0236677	0.0478675	-0.00772756	-0.0165582	0.0226095	-0.0606328	-0.0477749	-0.0148348	0.0156116	-0.0625219	-0.0300264	-0.0560509	0.0268748	-0.0565085
Vitvi08g00781_t001	-0.0529957	0.0146198	0.00714878	0.0250037	-0.0205488	-0.00249576	-0.00325116	0.00660417	-0.0012247	-0.0349454	0.0210429	0.0351481	0.0101079	-0.00120801	-0.0598296	-0.000438524	-0.0457995	0.0361623	-0.0182111	0.023385	0.0188451	-0.000720275	-0.0198601	0.0336692
Vitvi12g00423_t002	0.0174448	0.059073	0.0162559	0.0035104	-0.00789083	0.0109345	-0.0197184	-0.0182866	0.00837905	0.013056	-0.00155608	-0.00697707	0.00942423	0.0130442	0.00272385	-0.015225	0.0373804	-0.00176695	-0.00463228	0.0115807	-0.00152508	-0.00984504	-0.00445485	0.0269229
Vitvi05g02122_t001	-0.0488032	0.0223937	0.0251836	-0.0135972	-0.0535932	0.0123306	0.0198557	-0.013404	0.0552262	-0.0134744	0.0100993	-0.0616588	0.0767115	0.0552901	0.0104215	0.068986	0.0502975	0.0403252	0.0517229	0.0799592	-0.0609192	0.00438896	-0.0550233	-0.0310834
Vitvi03g00122_t001	-0.0495913	0.0182546	0.00754213	0.04531	0.00124003	0.0187414	-0.0104395	0.0399098	-0.0764126	0.0024889	0.114455	-0.0171837	-0.0629089	-0.000602278	-0.0599226	-0.000612328	0.00985534	0.00115134	0.0131773	0.0438614	-0.049177	0.00710089	0.0420098	0.0583391
Vitvi02g01019_t001	0.0485564	-0.0235716	0.00579953	-0.0110187	0.0168193	0.0207613	-0.0248296	-0.0233444	0.0508559	-0.0279509	-0.105123	0.0565133	0.0674285	0.0855071	0.018044	0.0861993	-0.0781497	-0.00668755	0.00823507	0.0358842	-0.00574289	0.0255499	0.0548656	-0.0433993
Vitvi13g00343_t001	0.0471173	-0.0281973	-0.00103141	0.0176912	-0.00505961	0.0303819	0.0364256	-0.0474936	0.0275211	0.03275	-0.0988177	0.0508098	0.013088	0.0159884	0.0370719	0.0391833	0.042846	0.0135564	-0.00320986	0.0183029	0.0227132	0.0397554	-0.00113541	-0.0771954
Vitvi03g00311_t001	-0.053554	0.00988084	0.0114486	0.00687194	-0.00506605	-0.000588077	0.0158822	0.00184608	-0.00533465	-0.0174472	-0.00732837	0.00304694	0.10503	-0.0871253	0.0184801	-0.0696469	0.00892022	-0.0102558	0.00613544	-0.00451108	0.0666055	-0.0116949	0.0585129	0.0115491
Vitvi04g01666_t001	-0.0519713	0.00338848	-0.0233451	0.0345319	-0.0114055	0.0128269	0.0295269	0.0449921	-0.0696019	0.0302053	-0.0421823	0.0228162	0.116241	0.0397244	0.0664983	0.0335518	0.0361161	0.0353609	0.0896929	-0.0212251	-0.0522988	0.00864657	-0.0508035	0.0206701
Vitvi03g00489_t001	-0.053233	0.0107043	0.012709	0.0222995	0.0262245	-0.00714485	-0.0232616	-0.0413286	0.0260153	0.00153857	0.000595143	-0.0309818	0.0158175	-0.00122462	-0.0254955	-0.0221934	0.00338589	-0.020962	0.0906856	-0.00112525	0.0145852	0.0107937	-0.0128264	0.0257666
Vitvi08g02374_t001	0.026926	-0.0170721	0.0445493	0.0956275	-0.0858786	0.10199	0.0764636	0.101016	0.0946734	0.00217347	0.0120583	-0.210173	-0.117269	0.103745	0.1489	0.151416	-0.0753548	0.0795596	-0.0278507	-0.18182	0.0859562	0.0190111	-0.0238113	0.00816516
Vitvi19g01878_t007	0.0279848	0.0497087	0.00395272	0.0260298	0.0806286	0.0344453	0.0452093	0.00258786	-0.0328077	0.0279369	-0.0164241	0.0101075	-0.0175571	0.0294188	0.0124671	-0.019784	-0.0281288	0.0331033	0.0303297	-0.0580267	0.0120648	0.0140549	0.00259026	0.00318966
Vitvi13g04220_t001	0.0290987	-0.0167556	0.0507767	0.140835	-0.0166438	0.118531	0.056862	-0.0580816	0.0401425	-0.0624855	0.0969118	0.056937	0.0209437	0.0838036	-0.0625108	-0.0287417	-0.00671522	0.0450802	-0.164842	0.0407618	0.0706813	0.00319863	0.0207993	-0.0108748
Vitvi07g02691_t003	0.0138542	0.0562277	0.00631795	-0.00220612	-0.0344265	-0.0815078	-0.0299314	0.017476	0.0474801	0.0589573	0.0232737	0.0560656	-0.0121094	0.0182424	-0.0473745	0.063791	-0.127296	0.0609819	0.0308344	0.0556473	-0.0757143	-0.020127	0.0176842	-0.0243492
Vitvi01g00747_t001	-0.0506438	0.0202969	-0.00522496	0.013868	-0.0109396	0.0202895	0.0116398	0.0365834	-0.0711115	-0.00111959	0.0507718	0.0257089	-0.000198471	-0.0374987	0.0303855	-0.037252	0.0610336	0.0263382	0.0318947	-0.0369937	-0.0395137	0.000159018	0.00261834	-0.0551458
Vitvi08g01675_t002	0.0214394	0.0572998	-0.00204891	0.00490247	0.0119117	0.00577924	-0.00897892	-0.00886004	0.0149616	0.0064204	-0.00278065	-0.0142957	0.00682871	-0.0144691	-0.0292403	0.0305013	0.032053	-0.0115601	-0.0114123	-0.0119983	-0.00972566	-0.017599	0.00541423	0.0200802
Vitvi08g01406_t002	0.018626	0.0583583	0.0146147	0.00777519	-0.00202242	-0.00724695	-0.0144916	-0.0093646	-0.00179545	0.0247742	0.000149811	0.00883712	-0.0197753	-0.00606672	0.0238239	-0.00489797	0.0112904	-0.00317728	-7.56337e-07	0.0160439	-0.0268242	-0.018259	0.00236291	0.0193127
Vitvi00g04555_t001	-0.0100412	-0.0517356	0.00979852	0.0533751	-0.0616082	-0.0269165	0.0863717	-0.0854073	0.0798793	0.114638	0.0555177	0.0426035	0.0470639	-0.0132653	0.0258891	0.032349	0.0472087	-0.104341	-0.0072411	-0.0287623	-0.0268522	-0.0710861	-0.00806874	0.0304083
Vitvi11g01528_t001	-0.0199316	-0.0126355	-0.0407739	0.0829214	0.128203	0.0774199	-0.152077	0.192281	0.0411385	0.0846496	0.0361606	-0.018262	0.0269611	-0.0643996	-0.0259658	0.0673654	0.140338	0.144815	-0.131919	0.0314805	-0.0510529	-0.00504131	-0.0545563	-0.00022898
Vitvi05g00812_t002	0.0189871	0.057904	0.0046192	0.00669822	-0.00771151	-0.0206146	-0.0187316	-0.00171392	0.00391619	0.025741	0.0108151	0.0125982	-0.000868192	-0.0198652	-0.0322318	0.0472653	0.012733	-0.0173201	-0.00531581	-0.00989325	0.0538027	0.00996137	-0.0130128	-0.00688602
Vitvi17g00400_t001	0.0224777	-0.0468799	0.0304452	-0.0658735	-0.0153154	0.0715848	-0.0615813	-0.0476218	0.0796312	0.0940388	-0.0394883	-0.00822841	0.004214	0.00919782	-0.114309	0.0449501	0.0352436	0.07095	0.0241532	-0.0111854	-0.120461	0.00711444	0.09782	0.0289987
Vitvi09g04569_t001	-0.021021	0.0338155	0.115746	-0.0332913	-0.0363272	-0.0988185	-0.108053	-0.0106271	-0.00667312	-0.00837202	0.0418116	-0.00255857	-0.104187	0.0538715	-0.0244352	0.0699573	0.163731	0.0128342	0.00238404	-0.0815166	-0.0526671	-0.00298934	0.0515485	-0.0175703
Vitvi06g04429_t001	0.0254207	-0.0353476	0.0880061	0.0137152	0.0266111	0.113489	-0.0972851	-0.0683461	-0.0116447	0.0390606	-0.0267333	-0.0214199	0.0860088	-0.143852	0.0126067	0.125482	0.0355895	-0.0629874	0.127046	-0.0208891	-0.00126374	-0.0937579	-0.0974561	-0.00316543
Vitvi02g00270_t003	0.0085608	0.0560179	0.0598931	-0.0168381	-0.00980946	-0.0435272	0.00178056	0.0189066	-0.00978138	0.0615366	-0.0152883	0.0667699	-0.0787826	-0.0230817	0.116302	-0.0419254	-0.0872844	-0.0193108	0.0133161	0.0681623	-0.035571	-0.00439401	-0.00519282	0.00838567
Vitvi10g01123_t003	0.0198434	0.0575451	-0.00926057	-0.00185191	-0.00750085	0.00695961	-0.00344571	0.0140154	0.00776883	0.0133845	0.0111724	-0.0150928	0.00633292	-0.0634243	0.00319839	0.0160129	0.0149654	0.0348951	0.00779184	-0.0440213	0.00267632	-0.0127253	0.0144609	0.0320269
Vitvi10g00523_t001	-0.0480676	0.0242867	-0.0400675	-0.00516337	-0.0273369	0.0335618	0.0114619	0.0348055	-0.0308489	0.0195119	-0.0501154	0.00640085	-0.0469799	0.00852112	-0.036949	0.0209013	0.0103262	-0.0301866	0.0654817	0.0175879	0.00854687	-0.00275704	-0.0339524	0.000912217
Vitvi14g01542_t001	-0.0527819	0.0136951	-0.00474686	0.0254751	0.0159314	0.0205603	0.00140488	0.00454269	-0.0149446	0.0219947	-0.0180695	-0.00564177	-0.0165377	0.00160821	0.00511315	-0.0130742	0.0368484	-0.0216905	0.000352984	0.0332005	-0.00759369	-0.0826338	0.05815	0.0356486
Vitvi18g02712_t001	0.0344101	-0.0357028	-0.0394564	-0.0919832	-0.022818	0.0730653	-0.0348237	-0.0297495	0.0300395	0.0117873	-0.0366147	0.0216848	0.06403	0.0248179	-0.0637933	0.0330068	0.0152898	0.0176358	-0.0780496	-0.0158397	-0.0177111	0.0576894	-0.0544127	0.00759299
Vitvi11g01457_t001	0.0188091	-0.0429225	0.0660351	-0.0765496	-0.0255946	0.045406	-0.101772	-0.00787118	-0.00134787	0.133091	-0.0813705	-0.0172262	0.0231469	-0.0564906	-0.135876	0.0366227	-0.0393907	0.00681839	-0.0280727	-0.0457894	-0.0409308	-0.0250211	0.102227	-0.0288321
Vitvi12g01610_t001	0.0122199	-0.0474771	0.030046	-0.0476728	-0.0738601	0.051713	-0.0305482	0.0271478	0.0201021	0.145159	-0.0349363	-0.0409862	-0.260929	-0.108844	-0.0908169	-0.124197	0.0187901	-0.0523508	0.0754359	-0.0311784	-0.0694589	-0.0078951	-0.102942	0.0112943
Vitvi12g02235_t001	0.0328936	-0.0332398	0.0431604	0.0505049	-0.042331	0.152329	0.00784976	0.0006848	-0.0222798	-0.0202695	0.0712655	0.0207965	-0.143318	-0.0551443	-0.0643859	-0.069106	-0.0076566	0.00510275	0.0397644	-0.0405293	-0.0378652	-0.0445194	-0.0934582	-0.0254156
Vitvi14g02023_t004	0.0202931	0.0574788	0.00389855	0.00553705	0.00671973	-0.000652863	-0.011404	-0.0100293	0.0103448	0.0144984	-0.0132134	-0.00284114	0.00296806	-0.0159048	-0.0122522	0.0191424	0.0060657	-0.0154581	-0.0110854	0.00746897	-0.0260807	-0.0200686	0.0072979	-0.0144625
Vitvi14g01350_t001	-0.0518863	0.0107999	-0.00803571	0.0445611	-0.0320989	0.0246393	-0.00787872	0.0255182	-0.0201307	-0.00168517	0.0161606	0.0210506	0.0383599	-0.0363918	0.00795573	0.0296874	0.0694195	0.0314914	0.0439334	-0.0409784	-0.00262933	0.0166139	-0.0449001	-0.0235933
Vitvi18g01636_t001	-0.0512813	0.0151897	0.0183236	0.0311436	-0.0172025	0.00248377	-0.00828611	0.0273872	-0.0405094	0.0280116	0.061097	0.0258103	0.0103889	0.0263215	-0.0401557	-0.0361566	0.00276923	-0.0536096	0.0269619	-0.0156728	0.0566834	0.0880739	0.00699299	0.0250828
Vitvi04g00359_t001	0.04309	-0.0304108	-0.00458948	-0.0458439	-0.00626697	0.081062	-0.0730778	-0.0082149	0.0153918	0.0230345	0.00310916	0.0229098	-0.0504893	0.0204125	0.00794919	0.000111205	-0.0263384	0.0610027	0.0452366	0.0147931	-0.00633602	0.0109832	-0.0656452	-0.0435333
Vitvi09g00050_t003	0.0311943	0.0432904	-0.0520571	0.0561771	0.0482373	-0.0448279	-0.0126155	-0.00872843	0.00232895	0.0177105	0.0498214	0.0186098	-0.0792632	0.00109286	-0.0282917	0.0740643	-0.00307268	-0.0474217	0.00121536	0.030682	-0.0317268	-0.0258662	-0.00484871	-0.0459311
Vitvi10g01123_t002	0.0241271	0.0534833	0.00704956	0.0273098	0.0415898	0.00506062	-0.00251909	-0.0144986	-0.0351838	0.0287697	-0.00940639	-0.0151016	-0.00774135	-0.0710146	0.0440706	-0.0411362	-0.0092823	0.0908462	0.0340995	-0.0568219	0.0111187	-0.000231084	0.0114564	0.00650233
Vitvi06g01782_t002	0.0239373	0.0547624	-0.0177695	0.00959335	0.0190147	-0.00978377	0.00394792	0.00417362	0.0278323	0.0127024	-0.000609228	0.0193825	-0.0324604	0.01295	-0.0168051	0.0364534	-0.0311063	-0.0564099	-0.00899235	0.034365	-0.0244463	-0.0115115	-0.00150126	-0.00087809
Vitvi11g00337_t001	-0.0495038	0.00342777	0.0426766	0.0449637	0.0288068	0.00402333	-0.0387896	-0.0611838	-0.0171152	-0.0720445	0.0198386	-0.0378131	0.0570661	-0.102758	-0.0211287	-0.103835	0.0374831	0.0131891	0.00824814	-0.0100179	-0.0432449	0.00166139	0.0692016	0.0195868
Vitvi09g00077_t005	0.0250833	0.0537866	-0.0112362	0.0160133	0.0374832	0.0045406	0.000833046	-0.0144328	0.0192287	0.0105041	-0.0446137	0.0085237	-0.0247169	0.00234275	0.0049688	-0.00513011	-0.0319115	-0.00489339	0.00746932	0.00789367	-0.0486849	-0.0139482	0.0153354	0.000295315
Vitvi07g00524_t001	-0.0527702	0.0106752	0.0085641	0.0223195	0.00209382	1.92471e-05	-0.00743722	-0.0309518	0.00488332	-0.00156438	-0.0424605	-0.047206	0.00213527	-0.00666412	0.0172953	-0.0123978	0.00326792	-0.00437691	0.0543648	0.0430047	0.129621	-0.0269701	0.0202593	0.0708619
Vitvi10g00870_t001	-0.0466456	0.0268014	-0.0174727	-0.0228945	-0.0303069	0.0497877	0.00756202	0.0453645	0.010648	0.00212462	-0.0115199	-0.0143567	-0.0444609	7.38389e-05	-0.085542	-0.040275	0.0426405	0.0312882	0.0150641	-0.0545014	-0.0970168	-0.0389671	-0.0722661	-0.0636378
Vitvi10g04567_t001	-0.0257773	0.00426624	-0.035853	0.101675	0.129321	0.0768081	-0.0995817	0.170799	0.0768639	0.113221	-0.000651144	0.026839	0.0356082	-0.0248301	0.0147248	0.059869	0.0474151	0.0698464	0.00497069	0.168298	0.0923512	0.0577572	0.143306	0.0191729
Vitvi06g04430_t001	0.0277277	-0.030613	0.100243	0.00830475	0.0311055	0.0900848	-0.0952866	-0.0793866	-0.0501645	-0.00201629	0.0158288	-0.0411573	0.0498816	-0.102711	0.127771	0.0200294	-0.122062	-0.0302659	0.180377	-0.00692396	0.00623722	-0.00497269	0.0161087	0.0456763
Vitvi08g01384_t001	-0.049742	0.0203265	-0.0187656	0.00709483	-0.00810135	0.0504674	0.0337361	0.0354919	-0.0494944	0.00425542	-0.00656325	0.0219555	-0.00541192	-0.0109233	-0.00071898	-0.00488903	-0.0238837	0.0342583	-0.0208755	0.0263497	-0.00973391	-0.0770224	-0.0134164	0.0341579

## Sheet: 4
Table 4: Principal Component Analysis (PCA) loadings performed on Merlot/110 Ricther Control and Merlot/110 Ricther High leaves for the 500 genes containing the most variance.
Variables	PC1	PC2	PC3	PC4	PC5	PC6	PC7	PC8	PC9	PC10	PC11	PC12
Vitvi06g01696_t002	-0.114889	0.0375422	-0.00121138	0.0132191	0.011233	0.0525739	-0.00990315	-0.0373659	-0.0107704	-0.0154063	0.00196831	0.102588
Vitvi06g01696_t003	-0.10526	0.031932	-0.00724582	0.0191414	-0.0094146	0.0384954	-0.0127441	-0.035089	-0.0188653	-0.00928504	0.00254497	-0.185228
Vitvi14g01449_t003	-0.0893329	0.0629159	0.0552815	0.0192467	0.0292064	-0.0949661	0.0541934	0.0465744	0.00806317	0.021769	0.0192707	-0.0860318
Vitvi19g01878_t002	-0.0935993	0.032033	-0.00693949	0.00605437	0.0182577	0.0286666	-0.0149297	-0.0248382	-0.0187052	-0.002105	0.00294681	0.826424
Vitvi04g01368_t001	-0.0532701	-0.0922055	-0.0705277	-0.00648635	-0.012842	0.0239615	0.0906169	0.0407414	-0.0748791	-0.0284804	0.0312191	0.00255748
Vitvi06g00666_t001	-0.0416651	-0.0946439	-0.10387	0.00631313	0.00685232	0.079649	0.0849511	0.105727	-0.0502259	0.0435379	0.0252853	-0.11612
Vitvi10g00761_t001	-0.0879671	0.0366563	0.00923495	0.0269285	-0.000910388	-0.0209553	-0.00681299	0.00547921	-0.0312531	0.020005	0.00930631	0.033682
Vitvi15g01110_t003	-0.0839608	0.0437636	0.0128787	0.00821354	0.0216498	-0.0469963	0.0391976	-0.00546548	0.00581676	0.0090288	0.0116698	0.0234857
Vitvi19g00041_t002	-0.0663577	0.0658643	0.0799808	-0.00844197	0.0345281	-0.0975685	0.0842405	0.0612128	0.0559778	-0.0145815	0.0173097	-0.0115239
Vitvi05g00170_t001	-0.0288694	-0.10164	-0.00959065	-0.0731058	0.0396133	-0.0188213	-0.0585623	0.0495572	0.0336153	0.0347096	0.0158683	-0.0714065
Vitvi09g00264_t001	-0.0788147	0.0499693	0.040564	-0.0157419	0.0197009	-0.0189593	0.0175681	0.0307148	0.0156124	-0.015481	0.00620905	-0.0739769
Vitvi14g00322_t002	-0.0868402	0.0230494	-0.0102022	0.0150252	-0.0101184	0.047	-0.0282698	-0.0286785	-0.0238047	-0.0110575	0.000378704	0.00329708
Vitvi18g03215_t001	-0.0306106	-0.0992008	-0.058097	-0.0467211	0.0284868	0.0244904	0.0295248	0.0619865	-0.0479177	-0.0377057	-0.0432474	-0.0122613
Vitvi05g01933_t001	-0.0553609	-0.0755508	-0.0678689	0.089291	0.0177606	0.0281986	-0.0293824	-0.0655987	0.0649581	0.132125	-0.077958	-0.0359066
Vitvi17g00700_t002	-0.078524	0.0470957	0.0341689	0.0143791	0.0272599	-0.0501915	0.0278218	0.0242283	0.00089924	0.0108055	0.0131705	-0.0190837
Vitvi05g04032_t002	-0.0840839	0.0335306	0.00262626	0.00628582	0.00341441	0.00497584	-0.0118041	-0.00460883	-0.0202866	0.00327691	0.00429754	0.0197681
Vitvi07g02504_t001	-0.0806113	0.0396227	0.0445815	0.022005	-0.00423893	0.0122738	-0.00415046	0.0253454	0.000914611	-0.0216296	0.00661005	0.0213259
Vitvi15g01538_t004	-0.0818864	0.0310409	0.0109961	0.0149038	0.00720594	0.022072	-0.00445779	-0.0116437	-0.00518266	-0.0136266	0.0045469	0.0111984
Vitvi08g01520_t003	-0.0815058	0.0309892	-0.000272394	0.0226555	-0.00799193	-0.0154917	0.00296323	-0.0115644	-0.0203246	0.0106192	0.00775443	-0.00672115
Vitvi01g00556_t004	-0.0829	0.0176128	-0.0222575	0.00556305	0.0260525	0.0722699	-0.0411949	-0.0422207	-0.0258957	-0.0113012	-0.0018278	0.0248942
Vitvi18g00124_t002	-0.0793165	0.0357354	0.00713263	-0.020779	-0.00951222	0.0161966	-0.00342108	-0.00338892	0.00243748	-0.0208519	-0.000541684	0.00783991
Vitvi14g01449_t002	-0.0674121	0.0568606	0.0447674	-0.0352538	0.0706424	-0.0542343	0.0353157	0.044582	0.0245342	0.000452275	0.00977618	-0.00505028
Vitvi19g02056_t002	-0.0794634	0.0341267	0.0232865	0.00406099	-0.00264333	0.0300434	-0.0215781	0.0121161	-0.00935338	-0.0189526	0.0017612	0.016411
Vitvi09g00264_t003	-0.0755568	0.0448084	0.0182296	-0.0219685	0.0387624	-0.0226463	0.00277879	0.0216698	-0.00503989	0.00663027	0.00558321	0.00675142
Vitvi02g00650_t002	-0.079228	0.0354756	0.00858827	-0.00109635	0.0153939	0.0011775	0.00193851	-0.00416971	-0.00462782	-0.00458135	0.00475496	0.019645
Vitvi10g04037_t001	-0.0153977	-0.0942128	0.0529542	-0.0404423	-0.0548621	0.0320113	0.0150145	0.124716	-0.0820444	-0.0609041	0.271407	-0.0349171
Vitvi02g00429_t002	-0.0810535	0.00744338	-0.0355757	0.0172984	0.0159992	0.0949542	-0.0636364	-0.0536863	-0.0432591	-0.00820023	-0.00386976	-0.030828
Vitvi06g01723_t002	-0.0804034	0.00722386	-0.0557969	0.0131766	-0.0252765	0.0467115	-0.00927671	-0.0861549	-0.0197255	-0.00866262	-0.0015966	0.00455001
Vitvi16g01915_t003	-0.0806533	0.0176479	-0.029925	0.0299346	-0.00961436	0.00814734	-0.0215105	-0.037729	-0.0439124	0.0217421	0.00501531	-0.0338969
Vitvi07g02188_t003	-0.0748794	0.0410643	0.00303054	-0.00711787	0.0323995	-0.0499535	0.0122766	0.00933715	-0.0172307	0.0277636	0.00923308	0.0066332
Vitvi03g00325_t001	0.0542134	0.0643802	0.06838	0.00178301	0.0169212	0.140223	0.0390473	-0.0993396	0.140493	0.0357598	0.0603468	0.0036986
Vitvi13g04637_t001	-0.0390211	-0.0850629	-0.050798	-0.0368598	-0.00370878	-0.00103003	0.0349422	0.0455645	-0.106908	-0.000272312	-0.0420994	-0.0388744
Vitvi10g04288_t001	-0.0791593	0.0128593	-0.0434819	0.0182477	-0.0124824	0.0252547	-0.0240311	-0.0546457	-0.0397778	0.0134479	0.00142581	-0.0197467
Vitvi05g00092_t002	-0.0773219	0.0296673	0.00576507	0.00344635	0.0162391	0.0257847	-0.0122617	-0.0100708	-0.00854095	-0.0109541	0.00274892	3.06386e-05
Vitvi02g01784_t001	-0.0422308	-0.0792036	-0.0737242	-0.0226899	0.021541	0.0559569	-0.0317636	-0.0183766	0.0255369	0.00462753	0.00393413	-0.000456979
Vitvi12g00210_t001	-0.0338552	-0.086062	-0.0386301	-0.0334804	0.0254234	-0.0262797	-0.038401	0.0279147	0.0935529	-0.00796308	-0.0335214	-0.017056
Vitvi19g00680_t001	0.0396115	0.0831653	0.00457145	-0.00981241	0.00150304	0.0241155	0.0455206	-0.0500087	0.0348433	-0.140764	0.00167924	-0.073154
Vitvi14g01624_t003	-0.0738785	0.0344379	0.0141651	-0.00117204	0.0205547	0.00537713	0.00308796	-0.000902507	0.0011988	-0.0100476	0.00469345	-0.0133339
Vitvi06g04080_t001	0.0760708	-0.0216383	-0.0330907	0.0201542	-0.0238901	0.0429159	-0.000995989	-0.0309823	0.0119044	-0.00992658	-0.0313587	0.0124536
Vitvi14g01465_t004	-0.0734991	0.0340683	0.0151098	0.00414801	0.024269	0.00255455	0.00766083	-0.00319988	0.00300042	-0.00922424	0.00595314	-0.0248861
Vitvi13g02522_t001	0.0723115	-0.0346957	-0.00212545	-0.0141032	-0.0165395	0.0124701	0.0530376	-0.00117078	-0.024515	0.103173	-0.0761347	-0.00248169
Vitvi08g04165_t004	-0.0661909	0.0469793	-0.00160472	-0.0365289	0.0361163	-0.0872074	0.0264226	0.0213546	-0.0124401	0.0392091	0.00886199	-0.0357234
Vitvi01g02258_t004	-0.073832	0.029617	-0.00102197	0.0241181	-0.00894021	-0.0316166	-0.00172051	-0.000791148	-0.0305876	0.0236501	0.00884569	-0.00786794
Vitvi03g00312_t001	-0.0251707	-0.0871594	0.0222091	-0.0100324	0.00154481	0.00846244	-0.00150894	-0.0326371	-0.0409431	0.0541484	0.24965	-0.00641379
Vitvi04g00997_t001	0.0289077	0.085357	-0.00632417	0.0325386	-0.00246821	0.0427845	0.0785942	-0.0219452	-0.00618288	-0.0386625	-0.0617634	0.0325057
Vitvi04g00520_t001	-0.0693071	0.037773	0.0189747	-0.0283869	0.00434772	0.0103581	-0.0156731	0.0225789	-0.00332932	-0.0147509	-0.000597501	-0.025701
Vitvi16g01498_t002	-0.0727326	0.0266349	0.0154748	0.0275941	-0.00628491	0.0151053	-0.00316426	-0.00658388	-0.00666391	-0.0126336	0.00588697	-0.0461845
Vitvi07g04157_t003	-0.0704099	0.0332971	0.0225388	0.0278336	-0.000844944	-0.0237502	0.0047096	0.0139077	-0.0137678	0.00718943	0.00984927	-0.0287111
Vitvi08g02086_t002	-0.0729498	0.0220075	-0.00143017	0.0201215	0.0149717	0.0303681	-0.00859956	-0.0258952	-0.00923225	-0.0102593	0.00415252	-0.030299
Vitvi01g02258_t002	-0.070265	0.0321445	0.0139387	0.024912	0.00229474	-0.0283486	0.00206235	0.00998977	-0.0203868	0.0153223	0.00969991	-0.0234837
Vitvi18g02559_t001	-0.0335164	-0.0800792	-0.0149442	-0.0508562	0.0488243	0.0220776	0.0218754	0.0515363	0.0426647	0.0236402	-0.0509635	0.0146314
Vitvi06g00064_t003	-0.0710191	0.0265341	0.0195128	0.0116122	0.0237223	0.0479191	-0.00931779	-0.0105623	0.00739831	-0.0305639	0.002592	0.00447912
Vitvi13g02522_t002	-0.0681049	0.0362131	0.00863544	-0.023686	0.0112899	-0.00722377	-0.010297	0.0156601	-0.0108831	0.000702768	0.00165955	-0.019509
Vitvi09g01992_t002	-0.0712438	0.025856	-0.00411587	0.00400484	0.0260341	0.0171391	-0.0113107	-0.0162325	-0.013983	-0.000178217	0.00360446	-0.0217119
Vitvi05g00071_t001	-0.0491882	-0.0500979	-0.0798001	0.0604265	-0.0331168	0.103914	-0.0920791	-0.171567	-0.0795835	0.0999221	-0.0441818	-0.0257512
Vitvi19g01801_t003	-0.0681094	0.0342576	0.0335099	0.0141047	0.00600586	0.00443874	0.00271602	0.0163861	0.00445386	-0.0171989	0.00628246	-0.0153318
Vitvi08g04165_t002	-0.0614374	0.0464928	0.00490005	-0.036693	0.0400615	-0.083744	0.0335779	0.0217705	-0.00134953	0.0303646	0.00898797	0.0177996
Vitvi04g01633_t002	-0.0696527	0.0302942	0.00906972	0.0171021	0.00844522	-0.0150369	0.00503646	-0.00146361	-0.0115067	0.00600451	0.00783247	0.0100566
Vitvi01g01883_t001	-0.0703663	0.0274698	0.00346925	-0.00333083	0.00240251	0.0222827	-0.0248425	0.000967084	-0.0187433	-0.00554518	0.000765426	-0.00614726
Vitvi12g01876_t001	-0.0706545	0.00165377	-0.0366585	0.0668823	-0.030671	0.0251909	-0.0417752	-0.0466684	-0.0644294	0.0273723	0.00601782	-0.0200509
Vitvi08g02375_t001	0.0118206	-0.0455762	0.0941908	-0.0989974	0.0223057	-0.234352	-0.180439	-0.243081	-0.0888773	-0.28474	-0.172026	-0.0188501
Vitvi12g01831_t002	-0.069193	0.0292966	0.0147391	0.0183777	0.00712598	-0.000482611	0.0133432	-0.00877785	0.00408532	-0.0110316	0.00708243	-0.014755
Vitvi17g01564_t001	0.0433338	0.0712637	0.00225407	-0.0124767	-0.00448573	0.0556138	0.039367	-0.0236448	0.0632446	0.0212894	-0.0376646	-0.00728806
Vitvi01g01351_t001	-0.0667699	0.035601	0.0129556	-0.0176172	0.0407753	0.00146322	-0.00810697	0.0120693	-0.00568056	-0.000791544	0.00342859	-0.00485637
Vitvi10g00026_t001	0.0349344	0.0773397	-0.00393017	-0.0138725	0.0182443	0.0635473	0.0434167	-0.0104649	0.00867025	-0.0425201	0.0152119	-0.0223434
Vitvi09g04225_t001	-0.0660453	0.0365459	0.0253333	-0.00695496	0.0201962	-0.00325385	0.0183382	0.00636983	0.0182267	-0.0199397	0.00516805	-0.0252597
Vitvi14g02945_t002	-0.0686897	0.0279444	0.00585695	-0.00324955	0.0339017	0.0259729	-0.00206536	-0.0148785	0.00392261	-0.015883	0.00283097	-0.0193604
Vitvi07g00248_t002	-0.0679174	0.0297959	0.0021845	0.0177	0.00489189	-0.0320309	0.00709942	-0.0014796	-0.0191481	0.018339	0.00894558	-0.00315878
Vitvi07g00286_t002	-0.0667787	0.0332633	0.00946778	0.0010663	-0.000359686	-0.023414	-0.0267908	0.029786	-0.0387967	0.0242152	0.00502831	-0.00688172
Vitvi01g00444_t002	-0.0690659	0.0249952	-0.00395728	-0.00188698	0.0096603	0.020613	-0.0111471	-0.015621	-0.00991217	-0.00764978	0.00160684	-0.010961
Vitvi19g00641_t002	-0.0666505	0.0328115	0.015676	-0.00722986	0.0202369	0.0073222	-0.0116041	0.01229	-0.00772977	-0.00560918	0.00310538	-0.027286
Vitvi01g02092_t002	-0.0676081	0.0261916	-0.00562796	-0.00779537	-0.0207126	0.00474861	-0.0186563	-0.00189673	-0.0216506	0.000321443	0.000239939	-0.00591385
Vitvi19g00257_t002	-0.0629765	0.0369807	0.0271167	0.023507	0.0127071	-0.0543832	0.037293	0.01236	0.00630843	0.0081263	0.0134316	-0.00500339
Vitvi19g01817_t001	-0.0678181	0.0249265	-0.00302106	0.0138846	-0.00586003	-0.00556726	-0.00709358	-0.00836779	-0.0210109	0.00771024	0.00507276	-0.0319038
Vitvi07g02491_t002	-0.0653928	0.0321245	0.0137635	-0.00764686	0.0151195	0.00401781	-0.0137483	0.0138472	-0.0113268	-0.0025813	0.00288699	0.0174046
Vitvi10g01778_t001	-0.0416956	-0.0663498	-0.039362	0.00369581	-0.0434146	0.0200632	0.00558311	-0.0268521	0.0776349	0.108906	-0.0187963	-0.0264925
Vitvi10g00459_t001	-0.0379479	-0.0652409	-0.070617	0.0366017	-0.0395864	0.0634564	0.0714284	0.0189434	0.00558513	0.0266052	-0.0625542	0.0255041
Vitvi17g00700_t001	0.0695564	-0.00308641	0.00529854	-0.00675054	-0.00572999	0.00596927	-0.0284638	0.00083026	0.0234578	0.00105333	0.0177372	0.0281217
Vitvi19g01791_t002	-0.042396	-0.0128994	-0.144381	-0.119596	0.0599205	0.100075	-0.0398969	-0.143114	-0.0141866	-0.00656953	-0.0233359	-0.017133
Vitvi12g00373_t001	-0.0633873	0.0339059	0.0240921	0.007046	0.0182513	-0.0136061	0.0166991	0.00799622	0.00849996	-0.00872271	0.00751647	-0.00447309
Vitvi15g00960_t003	-0.0601801	-0.0147064	0.00235808	0.0807065	0.000233873	0.177635	-0.0487142	-0.0793679	0.00656208	-0.0789643	-0.00289782	-0.0343065
Vitvi13g01758_t002	-0.0647821	0.029766	0.00216526	0.0125869	0.00269226	-0.0349087	0.009051	0.000312359	-0.0166665	0.0173062	0.00835544	-0.0256699
Vitvi01g01038_t001	-0.0396172	-0.0657235	-0.0525952	-0.0337066	-0.0217071	0.019639	0.0510008	0.00929734	-0.036074	0.0323971	-0.0852245	0.0326187
Vitvi04g00715_t001	0.0619844	-0.0358365	0.0102838	-0.0301189	-0.01679	-0.00966223	0.0011168	-0.046184	-0.0434671	0.0493877	0.0402088	-0.00220969
Vitvi03g00773_t006	-0.0649402	0.0286369	0.013077	0.0194761	0.0158976	-0.0102106	0.00435121	0.000467574	-0.00863181	0.00328166	0.00804319	-0.013525
Vitvi04g02125_t001	-0.0313876	-0.0101264	0.00695714	-0.101865	-0.0200562	0.315338	-0.280292	0.0711397	-0.088368	-0.0854586	-0.0466171	0.00134432
Vitvi08g00100_t001	0.0334146	0.0724489	-0.000421211	-0.00837028	0.021274	0.0274608	0.0746959	-0.0368815	0.0376486	-0.0711943	0.0424202	-0.033557
Vitvi06g00064_t002	-0.0648953	0.0277403	-0.0119859	-0.0171483	0.0177574	-0.00475755	-0.00785896	-0.00948392	-0.0160537	0.00870009	0.00195555	-0.0266692
Vitvi07g02097_t001	0.0320799	0.0709051	-0.0586935	-0.0282417	0.0146019	0.0159331	-0.0202237	-0.0155913	-0.0424494	0.00274189	-0.031289	0.0434208
Vitvi14g01748_t001	-0.0648725	0.0263388	0.014803	0.010867	0.00124907	0.0173989	-0.0132191	0.00370176	-0.00930068	-0.0109026	0.00336648	0.0201637
Vitvi07g04157_t004	-0.0634254	0.0309429	0.0147226	0.00956793	-0.00174933	-0.019176	0.00335598	0.0103905	-0.00952886	0.00316501	0.00655638	0.0228843
Vitvi14g02997_t005	-0.0606762	0.0365687	0.0159532	-0.0142592	0.0425464	-0.022723	0.0311571	-0.000630261	0.0205916	-0.00788902	0.00698473	0.0173247
Vitvi08g02226_t002	-0.0662227	0.0098064	-0.0407499	0.0160018	0.0119185	0.0246691	-0.0402847	-0.0388943	-0.0513935	0.0256599	0.00163707	-0.00801675
Vitvi03g04022_t002	-0.0648535	0.0260621	-0.00170599	-0.00115158	0.00137983	0.00241702	-0.0153454	-0.00109786	-0.020181	0.00443547	0.00256717	0.0210116
Vitvi01g00106_t002	-0.0625484	0.0286516	0.0312303	0.0278462	-0.000777494	0.00565966	-0.0475431	0.0456063	-0.0439522	0.0136198	0.00581979	-0.0236057
Vitvi18g00013_t001	-0.0620914	0.0317418	-2.76225e-05	-0.0395501	-0.0217716	0.000356131	0.0211668	-0.0127882	0.0241341	-0.0303991	-0.00234884	-0.0172353
Vitvi05g00107_t001	-0.0491988	-0.0545118	-0.0193983	0.0176674	-0.0349847	-0.01448	-0.0419002	-0.0452235	0.0564767	0.101663	0.0534583	-0.0281465
Vitvi13g02005_t001	0.0429207	0.0287888	0.101594	-0.0631358	0.00205282	0.227384	0.0114023	-0.106763	0.0021544	0.082302	0.0268912	-0.0110934
Vitvi11g00099_t001	0.0376036	0.0676129	0.00857721	-0.0142723	0.0473447	-0.00103408	0.0575255	-0.017923	0.0180806	0.00609196	0.0230177	-0.00422289
Vitvi19g04155_t001	0.0494714	-0.0348133	0.0662373	-0.111287	-0.036846	-0.00171442	-0.0761804	-0.0712411	-0.115417	0.0959301	0.0621243	-0.0118214
Vitvi06g04057_t001	0.0299549	0.0704037	-0.0516737	-0.038573	-0.00297302	0.022017	-0.0176023	0.0426504	-0.0449328	0.0236005	-0.0189568	0.0260893
Vitvi09g01927_t002	-0.0638671	0.0237284	0.00820765	0.0299807	-0.0141174	-0.0102204	0.00800322	-0.00874811	-0.00896038	-0.000747558	0.0076702	0.0261102
Vitvi17g00070_t001	-0.0366707	-0.0683227	0.0020964	-0.021777	-0.0090893	0.00505663	0.0262801	-0.0134712	0.0455822	-0.0223049	0.00150926	0.0140133
Vitvi12g00453_t001	-0.0595137	0.0352142	0.0347432	-0.00337041	0.0185265	0.00121778	0.00677657	0.0216082	0.0131398	-0.0200243	0.00484539	0.0193766
Vitvi16g01344_t002	-0.0635833	0.0238064	0.00918332	0.0185247	0.0160047	0.0124845	0.0257359	-0.0288212	0.019783	-0.0232449	0.00645289	-0.022989
Vitvi08g01547_t001	-0.0328316	-0.0672921	-0.0559291	-0.0258856	0.0113169	-0.0200055	0.0415136	0.0268696	0.0184085	0.0308784	-0.114213	0.0207085
Vitvi05g01953_t001	-0.0645261	0.00355971	-0.0242793	0.0520424	0.00483823	0.0449062	0.0147117	-0.0791795	0.00375768	-0.0201746	0.00612089	-0.00380971
Vitvi08g00020_t001	-0.0296962	-0.0696514	-0.0466841	-0.0313599	0.0213494	0.000610438	-0.051077	0.0754002	0.0255858	0.0207043	0.0665862	0.0393264
Vitvi07g02320_t001	0.0357517	0.0439747	-0.145143	-0.00995612	-0.0358564	0.00485599	-0.0229026	0.0178253	-0.107174	-0.0289506	0.0882254	0.0200963
Vitvi15g01538_t001	-0.0620914	0.0267682	0.013764	-0.00739609	0.0255324	0.0348778	-0.0209062	0.00396494	-0.0041485	-0.0172263	0.000528442	-0.0268146
Vitvi14g01391_t001	-0.0596653	0.0314622	0.0374015	0.0141528	-0.0274962	-0.00140467	0.000742374	0.0264292	0.00367514	-0.0212138	0.00470054	-0.00206442
Vitvi14g04481_t001	0.0340209	0.0663311	-0.0445709	-0.0309029	0.00944309	0.0222699	-0.0432733	0.0575241	-0.0165701	0.0178394	0.0150076	0.0232634
Vitvi01g00160_t002	-0.0527071	0.0447321	0.0298213	-0.0256685	0.0279235	-0.064737	0.0311998	0.0378869	0.0121172	0.00824815	0.00844186	0.025874
Vitvi04g04474_t001	0.0329689	0.0676673	-0.0314308	-0.0274873	0.0249429	-0.000874712	-0.0523931	0.00667771	-0.0193736	0.0270501	-0.0171406	0.0499949
Vitvi02g01288_t001	-0.0194246	-0.0721551	0.0381327	-0.049185	-0.0461835	-0.0477092	-0.0898731	-0.0215867	-0.0116507	0.00245077	-0.039829	-0.0212371
Vitvi06g01346_t001	0.0234093	0.0718445	-0.00148639	0.0677894	0.00592636	0.0430321	0.0483994	-0.0235427	0.0330693	0.028687	0.0289319	0.017582
Vitvi06g04052_t001	0.0334674	0.0666472	-0.0338054	-0.0309869	0.00858138	-0.00752071	-0.0573073	0.0498314	-0.0118826	0.0139066	0.0198052	0.0342624
Vitvi14g01314_t001	0.0330053	0.0625399	-0.075998	0.0111023	0.0174087	-0.0563744	0.00685363	-0.0124663	-0.0793239	0.00724936	0.00527476	-0.00669962
Vitvi05g01952_t002	-0.0621518	0.0244693	-0.00758287	-0.00948844	0.0180962	0.00917208	-0.00889914	-0.0127019	-0.0110933	-0.000105154	0.00174488	0.0189852
Vitvi07g00292_t001	0.0355991	0.0481876	-0.0851593	0.0416146	-0.0631481	-0.109049	-0.160865	0.0208659	0.0937076	-0.0550368	0.0283627	-0.0129356
Vitvi13g02031_t001	-0.0586758	0.0339563	0.0181935	-0.00384071	0.00176386	-0.0288247	0.0041874	0.0219406	-0.00740435	0.00506705	0.00580854	-0.00490153
Vitvi05g02085_t001	-0.0596216	0.0312745	0.0208225	2.82805e-05	0.00766209	-0.00536444	0.00114896	0.0140947	-0.000434523	-0.00783227	0.00465148	0.013128
Vitvi11g04105_t003	-0.0602989	0.0256266	0.025265	0.0346145	-0.012549	-0.00582401	0.00986347	0.00421928	-0.000185241	-0.010549	0.00838676	0.00129359
Vitvi03g01517_t001	-0.0396561	-0.057255	-0.0620339	-0.00863754	-0.0116725	-0.0414898	0.0166758	0.0273785	-0.0654543	0.0710597	-0.0581095	0.0237724
Vitvi05g01930_t004	-0.0619416	0.0225376	-0.0033814	-0.00549873	-0.00369168	0.0194694	-0.00675919	-0.0153328	-0.00379962	-0.0136127	0.000375014	-0.029756
Vitvi09g00512_t001	0.0359493	0.0642332	-0.0150777	0.00691548	-0.0147366	-0.00558851	-0.0445893	0.0667457	-0.0615153	0.0669607	-0.0246703	-0.0107402
Vitvi12g01876_t002	-0.0582077	0.0212383	-0.0539852	0.00364126	0.00861813	-0.0920882	0.00914653	-0.0257933	-0.0572035	0.0772963	0.010479	-0.00198228
Vitvi04g02205_t002	-0.0601638	0.0274855	0.000913304	-0.0181391	-0.00904882	0.00189043	0.0221983	-0.0189363	0.0201615	-0.0245984	0.000871363	-0.00460211
Vitvi15g04595_t003	-0.0612844	0.0236844	-0.00683337	0.00181848	-0.00175198	-0.00647293	-0.00566186	-0.00891444	-0.0172113	0.0068273	0.00350012	0.00259696
Vitvi04g00192_t002	-0.0581636	0.0312843	-0.00603372	-0.0223931	0.013506	-0.0305905	-0.0322743	0.0282117	-0.044725	0.0354772	0.00245559	0.012189
Vitvi08g02344_t001	-0.0231547	-0.0629942	-0.0848216	-0.0299777	0.0453065	0.00736213	0.112296	-0.0391095	0.0439841	-0.0285492	-0.0639964	0.0186854
Vitvi12g02758_t001	-0.0244411	-0.0681369	-0.035283	-0.0448403	0.0637759	-0.0185479	-0.0324858	-0.0295397	0.0293111	0.0586093	0.07138	0.0214126
Vitvi07g02249_t003	-0.0399092	0.0475861	0.0150537	-0.12253	0.0655738	-0.0123143	-0.0180483	0.0575545	0.0127157	-0.00807637	-0.00858013	-0.00138252
Vitvi07g02940_t002	-0.0591489	0.024133	0.000255472	-0.0318405	-0.0335876	0.0334108	0.00691059	-0.0198763	0.0242577	-0.0451923	-0.00534937	-0.0250171
Vitvi05g00011_t001	0.0414936	0.0567925	0.00750147	-0.0151066	-0.0266148	0.0129732	-0.0546172	0.00575903	-0.0514184	0.0284066	-0.085523	0.00780954
Vitvi19g00042_t001	0.0274223	0.063172	-0.0525016	-0.00997326	0.0791515	0.0123789	0.0860251	-0.060115	0.039938	-0.0281497	0.0194206	-0.00421632
Vitvi18g00291_t001	-0.00361053	-0.0598298	-0.0118676	-0.149457	0.0641621	-0.0504682	-0.0896741	-0.0821225	-0.0900468	-0.0507425	0.0513003	-0.0204254
Vitvi02g00270_t003	-0.0576346	0.0272683	-0.00336149	-0.0430529	-0.0265102	0.0183782	-0.0406405	0.0195879	-0.0234924	-0.0070947	-0.00664517	0.0193547
Vitvi17g01613_t001	-0.0508334	-0.0389907	-0.0374557	0.0574591	-0.0416795	-0.0133804	-0.0396628	-0.00298671	0.0135749	-0.0363449	0.0451842	0.0379743
Vitvi19g01801_t002	0.0615323	-0.00621946	0.0254307	-0.0373424	-0.0201944	0.0125612	0.017344	0.0162285	0.00979396	-0.0425766	-0.0180095	-0.00724123
Vitvi17g00973_t001	-0.0208809	-0.0614721	0.0236455	0.000476032	-0.0635673	0.0778199	-0.205726	-0.0266547	-0.0119071	-0.00740794	-0.20729	-0.0197805
Vitvi10g01505_t001	0.0328989	0.065116	0.0124036	-0.00613945	-0.0112587	0.00211662	-0.0249697	0.0499821	0.0104016	-0.0314667	-0.0238651	-0.0357698
Vitvi09g01966_t001	0.0283412	0.0494943	-0.0786995	0.0321577	-0.0604781	-0.139216	-0.158841	0.0522866	0.102974	-0.0277518	-0.0873365	-0.0111772
Vitvi02g01409_t001	-0.0370041	-0.0574544	-0.0435458	0.0151919	-0.053028	0.00465437	0.0428964	-0.0274051	-0.0215864	0.130969	-0.0581462	0.0614865
Vitvi18g02495_t001	-0.0239569	-0.069242	-0.0294937	-0.0121215	0.0105395	0.0120097	0.00272955	0.0758617	0.0105884	-0.0440832	-0.0854433	0.00578746
Vitvi03g00740_t001	0.0309987	0.0463293	-0.117273	0.0285356	-0.00856683	-0.107714	-0.0788098	-0.050104	0.0231253	-0.00454808	0.0627804	-0.0155011
Vitvi12g00462_t001	-0.0338618	-0.0580969	-0.0545487	-0.00514865	-0.0499424	0.0438622	0.0981557	0.0291937	-0.0242501	-0.0235721	0.0150044	-0.0204464
Vitvi18g02927_t001	0.017591	0.0685642	0.00524887	-0.00450989	0.00781576	-0.0639102	-0.138321	0.0441128	0.0291249	0.0963488	0.042701	0.0265768
Vitvi14g01239_t002	-0.0575626	0.0268936	0.0229286	0.00319649	-0.0150958	0.0141241	-0.0109877	0.0152923	-0.00231788	-0.0187547	0.0017888	0.0220659
Vitvi17g04304_t001	-0.0474921	-0.0386859	-0.0522801	0.0714157	-0.0504308	-0.0050579	-0.0193773	0.00254856	0.00537924	0.0240228	-0.0627811	-0.0219687
Vitvi19g00370_t003	-0.0572043	0.0233481	0.0263983	0.0497201	-0.0105449	-0.0159755	0.0145323	0.00341852	-0.00356246	-0.00313452	0.0113111	0.0251077
Vitvi01g00159_t001	-0.0585599	0.0209634	0.0150222	0.0367307	-0.00957625	0.000950341	-0.0193904	0.0105012	-0.0277136	0.00727175	0.00701063	0.0228047
Vitvi01g00554_t001	0.0248623	0.0617299	-0.077554	-0.0102636	-0.00557975	-0.0693189	-0.011622	-0.0107009	-0.0610823	-0.0865928	0.0281767	-0.00981952
Vitvi18g04286_t001	0.0342724	-0.0396622	0.092498	-0.0775336	0.0290527	-0.102931	0.000571777	-0.168889	-0.100506	0.0254054	0.0183926	-0.0157527
Vitvi14g02500_t002	-0.0563771	0.0293303	-0.00108362	-0.0210504	0.0239074	-0.0122135	-0.00855773	0.00751427	-0.0139469	0.00981038	0.00236858	-0.00850859
Vitvi12g02353_t001	-0.0407378	-0.0479018	-0.0698008	0.0105481	-0.0553669	-0.0355274	0.05502	0.0628001	-0.0237861	0.00717182	0.0471535	-0.0201813
Vitvi09g01409_t001	-0.0200612	-0.0646436	-0.0481519	-0.0650042	-0.0412566	-0.0516266	0.0648945	0.055379	-0.0209861	-0.0335709	0.015813	-0.0174144
Vitvi12g02334_t003	-0.055699	0.0303847	0.0230917	0.00710793	-0.00130318	-0.0181971	0.0156655	0.0114269	0.00680246	-0.00883761	0.0064642	0.000638745
Vitvi13g00120_t001	0.0293433	0.063487	0.0468388	-0.022463	0.0135682	0.0143272	-0.00528796	0.0138881	-0.0445833	0.00373423	-0.0113832	-0.0126965
Vitvi01g00742_t001	0.0227909	0.0615313	-0.0868138	-0.0208072	0.032042	-0.0440411	0.0171232	-0.0205243	-0.041309	0.0128667	-0.0373061	0.010063
Vitvi06g00044_t002	-0.0558992	0.0291985	0.0126834	0.0182105	0.00447447	-0.0424446	0.00421191	0.0175119	-0.0208769	0.0223037	0.0096015	0.033191
Vitvi15g00714_t001	0.0318557	0.0584287	0.0482893	0.0510601	-0.051098	0.0561231	0.0316049	-0.00536974	-0.0110449	-0.0323215	0.00529591	-0.0476573
Vitvi05g00357_t002	-0.0573599	0.0153925	-0.0398046	-0.0438581	0.0284139	0.0429868	-0.0102245	-0.0513905	0.00142783	-0.0156511	-0.00606202	0.00564201
Vitvi05g00812_t002	-0.058715	0.020284	-0.0134597	0.0123923	-0.0103502	-0.0197397	0.00650589	-0.0197986	-0.0165174	0.0120546	0.00553553	-0.0245997
Vitvi09g04569_t001	0.0296457	0.0498852	-0.0749496	0.026889	-0.0608425	-0.133457	-0.128052	0.0460501	0.0258953	0.000364502	-0.0238039	0.0174047
Vitvi17g00900_t002	-0.0577993	0.0228057	0.0144218	0.00367028	0.00499511	-0.00361613	-0.034696	-0.00695895	-0.00808507	-0.038455	0.00906224	0.0171734
Vitvi07g02691_t003	-0.047332	0.0380395	0.0230164	-0.0619641	-0.0894621	-0.0292197	0.0127077	0.0399364	0.0221226	-0.0360095	-0.00640526	-0.00266384
Vitvi08g02283_t005	-0.0583705	0.0213625	-0.0026666	0.00794754	0.00321752	0.00275466	8.61364e-06	-0.014445	-0.00799965	-0.00193338	0.00391624	-0.00285844
Vitvi05g00235_t001	-0.0398179	-0.0444949	-0.0839114	0.0255855	0.0142823	-0.0230168	-0.0171266	-0.00646157	0.127681	0.102804	0.0320903	-0.0177059
Vitvi02g00407_t001	-0.0424855	0.0176311	-0.0493863	-0.0644145	-0.20767	-0.0290899	0.00942513	-0.0196349	0.0336552	0.0222342	-0.00583902	-0.0201531
Vitvi05g01790_t003	-0.056895	0.025517	-0.00871667	-0.00486525	0.00837722	-0.0239867	-0.0150103	0.0061443	-0.03171	0.0253314	0.00417143	-0.00515733
Vitvi07g00352_t001	0.0302504	0.0618915	-0.0329649	-0.0401704	0.0254268	0.0320238	0.00811688	0.00820112	-0.0421533	0.0252032	-0.0491119	-0.0371485
Vitvi13g00344_t002	-0.0588525	0.0164506	-0.00485199	-0.000974671	-0.000954968	0.0454782	-0.0117341	-0.0267824	0.00167883	-0.0261519	-0.00142774	-0.00444735
Vitvi05g00007_t002	-0.0422801	0.028939	-0.0491468	-0.147569	-0.0206238	0.00763866	0.00656024	-0.0252047	0.0298425	-0.0332192	-0.0192242	-0.0123854
Vitvi07g00516_t001	-0.0399056	-0.05111	-0.0580494	0.0113044	0.0360994	0.00965192	-0.00203172	-0.00680453	0.0242268	0.0564423	0.00336898	0.00151202
Vitvi06g00569_t001	0.0289299	0.0608262	-0.0525798	-0.0388585	0.040673	0.0209362	0.00813758	-0.0167351	-0.00177791	0.04669	0.00279236	-0.0408956
Vitvi09g02104_t001	0.0579059	-0.0115779	-0.0167975	0.00517768	-0.0259851	0.0896664	-0.0124536	-0.0201116	0.0175008	-0.0218967	-0.0163295	-0.0366315
Vitvi14g02990_t001	-0.0284238	-0.0605828	-0.0270986	-0.0113848	0.00953701	0.0210818	0.0980835	0.0346758	-0.147302	-0.0491145	0.00530014	-0.0155209
Vitvi02g00174_t001	-0.0463588	0.0411879	0.0340091	0.00929836	0.00902061	-0.0998776	0.0142821	0.0630222	-0.0251067	0.0442113	0.0141846	0.0281112
Vitvi02g01661_t001	0.025463	0.0616548	0.0440752	0.00828442	0.032965	0.0430894	-0.0477299	-0.0573435	0.105262	0.0372761	0.135884	-0.0200609
Vitvi05g01759_t003	-0.0579533	0.0128684	-0.0278437	0.0251665	-0.0312277	-0.0201458	-0.00162147	-0.0311352	-0.031816	0.0214429	0.00537083	-0.0211374
Vitvi10g01881_t001	-0.0198953	-0.0641805	-0.0252617	-0.0505557	0.0814226	0.0495482	0.0414293	0.0233711	-0.0187355	-0.0730952	0.00443501	-0.0115256
Vitvi10g01046_t001	-0.026714	-0.0207979	0.0353277	0.201228	-0.104764	-0.0161357	-0.0247432	0.0153419	-0.117782	-0.0154151	-0.0455993	-0.00114871
Vitvi09g00524_t001	-0.0206763	-0.0661283	-0.0482661	0.00440485	0.0146483	-0.0250062	0.0271425	0.0642063	0.0313048	-0.0476685	-0.0072788	-0.00311891
Vitvi18g02817_t001	0.0280912	0.0430333	-0.136486	-0.0247938	0.00775978	-0.0294369	0.00323536	-0.01058	-0.0271184	0.0415269	0.00723118	0.0218058
Vitvi01g01958_t001	-0.0310064	-0.060045	0.00200327	-0.0242107	-0.0172966	-0.0533096	-0.0888231	-0.0145295	0.0551881	0.0375386	0.0566606	0.0161691
Vitvi06g00064_t001	0.0562242	-0.0246845	-0.0110742	-0.00186299	-0.0101701	-0.00551009	0.000225689	0.00329144	0.0147202	-0.0376939	-0.0165734	0.00532791
Vitvi18g00524_t002	-0.0562091	0.0208891	-0.0140436	-0.0338633	0.0290562	0.0392205	-0.0103208	-0.0259519	0.00577408	-0.0206545	-0.00376836	0.0225026
Vitvi11g01098_t001	0.0218022	0.0650263	-0.0321866	-0.0427327	0.0420004	0.0240072	0.0637575	-0.00703507	0.0129513	-0.00141146	-0.00877506	-0.0233895
Vitvi04g01685_t001	-0.0340643	-0.056261	-0.0524686	0.00813104	0.00339994	-0.0371583	-0.0378934	-0.0205138	0.0565757	0.0198428	0.0248907	0.00998461
Vitvi16g01036_t002	-0.0372948	-0.00995603	-0.107791	-0.107816	0.0500202	0.117811	-0.00294591	-0.14233	0.0366126	-0.0529493	-0.022079	-0.0205508
Vitvi10g00832_t001	-0.0559715	0.0243832	0.0154327	0.0104329	-0.0015408	0.0057857	0.00379846	-0.000506769	0.00277933	-0.014047	0.00426196	-0.0023047
Vitvi14g02445_t001	0.0206739	0.0381651	-0.133396	0.0826966	-0.0843299	-0.0274053	-0.00712918	-0.0422785	-0.114208	-0.0378779	0.0460564	0.0175654
Vitvi07g01278_t002	-0.0559944	0.0231665	0.0117172	0.0166562	0.0259966	0.00700666	-0.0167371	0.0070109	-0.0188932	0.0058043	0.00573338	-0.0221563
Vitvi16g04302_t001	0.027941	0.038222	-0.142119	-0.0224934	0.0216558	-0.0303314	0.0528039	0.0430062	0.00422004	0.0432931	0.0816516	-0.0188505
Vitvi16g04303_t001	0.0279684	0.0364228	-0.146296	-0.00490627	0.0226971	-0.0543056	0.0424506	-0.0289296	-0.0176671	0.0198924	0.0787162	-0.00468211
Vitvi02g00230_t001	0.0254188	0.0612151	-0.0213784	0.000750568	0.0813207	0.0555307	0.0527888	-0.0738542	0.0309094	-0.0497123	0.0349797	0.00953289
Vitvi19g00255_t001	-0.0386125	-0.0512992	-0.0355947	-0.00545186	-0.0407132	0.00762505	0.0807246	0.0110079	-0.0347219	0.0466971	-0.0964692	-0.015949
Vitvi03g01294_t001	0.0308427	0.0608439	-0.0263858	-0.0133561	-0.00710593	0.0176174	-0.0455483	-0.0162219	-0.0392056	-0.0117064	-0.0325819	-0.0225223
Vitvi15g04519_t003	-0.0540614	0.0253607	0.0363671	0.0277931	-0.025744	0.00584769	0.00215174	0.0180531	0.00478554	-0.0229389	0.00565944	-0.0224168
Vitvi17g01121_t001	-0.0441305	-0.0344772	-0.0543646	0.0873531	-0.046491	0.0226375	-0.0630007	-0.00887777	0.0512829	-0.00950913	-0.0427044	-0.0230342
Vitvi18g04574_t001	-0.0564783	0.0213196	0.0031078	-0.00762392	0.00524623	0.0305143	-0.0125054	-0.00912083	-0.000839386	-0.0190282	-0.000564067	0.00656404
Vitvi16g02116_t001	0.0518624	-0.0195697	0.0491965	-0.0650044	-0.00973436	-0.0376405	-0.00697542	0.0430493	-0.0993485	0.0809413	-0.0357526	0.0415029
Vitvi13g00767_t002	-0.0564439	0.0201848	-0.0107535	-0.0167425	-0.0158946	0.0163199	0.0100356	-0.0289052	0.0116415	-0.0235192	-0.001418	0.0171274
Vitvi11g00050_t002	-0.0516803	0.0213525	-0.0290993	-0.0633699	-0.0883245	-0.000605982	0.0208304	-0.0321071	0.0232173	-0.037915	-0.0101569	-0.00504851
Vitvi16g01729_t001	-0.0292461	-0.0562711	-0.0683301	-0.00514354	0.00633996	0.0578913	0.0600964	-0.0333201	-0.0468191	-0.00809483	0.0299283	0.0208538
Vitvi07g00055_t001	0.0319793	-0.0281629	0.120978	-0.079541	0.0532658	-0.00500018	0.0745761	-0.0663642	0.0394918	0.155194	0.154739	-0.0107735
Vitvi10g00229_t001	-0.0186994	-0.0659944	0.0396186	-0.00716714	-0.00485903	0.0508439	0.00647094	0.0246244	-0.048936	-0.0581487	0.0368575	0.0418377
Vitvi02g01670_t001	-0.0394748	0.0272883	-0.0418559	-0.148589	-0.0635683	0.0164015	-0.00960394	-0.00907262	0.0231192	-0.041843	-0.0227954	0.00257183
Vitvi17g04302_t001	-0.0450295	-0.0370206	-0.0441385	0.0692982	-0.0434837	0.00637929	-0.0385084	-0.0269599	-0.00607531	-0.057993	0.0576663	-0.00450125
Vitvi18g02346_t001	-0.0545442	0.0256479	0.00134705	-0.0214357	0.0138081	0.0115839	-0.0193057	0.00655726	-0.011989	-0.0030759	-0.000572605	-0.025701
Vitvi16g01362_t001	-0.0356316	-0.0559972	-0.00559005	-0.0366305	0.0220285	-0.00709443	0.0132398	0.0100419	-0.00491957	0.00839609	0.0119866	0.0482173
Vitvi04g01633_t001	0.0498075	-0.0345271	0.0111133	-0.0137698	-0.00309794	-0.0558714	-0.0014103	-0.0378047	-0.00374981	-0.0546093	0.130095	0.0189099
Vitvi07g01612_t001	0.0297855	0.0600711	0.0358691	-0.00392382	0.0187337	-0.00261391	0.00331767	-0.0213861	-0.0507012	-0.00689553	-0.0628158	-0.0404871
Vitvi10g01549_t001	0.0265408	0.0611482	-0.041945	-0.0301518	0.0275031	0.00699546	-0.0256901	0.0519765	-0.00438247	0.0178839	-0.0054833	-0.00870211
Vitvi12g04439_t001	-0.0544286	0.0233035	-0.0209111	-0.0361585	-0.00198905	-0.00243278	0.0072876	-0.023271	0.00280525	-0.00690454	-0.00199172	0.00553249
Vitvi19g00147_t001	0.0226055	0.0654017	0.000632994	-0.0103162	0.0397597	0.0267688	0.0149537	-0.00290251	-0.0139837	-0.00253557	-0.022325	0.0127515
Vitvi07g02608_t010	-0.0529472	0.0269703	0.0346724	0.00862532	-0.00228883	0.018972	0.00747267	0.0108174	0.0195249	-0.0337936	0.00344121	0.0245411
Vitvi13g02505_t001	-0.0304773	-0.0573123	-0.0337193	0.047333	0.00113684	0.0180559	-0.0305426	0.0357162	0.0506221	0.068097	-0.032148	-0.0304725
Vitvi07g02318_t001	0.0295595	0.0330437	-0.144543	-0.000329144	0.00579612	0.00417609	-0.00472763	-0.0237829	-0.0787432	-0.0629621	0.0718767	0.00935808
Vitvi04g02122_t001	-0.0217038	-0.0551047	0.00827176	-0.0651097	-0.0076669	0.0988102	-0.142859	0.0841395	-0.0806774	0.121911	0.0632571	-0.0103033
Vitvi08g02283_t001	-0.0552793	0.0206931	-0.00331321	0.0129881	0.0162204	-0.00605805	0.00292505	-0.0141191	-0.0106536	0.00650325	0.00592472	-0.0253155
Vitvi09g00068_t002	-0.0527333	0.0271861	0.0180647	0.0216349	0.00617031	-0.0320222	0.0328911	-0.002481	0.0109539	-0.00245329	0.0100804	-0.022404
Vitvi18g02316_t003	-0.0410319	0.0358431	-0.0213504	-0.122783	0.0160083	-0.0116044	-0.00769938	0.0147486	0.0105152	-0.00936739	-0.0121549	-0.00503975
Vitvi07g01844_t001	0.0326487	0.04746	0.0732878	0.0567864	-0.0345606	0.0820446	0.00452716	0.0224834	-0.0190204	-0.000400871	0.0173911	-0.0523413
Vitvi00g04601_t001	0.0245882	0.0378412	-0.141693	-0.0214466	0.0407294	-0.0215038	0.0569633	0.00704605	0.0031691	0.0219449	0.0710404	-0.00602151
Vitvi10g02284_t001	0.0457497	-0.0378728	0.00573024	-0.0623598	0.00819703	0.0180971	-0.0344163	0.043648	0.00277362	-0.0916802	-0.0124581	0.0483271
Vitvi18g02584_t001	-0.0109442	0.0463775	-0.00566021	-0.171776	-0.0736767	0.0013095	0.0464454	-0.0204688	0.0983657	0.0479895	0.00814914	0.000208365
Vitvi12g04111_t001	-0.0379302	-0.0488393	-0.0340812	0.0357584	0.0437754	0.0643978	0.00320899	0.00208607	-0.0249463	-0.0194919	-0.0227909	0.0207903
Vitvi14g01478_t002	-0.0488389	0.0345589	0.0199346	-0.0275983	0.0482701	-0.0151138	0.0122634	0.0176273	0.0134063	-0.00585766	0.00402699	0.000238044
Vitvi03g01389_t001	0.0309586	0.0457266	-0.105595	-0.00315513	-0.0268937	-0.0140173	-0.0378995	0.0178791	-0.0534473	-0.000700531	-0.0212239	-0.0215514
Vitvi05g01930_t001	-0.0558598	0.00979012	0.00299558	0.0421492	-0.00237117	0.0424195	-0.0121069	-0.0279469	-0.00842934	-0.0174152	0.0043064	-0.00377129
Vitvi17g00400_t001	0.0237521	-0.0378744	0.0951459	-0.0809019	0.0399444	-0.12074	0.00315675	-0.12666	-0.128324	-0.103194	0.139971	0.0244889
Vitvi06g00086_t003	-0.0538733	0.0242653	0.00833127	0.0139318	0.0130334	-0.014438	0.00728478	-0.00134073	-0.00630403	0.00438879	0.00699459	-0.0168624
Vitvi05g00241_t002	-0.0531405	0.0265624	-0.00420919	-0.0158096	0.00438188	-0.0210823	0.0108397	-0.00517702	-0.0018845	0.00305312	0.00303437	-0.0178562
Vitvi04g00501_t001	0.0193992	0.059648	0.0440201	0.0683911	-0.0410221	0.0731185	0.0349251	0.0154481	-0.00470224	0.00478079	-0.0262112	0.00323015
Vitvi08g00802_t001	0.0204646	0.0641246	0.0108074	-0.0218475	0.0288298	0.056909	-0.0113202	-0.0531479	0.0122062	-0.0284116	0.0404139	0.0152399
Vitvi14g02018_t001	-0.0542905	0.0218049	0.00387754	0.0108437	0.0355414	0.00527364	0.00561534	-0.0140582	-0.000504629	-0.0021931	0.00598967	0.000916458
Vitvi19g00682_t001	0.0257164	0.0602023	0.00611132	-0.0430114	0.0506851	0.0288805	0.0347068	-0.0424095	-0.0347573	0.0038561	-0.0078231	0.0197627
Vitvi05g01833_t001	-0.023808	-0.0611162	-0.0199206	-0.0502718	0.020705	0.0088377	0.0558356	0.0264174	-0.0127846	-0.0515464	-0.0587163	-0.00286897
Vitvi03g01703_t001	-0.0228701	-0.062275	0.00376799	-0.0355675	0.0158883	-0.0150197	0.0272924	-0.0742967	-0.0216635	-0.0218888	0.126303	0.0300389
Vitvi14g04439_t001	0.0237752	0.0564015	0.0215205	0.0880937	-0.0494714	-0.0136489	0.0127023	0.0204796	-0.0984254	0.072161	-0.00767621	0.00140111
Vitvi10g00598_t001	-0.021987	-0.0425036	-0.0838293	-0.110331	0.1004	0.0265031	-0.0104633	-0.0714485	0.087383	-0.00663531	-0.00708701	0.00486435
Vitvi03g01336_t001	0.0273366	0.0528466	-0.0857729	0.0039036	0.0197038	-0.00753076	0.00277519	-0.0590986	-0.045103	-0.0587683	0.0162958	0.00919023
Vitvi12g02374_t002	-0.055065	0.016451	0.00308693	0.0229894	0.0270148	0.0265945	-0.0197903	-0.0105702	-0.0177542	-0.00038123	0.0045366	-0.0141644
Vitvi14g01929_t001	0.024462	0.0607881	-0.041969	0.0149284	0.0311655	0.0147834	0.0290839	-0.0145924	0.0135543	0.0468315	0.0169479	-0.0185393
Vitvi11g04358_t001	-0.0125958	0.0410364	0.0114299	-0.10061	-0.172753	-0.130697	0.114018	0.0522276	0.0466828	-0.063038	-0.046795	0.0202311
Vitvi03g01503_t001	-0.0500137	0.0281181	0.0434648	0.0108822	0.00559719	0.0174616	0.0410455	-0.0033188	0.0521193	-0.0540807	0.00540306	0.0202598
Vitvi18g00108_t001	0.0446015	-0.00731719	0.0974376	-0.0890941	0.0115796	-0.00658423	0.00161714	-0.0195831	0.0279871	0.0756171	-0.0196689	0.00228625
Vitvi00g04528_t001	-0.0282039	0.0354185	0.00326825	-0.0828393	-0.197233	0.0450241	-0.0299042	-0.0779013	0.00238681	0.0444092	0.0663643	0.0368696
Vitvi16g01857_t003	-0.0475311	0.0354797	0.0288923	-0.0295481	0.0079386	-0.0142272	-0.0200147	0.0503716	-0.0107673	-0.000161623	0.000806364	-0.0297399
Vitvi17g00759_t002	-0.0504858	0.0295331	0.0141029	-0.0187604	0.0504255	0.00330988	-0.00639398	0.013257	-0.000349305	-0.00220876	0.00303499	0.008747
Vitvi09g01580_t001	-0.0297173	-0.0527688	-0.0597873	-0.0260656	0.0237334	0.0476349	-0.0157559	0.0427135	0.0963188	0.0629386	0.0361618	0.0123619
Vitvi02g01788_t001	-0.028627	-0.0551538	-0.0499163	0.0022208	-0.0140674	0.0796705	-0.024374	0.0129242	-0.00350231	0.0701485	0.0421486	0.00536611
Vitvi01g00737_t001	0.0272989	0.0591427	-0.0109294	-0.0038864	-0.0486941	-0.0478825	-0.0019815	-0.00443967	-0.0323953	0.0324004	0.0302943	0.0187933
Vitvi06g01762_t001	-0.0133032	-0.0614957	0.0552183	-0.0246373	0.00762398	-0.0243179	-0.0372215	-0.0758413	-0.0634787	0.152015	0.00857552	0.00734566
Vitvi12g02334_t002	-0.050099	0.0300999	0.0309492	0.00707248	-0.00518046	-0.0176866	0.0140734	0.0210468	0.0091788	-0.0123214	0.00614522	0.0165101
Vitvi08g01312_t002	-0.0504825	0.0216404	-0.0147602	-0.0225319	-0.093784	-0.0330736	0.0334762	-0.0210145	0.0145693	-0.0204417	-0.00182964	0.0247687
Vitvi02g04095_t001	-0.00771746	0.0344818	-0.0267281	-0.116064	-0.231447	-0.0129891	-0.0115337	0.0356579	-0.0431131	-0.0484396	-0.0229631	-0.00862825
Vitvi17g00152_t001	-0.0231715	-0.0594551	-0.0378939	-0.00860817	0.024836	0.0514686	0.0630905	0.0301286	-0.0444913	-0.0767808	0.0148008	0.0366366
Vitvi03g00318_t001	0.0314827	0.0460512	0.0509565	-0.0108842	-0.0205357	0.0649985	-0.00655513	-0.182949	0.118635	0.0760086	0.0703201	-0.00245951
Vitvi19g01817_t003	-0.0519793	0.0243134	0.0198519	0.0220058	-0.0172624	-0.0149589	-0.0149963	0.0249256	-0.0239711	0.00854362	0.00604476	0.00506378
Vitvi04g00998_t001	0.018896	0.0633361	-0.0207053	0.030182	-0.0024132	-0.00139804	0.0601797	0.0370332	-0.028474	0.0159949	0.012063	0.0540795
Vitvi06g01502_t001	-0.0520789	0.0256396	0.00487237	-0.0180173	0.00479271	0.00463733	-0.0181827	0.0123787	-0.0131997	-0.00147353	-2.04457e-05	-0.0238327
Vitvi07g00219_t001	0.0224923	0.0614491	-0.0317154	0.0198346	-0.003944	0.0067889	-0.0322976	0.0474085	-0.0234595	0.0363695	0.0162752	0.0329074
Vitvi14g00142_t002	-0.0540722	0.0142327	-0.0292751	0.00132198	-0.00220876	-0.00373414	-0.0290203	-0.0155744	-0.0437748	0.0275356	0.00151281	-0.0141505
Vitvi14g00695_t001	0.0356573	0.052637	0.000417073	0.000201565	-0.0132182	-0.0319787	-0.00411082	0.0399247	-0.016269	0.0193983	0.0044202	-0.0061612
Vitvi16g01985_t001	-0.0197268	-0.0589877	-0.0480291	-0.0100385	0.0269841	0.0329462	0.0800662	0.0260705	-0.116295	-0.0637467	-0.0131802	0.00508717
Vitvi04g00602_t001	0.0263711	0.0599297	-0.0249924	0.0116687	0.00264198	0.000480835	0.00412653	-0.00212501	-0.0174259	0.0321907	0.00448001	0.0179199
Vitvi07g00250_t001	0.021816	0.0335819	-0.144593	-0.0353577	0.0378129	-0.00457322	0.0326051	0.0778122	-0.00338384	0.0388834	0.0952524	-0.0248832
Vitvi11g01675_t001	0.00537766	0.049849	0.0725631	-0.114317	-0.0947554	0.0672648	-0.00503417	0.0108658	0.0148315	0.0432616	0.0395153	0.00460565
Vitvi06g01226_t001	0.0271165	0.0563452	0.0351654	-0.015464	0.00442535	0.0786304	0.0363074	0.0654983	-0.0155934	-0.00579201	-0.0268387	0.0104485
Vitvi16g04340_t001	-0.0274851	0.0352752	0.00332177	-0.0828165	-0.193788	0.0394059	-0.0253911	-0.0763827	0.00372609	0.044563	0.0601104	-0.0191467
Vitvi10g00119_t003	-0.0428367	0.0372584	0.0617028	0.000136394	-0.0156163	-0.0206734	-0.0125683	0.0748687	-0.00217436	-0.0118739	0.00484568	0.00315257
Vitvi15g01524_t002	-0.0542072	0.0146133	-0.00688067	0.0225893	0.0189736	0.0154061	-0.0128276	-0.0195888	-0.0193615	0.00548878	0.00485766	0.00630022
Vitvi16g04448_t001	0.0474393	-0.0319855	0.0153791	-0.0437208	-0.00471234	0.0179987	-0.0303079	0.0350462	-0.078127	0.0351683	-0.0201263	0.0239934
Vitvi01g00747_t001	0.0200911	0.0591496	-0.0358946	-0.0478937	0.0363154	0.0642965	0.0533681	-0.0151074	-0.00803416	0.0371948	-0.0387946	0.0159677
Vitvi03g00208_t001	0.0229289	0.0598278	0.0363362	0.039939	-0.0211727	0.00536057	0.00975686	0.0355276	0.00108751	0.0135267	0.0160578	-0.0281563
Vitvi17g00102_t001	-0.0305316	-0.0544585	-0.0151872	-0.00239406	0.0323355	-0.0212528	-0.0224049	-0.0319193	-0.0222891	0.163718	-0.00684434	0.0410517
Vitvi10g00882_t002	-0.048318	0.0293466	0.0327812	0.0336327	-0.0126583	-0.0506326	0.0132106	0.0329088	-0.0120017	0.0142486	0.0118496	-0.0166626
Vitvi16g00093_t003	-0.0475146	0.0337617	0.0288825	-0.00880213	0.0149198	-0.0290151	0.0144885	0.0280348	0.00822537	-0.00379531	0.00603562	-0.0133712
Vitvi14g04527_t001	0.0204409	0.0611953	-0.0246594	-0.0368622	-0.00233308	0.0378136	-0.0245055	0.0704422	-0.0233355	0.0331363	0.0130027	0.0243306
Vitvi11g00518_t001	0.0173436	0.0602157	0.0356028	0.0585007	-0.0106503	0.0111463	0.0741025	-0.0460355	-0.0185716	0.0718823	-0.00400147	0.059178
Vitvi03g04254_t001	-0.0522958	0.0216292	0.00666955	-0.0148684	0.0187036	0.0373292	-0.0353263	0.00905381	-0.0151026	-0.010689	-0.00206907	-0.027602
Vitvi12g02055_t006	-0.0529064	0.0198522	-0.000982892	0.0066209	0.0378441	0.012218	-0.0102218	-0.0101066	-0.0122755	0.00389504	0.00432182	0.0132156
Vitvi06g00051_t002	-0.0501564	0.0287179	0.0187376	0.00243851	0.0161891	-0.0199902	0.00666598	0.015625	-0.00207025	0.00207798	0.00631926	-0.0219258
Vitvi09g01513_t001	-0.0424962	-0.036704	-0.033372	0.0732754	-0.0278839	-0.000437585	-0.0153449	-0.00234412	0.0148449	0.0517627	0.027234	0.0127112
Vitvi02g00108_t001	0.0247541	0.0585043	-0.0315914	-0.0421214	0.0241649	0.0217719	-0.00711982	0.0129462	-0.00200861	0.0531806	-0.00306221	0.018622
Vitvi08g04165_t005	-0.0466715	0.0318037	-0.00523872	-0.00327464	0.0448913	-0.0862184	0.0481488	-0.00421722	0.000151694	0.0365822	0.0131241	-0.0140884
Vitvi04g04443_t001	0.0297394	0.0552486	-0.00832877	-0.00922319	-0.0211442	0.00789288	-0.0759833	0.0582565	-0.0698238	0.00126243	-0.0010312	-0.0193221
Vitvi14g01942_t001	-0.014318	-0.0612897	-0.0196588	-0.0675593	0.0352732	-0.0116993	0.0601084	0.0440376	-0.00253705	-0.040025	-0.00175291	-0.00843692
Vitvi02g00310_t002	-0.0517582	0.0236986	-0.00130954	-0.00497212	0.0279395	-0.00708989	0.00931656	-0.0112172	0.00046635	0.000884522	0.00445942	-0.00435559
Vitvi13g00250_t002	-0.0507773	0.0262156	0.0156641	0.0114163	0.00774472	-0.0210408	0.0160691	0.00435205	0.00255499	-0.000979392	0.00728343	-0.00901059
Vitvi08g01287_t002	-0.0469867	0.027481	-0.0081745	-0.0509197	-0.067597	-0.0282369	0.0563756	-0.0255174	0.0475061	-0.0413827	-0.00367806	-0.00313329
Vitvi05g00938_t002	-0.0505702	0.0266495	0.0142533	-0.00408995	-0.0203313	-0.0133489	-0.0115162	0.0231559	-0.0147258	0.00097444	0.00231148	-4.44697e-05
Vitvi03g00333_t001	-0.050203	0.026796	0.0243892	0.0156253	-0.00329747	-0.0171814	-0.000448894	0.0219984	-0.00851779	0.0011034	0.0066565	0.00514209
Vitvi13g00369_t001	0.0122461	-0.0398749	0.060476	-0.141943	-0.0342156	0.10759	-0.0124227	0.150555	-0.084085	0.00279418	0.00321728	0.00511234
Vitvi00g04168_t001	0.0524276	-0.0121144	-0.0327592	0.0216502	-0.0153117	0.0403253	0.0170671	0.00798823	-0.0358318	-0.092694	-0.0147676	0.00014172
Vitvi11g01682_t001	-0.00510016	0.0308194	-0.00488455	-0.107648	-0.220729	-0.0805546	0.135123	0.0059299	0.0241683	0.0100867	-0.00751121	0.00990568
Vitvi10g00579_t004	-0.0505699	0.0258712	0.000917674	-0.0108585	-0.0181827	-0.024508	-0.0203311	0.0229189	-0.0303858	0.0179836	0.00186436	-0.0177906
Vitvi03g04038_t001	-0.0297314	-0.0551922	-0.0261998	-0.00300718	-0.0291691	0.00915638	0.0101798	0.0472895	-0.056141	-0.0231551	-0.0293982	-0.0101319
Vitvi00g04529_t001	0.0248411	0.0317857	-0.142993	-0.0133722	0.0238766	-0.0334889	0.0329964	0.00956694	-0.018645	0.0113464	0.0717667	0.0281409
Vitvi18g02476_t001	0.0277934	0.054889	0.0061633	-0.0535232	0.035386	0.018924	-0.0270677	-0.0774443	-0.00961848	0.0211299	-0.0145283	-0.0716472
Vitvi18g04721_t001	0.0489773	-0.0261975	0.0317483	-0.0281677	0.023789	-0.0121291	-0.0421912	-0.0115035	0.0187422	-0.0499156	0.00380263	0.014396
Vitvi09g04170_t001	0.0165526	0.0608278	-0.00615133	0.0721523	-0.00547442	0.00210753	0.0345811	-0.029379	0.00415234	-0.0250098	-0.0425861	0.0235591
Vitvi07g00130_t001	0.0259271	-0.0379797	0.0688796	-0.0736026	0.0180149	-0.138264	-0.00385744	-0.117708	-0.154992	-0.037698	0.102179	-0.00987464
Vitvi06g01548_t001	0.0244857	0.0410125	-0.122567	-0.0125373	0.00570373	-0.0269266	-0.00310927	3.51453e-05	-0.0661683	-0.0194795	0.0842734	-0.00103951
Vitvi14g00065_t001	0.0387556	-0.0416207	-0.0162281	-0.0645351	0.0131419	0.0238004	0.065039	0.0692806	-0.0350993	0.0220675	0.0057629	0.0160902
Vitvi04g01453_t001	0.0266933	0.055558	-0.0393308	-0.0390814	0.0138469	0.017808	-0.0281848	-0.00496278	-0.0224018	0.0624883	0.0167023	-0.0227536
Vitvi10g01892_t002	-0.0506356	0.0253671	0.0145313	0.000891646	-0.00648612	-0.00647007	-0.0112256	0.0182451	-0.0131009	0.000194656	0.00311719	0.00519473
Vitvi01g01998_t003	-0.0521106	0.012564	-0.031134	-0.0199188	0.0395543	0.0368724	-0.0172524	-0.0406153	-0.0108369	-0.00263117	-0.00213283	0.0247601
Vitvi02g00701_t001	0.0217654	0.0579475	0.0513159	-0.0246842	0.00477793	0.00993807	0.0381294	-0.0122131	-0.029914	0.0620405	-0.0515088	0.00269568
Vitvi02g01441_t002	-0.0522699	0.0176918	0.00805269	0.00512752	-0.0273702	0.0274676	0.0107175	-0.020606	0.0183869	-0.0361938	0.000155529	0.0290638
Vitvi02g00263_t001	-0.0267921	-0.0547973	-0.0294955	-0.0199275	0.021023	-0.0140066	-0.000306066	-0.0816154	0.0544911	0.130043	-0.0219089	-0.00777359
Vitvi04g04388_t001	0.0288805	0.0362337	-0.119252	0.0118404	0.0182239	-0.0635027	0.0373065	-0.0371436	0.0032643	-0.00965249	0.0198316	0.0149536
Vitvi07g02315_t001	0.00779003	0.0219116	-0.177178	-0.0154329	0.00537559	0.025547	0.00610932	0.0286078	-0.0348497	0.0258194	0.0477201	-0.0396543
Vitvi18g02446_t001	0.0267287	-0.0295821	0.0780365	-0.0648292	0.0236335	-0.11169	-0.0257996	-0.218546	-0.182481	-0.0421095	0.04811	0.00793285
Vitvi19g00555_t001	0.031408	0.051689	0.00657926	-0.029288	-0.0459405	0.0528553	-0.025184	0.0638451	-0.0161554	0.0509744	0.0323124	-0.0121159
Vitvi13g00597_t002	-0.0506996	0.0243537	0.0121797	0.0053617	-0.0096964	-0.0104158	-0.0133225	0.018156	-0.0186929	0.00546144	0.00371201	0.0124961
Vitvi08g00844_t001	-0.0522588	0.0189977	-0.00556977	0.0103381	-0.00985579	-0.0111813	0.0147846	-0.0203149	-0.00125259	-0.00194494	0.00473953	-0.0415826
Vitvi09g01274_t002	-0.0522968	0.0183884	-0.000238405	0.0213979	-0.000675929	-0.00726688	-0.00868692	-0.00370343	-0.0222056	0.0114256	0.00578724	-0.0155003
Vitvi18g02472_t002	-0.0523885	0.00260791	-0.0211995	0.0260493	0.0368519	0.0670203	-0.0278681	-0.0497161	-0.016384	-0.0106119	0.000976276	-0.0178053
Vitvi18g00036_t002	-0.0511146	0.0225229	0.00120759	-0.00842745	-0.0307124	-0.00650455	0.00872246	-0.00595901	0.00338975	-0.0132043	0.000830771	-0.016766
Vitvi18g02715_t001	0.0176176	-0.0410633	0.121113	-0.0243866	-0.0416531	-0.0184537	-0.0114305	-0.0444147	-0.1753	0.0507854	0.0240992	0.015397
Vitvi01g00220_t002	-0.0524805	0.0173602	-0.00379689	0.0173537	0.0105736	0.000939538	0.00862069	-0.0225234	-0.0033531	-0.00136867	0.00558903	-0.0266864
Vitvi12g00423_t002	-0.0476445	0.0298628	0.00191883	-0.0372854	0.0329869	-0.0123671	0.00949073	0.00322698	0.00879777	-0.00378365	0.00103578	0.00288402
Vitvi18g01971_t002	-0.0518334	0.0199242	-0.00425661	0.0116732	0.00981865	-0.0121627	-0.00251529	-0.00735894	-0.0176721	0.0127023	0.00557497	-0.0369428
Vitvi11g00655_t002	-0.0504375	0.0238663	0.0204583	0.00590436	-0.00547848	0.00859055	-0.00214156	0.0093512	0.00235344	-0.0162861	0.00295599	0.0167266
Vitvi04g01918_t001	-0.0362841	0.00343021	-0.0757249	-0.0174287	-0.191621	0.0490117	0.0169072	-0.00908147	0.0572076	-0.0105184	-0.0354732	0.0204638
Vitvi03g00397_t001	-0.023494	-0.0547058	-0.014368	-0.0789196	-0.000347429	-0.0199775	0.0505961	0.00896906	0.0180596	-0.0632094	-0.0337978	0.0115202
Vitvi11g00598_t001	0.0286789	0.0545196	-0.0344369	-0.0213746	0.0231757	0.00661025	0.00291776	-0.00712015	-0.0222418	0.029424	-0.0236233	0.00108726
Vitvi03g00543_t002	-0.0507876	0.0224986	-0.00214677	-0.000301611	0.0285853	-0.00906851	0.00997583	-0.0126549	-0.00127269	0.00349107	0.00519516	-0.0304579
Vitvi13g01555_t001	0.0246662	0.0541946	0.0124948	0.0697555	-0.0542946	0.0115361	0.0082729	0.0176713	-0.0547381	-0.0223128	-0.0358987	-0.034442
Vitvi17g00942_t004	-0.0393261	0.0272092	-0.0334519	-0.115365	0.0613231	0.0234858	-0.0301136	-0.00171686	-0.0018204	-0.00332813	-0.012876	-0.0177567
Vitvi19g04274_t001	0.0300259	0.0516282	-0.0303643	-0.0518347	0.0366839	0.0154467	-0.0100768	-0.00779807	-0.00555156	0.036206	-0.0223226	-0.0477029
Vitvi08g01291_t001	0.0220816	0.0560838	0.0350799	-0.0290444	-0.0168678	0.0826485	-0.0357055	-0.0182016	-0.0460122	0.0761687	-0.0170333	0.00534729
Vitvi18g01072_t001	-0.0169874	-0.0607336	0.00823228	-0.00534469	-0.0112266	-0.0573446	-0.0672494	-0.0214823	0.0200069	-0.0497472	-0.0987368	-4.18762e-05
Vitvi06g00141_t001	0.0136725	-0.0560721	0.0516374	-0.00856117	-0.0918667	-0.0425998	0.000506896	-0.0156076	-0.08058	0.0974303	0.11216	-0.0232655
Vitvi18g00070_t001	0.0222779	0.0585691	0.0107503	-0.0128569	-0.0133498	0.0247501	-0.0682978	0.019473	-0.0264252	0.0812574	0.00784625	-0.0312982
Vitvi18g00731_t001	0.0204017	0.0594209	-0.0244283	0.0353541	-0.00340615	-0.00134343	0.0421686	-0.0224687	-0.0404483	0.00897748	-0.00675505	0.041102
Vitvi05g01621_t001	-0.0488258	0.0250647	0.029927	0.0134222	0.0292428	0.0134067	6.31819e-05	0.0123126	0.0072231	-0.0159137	0.00566608	-0.0232272
Vitvi01g00343_t002	-0.0380027	0.0314726	-0.0155214	-0.110084	0.0689101	0.0205866	-0.0368666	0.0210247	-0.0044686	-0.00190114	-0.0112744	-0.0225596
Vitvi07g02185_t001	0.0103849	-0.0514815	0.0109194	-0.129992	0.0288092	0.0413747	-0.0663966	0.0403997	-0.0629284	-0.0232704	-0.0273347	-0.0237003
Vitvi04g02247_t002	-0.0481274	0.0249969	0.0384524	0.0120344	-0.0218331	0.0178189	-0.0141202	0.0304522	0.000838722	-0.0250668	0.00217112	-0.0159377
Vitvi08g02415_t002	-0.0505186	0.0198872	0.013176	0.0321953	-0.00967209	-0.0129109	-0.00764707	0.00947453	-0.0215207	0.00971606	0.00750191	0.00360611
Vitvi08g02283_t002	-0.0496485	0.023616	-0.00593483	-0.0287567	0.0124378	0.00628624	-0.0128868	-5.79778e-05	-0.00838044	-0.00209516	-0.00139319	-0.0120012
Vitvi07g02317_t001	0.030832	0.029625	-0.121453	0.0265155	0.0113817	-0.0292612	-0.0157451	-0.0275954	-0.0441132	-0.106206	0.0558684	0.00788107
Vitvi11g00340_t001	-0.026753	-0.0554561	-0.0102453	0.0287466	-0.0167845	0.0220577	-0.0242836	0.0621674	0.03234	-0.0148532	-0.0414669	0.00934973
Vitvi10g00523_t001	0.0183496	0.0580484	-0.0221815	-0.0410969	0.0559772	0.023869	0.0628023	-0.0153258	-0.01141	0.0499685	0.0180348	0.020195
Vitvi09g01751_t001	0.0237108	0.0542318	-0.0344877	-0.0546762	0.0313745	0.0562335	0.00918051	0.0108788	-0.0305096	0.0277925	-0.0379359	-0.0153555
Vitvi04g00168_t001	0.0184637	0.0562087	-0.0497571	-0.0483268	0.0515577	0.00146593	0.0121631	0.0182916	-0.0620409	-0.010138	0.0121638	0.0264021
Vitvi17g00217_t001	0.0160705	0.0587078	-0.00381894	0.0685768	-0.0291407	-0.00111331	0.0184312	-0.0369358	-0.0613472	-0.00457617	-0.0536801	-0.0642507
Vitvi08g01451_t001	0.028852	0.0546657	-0.00672236	0.00476228	-0.0148941	-0.0102127	-0.0340949	0.0340865	-0.0136157	0.04243	0.00982817	-0.0205482
Vitvi01g01085_t001	0.025011	0.0566409	0.0290134	-0.00519887	0.0152074	0.0156721	-0.0328045	-0.00944469	-0.0336511	-0.0146747	0.0388242	0.0161156
Vitvi18g00424_t001	-0.0070235	0.0447131	0.000828679	-0.148808	-0.0911162	0.0120242	0.0713418	0.000215241	0.0669032	0.0474319	0.00294146	0.045351
Vitvi07g01696_t002	-0.0488185	0.0230659	-0.0170792	-0.0413108	0.0196697	0.00425199	-0.0192128	-0.00276245	-0.0154231	0.00596363	-0.00295889	-0.0135149
Vitvi07g01630_t001	-0.0199391	-0.055791	-0.0576695	0.0043301	0.00531296	0.0525467	0.0268649	0.0394318	0.00725183	-0.0584034	0.0903473	0.0341816
Vitvi04g01149_t003	-0.0498976	0.0228843	0.0091138	0.00625509	0.0184799	-0.0036432	0.019061	-0.0115282	0.0117522	-0.0105964	0.00557138	-0.0316751
Vitvi12g00478_t002	-0.0476264	0.0283409	0.0184337	0.000874667	-0.00808457	-0.0288555	-0.0093524	0.0321131	-0.019271	0.0121862	0.00496965	-0.0118097
Vitvi16g00808_t001	0.0259456	0.0564713	-0.0229702	-0.0054282	0.00711751	-0.00461458	-0.0102394	0.0264892	-0.0271318	0.0320113	0.0139316	0.0180517
Vitvi08g00958_t001	0.025503	0.0540337	-0.0395679	-0.0399254	0.0374805	0.0086809	0.0208015	0.0101046	0.000841657	0.0391337	0.0180569	0.0230642
Vitvi04g01920_t001	-0.0384649	0.00264434	-0.0695451	-0.0439766	-0.168858	0.0244412	0.0161863	-0.0287757	0.0193052	-0.059961	-0.033729	0.0494716
Vitvi19g01878_t007	-0.0509688	0.01874	0.00348554	0.0127095	0.0185016	0.00984966	0.0001351	-0.0124079	-0.0034197	-0.00478251	0.00457376	0.0192991
Vitvi10g04021_t001	0.0123125	0.0588401	-0.0351589	0.0570935	-0.0279566	-0.000532892	0.0726939	0.0117039	-0.0349479	-0.0159119	0.0404774	-0.0431069
Vitvi07g01977_t002	-0.0224126	0.041494	0.08187	-0.0691833	0.0815779	0.0444809	0.0398569	0.0454119	0.100213	-0.0911051	-0.0029731	-0.00777245
Vitvi17g00748_t002	-0.0492084	0.023702	-0.00705237	-0.0153293	-0.00395473	-0.0196994	-0.0125389	0.00814602	-0.0229884	0.0155311	0.00156978	0.00916779
Vitvi16g00897_t001	0.0294793	0.0527436	0.0238048	-0.00620963	0.0102235	-0.00698719	0.0240479	0.0649756	0.000410813	0.00740405	-0.0240505	0.0192186
Vitvi12g00208_t001	-0.0122507	-0.0552165	0.0445223	-0.0852256	0.0127016	0.0122927	-0.045982	0.0585372	0.060433	-0.0471816	-0.00626895	-0.00775444
Vitvi08g01686_t001	0.0216955	0.0501549	0.00771519	0.0783869	-0.0521242	0.0363137	0.0956701	0.0597764	-0.0868125	-0.0735795	0.0363031	0.00709874
Vitvi06g01664_t002	-0.0501683	0.0206924	-0.00748955	-0.0061943	0.00183878	-0.00715416	-0.00976106	-0.00291972	-0.017964	0.00907248	0.00207484	0.0169253
Vitvi16g01022_t001	-0.0313799	-0.0497979	-0.0257638	-0.00680658	0.0203171	-0.00205089	0.0466584	0.0302014	0.022297	0.11468	0.00168921	-0.0299207
Vitvi18g02884_t001	0.000871524	-0.0602255	0.000850945	-0.0221614	0.00371123	0.0490609	0.0347662	0.0980342	-0.129741	-0.123822	0.0605844	0.0246642
Vitvi11g01677_t001	-0.0162796	0.0399286	0.060043	-0.0439199	-0.170779	0.0514731	-0.00411904	0.0427363	0.0293651	0.0648087	0.198812	0.000122078
Vitvi05g01577_t001	0.0222735	0.0566978	-0.0119058	-0.0409812	0.000239378	-0.0199567	-0.0389342	0.0308127	0.0104299	-0.00338438	-0.0649306	-0.00796323
Vitvi07g03083_t002	-0.0372075	0.0266643	-0.04663	-0.104785	0.067872	-0.0165939	-0.041253	0.00942443	-0.0366101	0.0395085	-0.00860147	-0.0138313
Vitvi09g00306_t002	-0.0439086	0.028504	-0.00183276	-0.0572839	0.0658295	0.0136314	0.0122756	-0.0102636	0.0266053	-0.019456	-0.00210799	-0.0132368
Vitvi11g00251_t001	-0.025452	-0.0519405	-0.036408	-0.0206556	-0.0196304	0.0064488	0.0953771	0.0385044	-0.0764823	0.0101029	-0.0490051	-0.0367071
Vitvi11g04163_t001	-0.0492751	0.0167963	-0.00625351	-0.0336674	-0.0318934	0.0483238	-0.0350717	-0.00279232	-0.00783492	-0.0280433	-0.00861846	0.009092
Vitvi11g01222_t001	0.0176584	0.0558614	-0.00358436	-0.0141375	-0.00500441	-0.0453686	-0.136304	0.0554481	-0.0627567	0.0424375	-0.0599503	-0.00958236
Vitvi02g00370_t001	0.0261818	0.0539747	-0.0185676	-0.0167457	0.0238285	0.0151163	0.0423864	0.0288196	0.0020575	0.073615	0.0633227	-0.0129684
Vitvi08g01423_t001	0.029395	0.0491449	-0.00813988	-0.0622604	0.0455831	0.0208527	-0.0172325	-0.00360045	-0.0130051	-0.0137717	-0.0138088	0.0398015
Vitvi04g00242_t001	0.0268857	0.0535011	-0.0164249	-0.0306976	0.0151668	0.012127	-0.00597231	0.056361	0.000715522	0.0457643	-0.0207153	0.0287358
Vitvi18g00040_t001	0.0258643	0.0509011	-0.0493056	-0.0432004	0.0424906	0.00143486	0.0130775	-0.0103604	0.0187319	0.0287091	-0.000923703	0.0105067
Vitvi03g01495_t001	0.038369	0.0283028	0.0782339	0.030705	-0.022862	0.0638082	0.0304977	-0.0623799	0.0767234	0.0311608	0.0186949	0.0336146
Vitvi14g01819_t001	0.0141483	0.0579651	0.0134518	-0.0485178	0.0481903	0.0384709	0.00884254	-0.0264894	0.00296758	0.111912	-0.0462712	-0.00640889
Vitvi18g01669_t002	-0.050551	0.0124463	-0.0230379	0.00183011	0.0217176	0.0165806	-0.0266652	-0.0210293	-0.0309411	0.0151493	0.00122812	0.00221967
Vitvi18g03100_t001	-0.00229497	-0.0598339	0.0591802	4.04436e-05	-0.028014	0.0385576	-0.00394294	-0.00384048	-0.0431542	-0.0151047	0.0161581	0.0162337
Vitvi17g04263_t001	0.0245756	0.0284554	-0.0642755	0.0505497	-0.00828981	-0.0698524	-0.206578	0.000981649	0.151534	-0.088877	0.262065	-0.00384305
Vitvi08g00133_t001	0.0239003	0.0540171	-0.0389234	-0.0174573	0.0298689	-0.00428447	0.00229267	-0.0669179	-0.043471	0.00300405	0.00754349	-0.0367717
Vitvi01g00639_t001	0.0270256	0.0541686	-0.0166215	-0.0138525	0.00239526	0.0178407	-0.00773254	0.0228552	-0.021689	0.0174149	0.00526674	-0.0293791
Vitvi15g00783_t002	-0.0479336	0.0239674	0.0209294	0.00716114	-0.00225848	0.00137356	-0.0154295	0.0224464	-0.0127916	-0.00278495	0.0034091	0.0295098
Vitvi10g01388_t001	0.0210101	0.0477555	-0.0869467	-0.00805553	-0.00412454	-0.0571389	0.0116376	-0.0318903	-0.0947667	0.0100201	-0.0292783	-0.00504509
Vitvi14g04156_t002	-0.0503049	0.0138704	-0.0136853	0.0251679	-0.00607737	-0.0145958	-0.000230502	-0.0201304	-0.0230187	0.0167802	0.00633636	0.00752838
Vitvi00g01462_t001	0.0388629	0.0393063	-0.0109178	0.0275305	0.0258295	0.0362454	-0.00231959	-0.0200289	-0.102937	-0.0103863	-0.03563	0.0013989
Vitvi04g00359_t001	0.0241727	-0.0207449	0.10889	-0.10809	0.0407254	-0.0197087	-0.0391343	-0.0139428	-0.126837	0.0975871	0.0981383	-0.00423443
Vitvi06g04053_t001	0.020461	0.0566419	-0.0309723	0.028436	-0.00821142	-0.0070612	-0.0378813	0.0277738	-0.0235229	0.0429581	0.000510222	-0.034168
Vitvi13g02530_t001	0.0205183	0.0292894	-0.142963	0.0210086	-0.0155223	0.00175711	0.0259371	0.0373486	-0.0135787	0.00652188	0.0233392	-0.0161532
Vitvi01g04131_t001	-0.0091796	0.0281843	-0.00608899	-0.128165	-0.203225	0.00160224	0.0156373	0.0352444	0.00115301	0.0108989	-0.107191	-0.0022316
Vitvi14g01530_t005	-0.0504429	0.0127411	-0.0200882	0.00743683	0.00931191	0.00923098	-0.0213075	-0.0193101	-0.0295409	0.014623	0.0021172	0.00330426
Vitvi05g00434_t002	-0.0497473	0.0033909	-0.043877	0.00103137	-0.0223678	0.02606	-0.0253328	-0.0460381	-0.0313318	0.0068635	-0.00265936	0.000764564
Vitvi14g01414_t003	-0.0348991	0.0338799	-0.0163762	-0.100356	0.0769476	-0.0198861	0.0144614	0.00179765	0.0217984	-0.000170013	-0.00487088	-0.00935164
Vitvi08g02274_t001	-0.0294028	-0.0495609	-0.0185063	-0.0315216	0.013924	0.0265416	0.0463473	0.0233881	0.0967501	-0.00898529	-0.017696	3.79474e-05
Vitvi07g01739_t001	0.0156759	0.0574119	-0.00638067	0.0598705	-0.022347	0.0510353	0.0209984	-0.0167817	-0.00875138	0.0138543	0.0198857	-0.0637422
Vitvi11g01227_t001	0.0150797	0.0566657	7.01744e-05	0.0083819	0.0214344	-0.0827036	-0.0776243	0.0863197	0.0335199	-0.0130672	-0.0863128	-0.00439127
Vitvi08g01027_t002	-0.0500955	0.0119974	-0.028824	0.00906116	-0.00448469	-0.010177	-0.00837579	-0.0277032	-0.0293288	0.0212577	0.00331817	-0.0243315
Vitvi03g01755_t001	-0.0380836	-0.0382248	-0.0377079	0.00874376	0.0340386	-3.92787e-06	-0.0305357	0.0658597	0.0472854	0.0909436	0.0381021	0.0241822
Vitvi17g00651_t002	-0.0275591	0.0440826	0.03637	-0.0902002	0.0388512	-0.0310544	-0.000840608	0.070186	0.0207829	-0.0116051	-0.00383047	0.00261052
Vitvi08g01634_t001	0.0193117	0.0550078	0.0178543	-0.0138985	0.0684347	0.0148733	0.0671491	0.0306174	0.063688	-0.0678131	-0.00914934	0.0274068
Vitvi16g01978_t001	-0.0252897	-0.0532042	-0.0208199	0.0205822	-0.01982	-0.0133852	-0.0285663	0.0400696	0.070472	0.0349467	0.0759221	0.0101576
Vitvi12g01818_t002	-0.0488098	0.0194928	-0.0041499	0.0171126	0.015024	-0.0244992	0.0229162	-0.0200643	-0.00115082	0.00860213	0.00817966	-0.0347819
Vitvi03g00119_t001	-0.0225761	-0.0517048	-0.0371571	-0.0232505	-0.0404952	0.0180443	0.092032	0.0213622	-0.099127	-0.00576098	-0.0400127	0.0152488
Vitvi18g04427_t001	0.024076	0.0543032	-0.0299001	0.00624199	-0.00381876	0.00525081	-0.056754	0.0348522	-0.0124291	0.0351461	0.00549775	-0.0523448
Vitvi03g01490_t002	-0.0480826	0.0221453	0.0160446	0.0161438	0.00707916	-0.00568712	0.0149975	-0.00275022	0.0073486	-0.00964295	0.00637775	-0.0326386
Vitvi03g01390_t001	0.027018	0.0375785	-0.109163	-0.00453306	0.00258735	-0.0327983	-0.00765124	0.0322756	-0.0102781	0.0220771	0.00691987	-0.0066115
Vitvi07g02983_t001	0.0262607	0.0536542	-0.0238551	0.0118421	0.00228919	0.0186515	-0.002759	0.0232366	0.00531084	0.0368557	-0.00739796	0.0243835
Vitvi15g00248_t001	0.0273361	0.0517167	-0.00183349	-0.0164498	-0.0252978	-0.00882906	-0.0593724	0.061352	-0.0304793	0.0633454	-0.00243115	0.014889
Vitvi14g00234_t002	-0.0481131	0.0216697	0.00128074	-0.0230686	-0.0129807	0.0152473	-0.000708893	-0.00610998	0.00820623	-0.0220102	-0.00232476	0.0115335
Vitvi06g00285_t001	0.0241932	0.0534916	-0.00655255	-0.0478579	0.0240482	0.0346394	0.0026532	0.0304028	0.0205375	-0.0167187	0.0210429	-0.0152707
Vitvi18g03101_t001	-0.00368819	-0.0541202	0.0824626	0.000531303	-0.0611686	0.0384735	0.0100363	-0.0187215	0.00686069	0.00699237	-0.028401	0.0226482
Vitvi08g01242_t001	-0.0280565	-0.0485284	-0.0523753	-0.0248321	0.0146643	0.0270746	0.0284759	0.00591484	-0.0050657	-0.0199552	0.0638219	0.0261713
Vitvi08g01406_t002	-0.0488517	0.0180554	-0.00138228	0.0241435	0.000990163	-0.0202661	-0.00895789	0.00132309	-0.0288788	0.0219742	0.00711394	0.0248626
Vitvi10g00485_t002	-0.0471366	0.0015391	-0.0596525	-0.0276354	-0.0243367	0.0371209	-0.0223986	-0.0614961	-0.0209647	-0.00331867	-0.007806	-0.00926604
Vitvi18g02423_t001	-0.0333226	-0.0428149	-0.0368755	-0.0407917	0.0373874	0.0183359	-0.00548276	0.0207042	0.0890837	-0.00551906	0.0407604	-0.0268109
Vitvi11g04147_t001	-0.0331146	0.00768646	-0.0710686	-0.0122374	-0.188102	0.0294223	-0.000790983	-0.0148451	-0.000457136	-0.0417674	0.0689842	-0.0547882
Vitvi18g02072_t001	0.0284613	0.0501731	-0.00117115	-0.0279748	0.00539279	0.0146474	0.0407225	0.0131856	-0.0645324	0.0352933	-0.0952751	0.0135498
Vitvi16g04296_t001	0.0311932	0.0351606	0.0848274	-0.0081258	0.0103226	0.0946403	0.0276678	0.0491052	-0.00908143	0.0349524	0.0641877	-0.0256475
Vitvi14g01350_t001	0.0302949	0.0493538	-0.00851091	-0.00545264	-0.0366236	0.00816956	-0.0150812	0.015705	-0.0569619	0.0213429	-0.0150091	0.000717784
Vitvi08g01384_t001	0.0214177	0.0549278	0.0131805	0.00938082	0.0209163	0.0360596	0.0583026	-0.0715006	0.00554923	-0.0133115	0.0111128	0.0411325
Vitvi09g01352_t003	-0.0475464	0.022397	0.00872744	0.0030965	0.0203162	-0.00178156	-0.011842	0.00969968	-0.014539	0.00612376	0.00409179	-0.0153915
Vitvi03g04261_t002	-0.0459116	0.026026	-0.00598165	-0.0197508	0.0215509	-0.0318483	0.00735019	0.00218917	-0.00877082	0.0159461	0.00387626	-0.0385613
Vitvi17g00421_t001	0.0202064	0.0344948	-0.0570885	0.0322308	-0.028607	-0.0391717	-0.221964	0.0298608	0.191069	-0.118229	0.0593327	0.000372433
Vitvi12g04110_t001	0.00866162	-0.0499952	-0.00292264	-0.0909582	0.0559879	-0.0676676	0.0613834	0.136809	0.065707	0.00133596	-0.0248266	0.0101903
Vitvi07g00187_t001	0.0354729	0.0327729	0.0609079	0.0492722	-0.0552479	0.0472592	0.0339361	0.0445626	0.0337707	-0.0721337	0.012091	-0.0507169
Vitvi07g01761_t001	0.0162604	0.055623	-0.044412	-0.0338514	0.0278734	0.0104571	0.014569	0.0237715	0.0499246	-0.00248422	0.0516152	0.02275
Vitvi02g00286_t001	-0.0294423	-0.048808	-0.01953	-0.0183179	0.00993992	-0.0424865	-0.00969961	0.0514241	0.0408869	0.0407103	-0.0644287	-0.00161521
Vitvi08g01847_t001	-0.0220137	-0.0549418	-0.0136468	-0.0304942	0.0144544	0.00543609	-0.00659705	0.0236573	-0.013578	-0.0141808	0.0930097	-0.000775693
Vitvi14g01128_t001	-0.00541874	-0.0472998	0.0599698	-0.0365914	-0.00779636	0.0839608	0.0694274	0.143193	-0.116914	-0.191907	0.0853975	-0.0345795
Vitvi11g01263_t001	-0.0155201	0.0379504	-0.0309737	-0.133132	-0.106175	0.00512961	0.0570665	-0.0555988	0.0215201	-0.0279107	0.0427823	0.00796682
Vitvi07g00177_t001	0.0254528	0.0516204	-0.0307001	-0.0276434	0.0023414	0.0372545	-0.0347967	0.0174742	-0.0275473	0.00606293	-0.0236094	0.0260291
Vitvi15g04564_t001	-0.0199793	0.0455795	0.0622557	-0.0746371	0.00274761	-0.040284	-0.0417333	0.126944	-0.0135502	0.00366285	-0.00375535	0.00670385
Vitvi05g00042_t001	0.0290298	0.0496312	0.0109996	-0.00553026	0.000212021	-0.0608349	-0.0342812	0.0255423	-0.00752302	-0.00811236	-0.00634825	0.0230804
Vitvi03g00215_t001	0.026173	0.0484633	-0.054681	-0.0182005	0.0236141	-0.040303	0.0175796	0.0142939	-0.0547787	0.0180909	0.0165484	0.0178412
Vitvi08g04420_t001	0.00529253	0.0597232	-0.0134342	0.0016529	-0.0693886	0.0239733	-0.019979	0.00827954	0.0282283	0.00604022	0.0391781	0.00489801
Vitvi08g01690_t001	-0.0350199	0.0132412	-0.0333163	-0.0394215	-0.187135	-0.00734336	0.0239979	-0.0517247	0.0271426	0.0357129	0.0346809	0.0148121
Vitvi01g00128_t002	-0.0469623	0.0211965	-0.0175068	-0.0179068	0.0230506	-0.0202059	0.0193532	-0.024008	0.00248979	0.00660132	0.00324623	-0.0106962
Vitvi14g02876_t001	0.0134208	0.0556356	-0.00912767	0.0669236	-0.0494889	-0.0168514	0.0227008	0.0136815	-0.0480787	-0.00804078	-0.0152435	0.0033772
Vitvi01g04204_t001	0.0177623	0.0550756	-0.0229266	-0.0462048	0.0192271	0.0254029	-0.0464546	-0.0302682	0.0414865	-0.0468881	0.041712	-0.0143747
Vitvi11g01676_t001	-0.0197828	0.0378633	0.0394319	-0.0814141	-0.159133	0.0131409	0.0216882	-0.027596	0.00135985	0.041524	0.0208624	-0.0283829
Vitvi14g00065_t002	-0.0477105	0.0156921	-0.026449	-0.0340741	-0.00659737	0.0175267	-0.00732935	-0.027833	-0.00341677	-0.00969633	-0.00459433	-0.00107578
Vitvi16g04295_t001	0.0300556	0.0360879	0.0842478	-0.00886511	0.011996	0.0897563	0.0329917	0.0471883	-0.00360096	0.037759	0.0603731	-0.0069688
Vitvi05g00529_t001	-0.0372936	-0.0371469	-0.0324008	-0.0124876	0.0220441	-0.056234	-0.0278739	0.0311635	0.0819561	0.0620138	0.0186512	0.0102416
Vitvi05g02122_t001	0.0187903	0.0542068	-0.039258	-0.0129671	0.0372098	0.0146595	0.046914	-0.0385885	-0.0537494	-0.0330514	-0.0596399	-0.0488614
Vitvi01g02229_t001	-0.0118793	0.0261613	-0.0235909	-0.111454	-0.128849	-0.0873856	0.156878	-0.142698	0.115986	-0.00926725	-0.0908421	-0.0128664
Vitvi07g00069_t002	-0.043143	0.0303904	0.0174812	-0.0223415	0.0283566	-0.0188582	0.00673906	0.0208018	0.00543966	-0.00146012	0.00339178	-0.0317596
Vitvi15g00781_t003	-0.0438615	0.0281547	0.0296699	0.00454356	-0.0121983	-0.0217495	-0.0151171	0.0436639	-0.0179652	0.00623978	0.00459994	0.00971882
Vitvi04g00369_t001	0.0231305	0.0520676	-0.0428579	-0.0228941	0.0332577	0.0142113	-0.0124148	0.0188424	-0.0144143	0.00843634	0.00378995	-0.0119442
Vitvi11g04148_t001	-0.0173834	-0.0528781	-0.0546693	-0.0413411	0.028482	-0.0285999	-0.0137639	0.0224552	-0.0439091	0.00763247	0.0195334	-0.0383557
Vitvi13g00343_t001	-0.016264	-0.0555996	0.0200906	-0.0200708	-0.000787499	-0.0473837	-0.0421335	-0.0544645	-0.0250592	0.120728	0.0287471	0.0195396
Vitvi08g01087_t001	0.0295429	0.0481991	0.0122579	-0.016421	-0.00260639	-0.0222793	-0.0288824	0.0783203	-0.0205461	0.0631862	0.0453859	0.004093
Vitvi05g00292_t001	0.0266316	0.0501959	-0.0326446	-0.0307064	0.0149202	0.0164522	-0.0261016	-0.00210834	-0.0272249	0.0105505	-0.0386471	-0.00814203
Vitvi09g01298_t001	-0.0475226	0.019047	-0.0169457	-0.00567438	0.0221989	-0.017983	0.00591101	-0.0184146	-0.0119794	0.0155312	0.00420158	-0.0157009
Vitvi04g00223_t001	0.0274769	0.0496362	-0.00437479	-0.00326616	-0.00390936	0.00828161	-0.0306294	0.118255	-0.0118467	0.0333609	-0.0162339	0.0278287
Vitvi06g01607_t001	0.0127991	0.0503811	-0.0379589	0.0895932	0.00720972	-0.02764	0.0931834	-0.0459818	-0.0315414	-0.0367574	-0.00409944	0.0260267
Vitvi09g00653_t002	-0.0443619	0.0273646	0.0272224	0.00596025	0.00334469	-0.0190397	0.0233521	0.0123821	0.016424	-0.0134107	0.00644204	-0.00884101
Vitvi01g00337_t001	0.0207081	0.0525336	-0.0348455	-0.035348	0.0448162	0.0306622	0.0427261	-0.0221239	-0.00257682	-0.0510992	-0.0118523	-0.0164299
Vitvi12g04300_t002	-0.0487805	0.0129754	-0.0111396	0.0227312	-0.0148988	-0.00685985	0.00238853	-0.0220188	-0.0154077	0.00670987	0.00496614	0.0061599
Vitvi05g00857_t001	-0.0220326	-0.0522763	-0.0454682	-0.0211331	-0.0226491	-0.0168247	0.025996	0.0327455	-0.0252064	-0.00494251	0.00764697	-0.0207445
Vitvi04g01047_t003	-0.0486499	0.0132372	-0.00635812	0.0249481	-0.0137446	-0.00218597	0.00217735	-0.0199015	-0.0125327	0.00248649	0.00504301	0.00950248
Vitvi14g01646_t003	-0.0311629	0.0357167	0.0163994	-0.0874693	0.0950526	0.00886487	0.0227163	0.011822	0.0498393	-0.0313074	-0.00362939	-0.00528923
Vitvi02g00435_t001	0.0258424	0.0517349	0.0238197	0.0144456	0.00433515	-0.00180307	-0.0100668	-0.0421915	-0.0150179	-0.00964532	-0.00625276	0.0237875
Vitvi04g01894_t001	0.020329	0.0531111	-0.0461283	-0.0212976	0.0188139	0.00141569	-0.0311064	-0.0179349	-0.0132827	-0.0242971	-0.0385732	0.00698777
Vitvi19g00270_t001	-0.0191717	-0.0514982	-0.0556565	-0.0401065	0.0195602	-0.0304499	-0.0173158	0.0163962	-0.044178	0.0260626	0.00403935	-0.0231897
Vitvi11g00247_t001	0.0315551	0.0456416	0.000632038	-0.0160092	-0.0273679	0.0192696	-0.0452576	0.0628998	-0.0110845	-0.0735477	0.0197782	0.0155824
Vitvi18g02533_t003	-0.0331909	0.0330913	0.00492684	-0.105448	0.0227453	0.0188905	-0.0642473	0.0621332	-0.0226242	-0.00151546	-0.0134506	-0.0132661
Vitvi10g01123_t002	-0.0437721	0.0252208	0.00126204	-0.0417181	0.0465216	0.01898	-0.0307038	0.0166171	-0.0129774	0.000810124	-0.00282811	-0.00358757
Vitvi08g02086_t003	-0.0486441	0.0121558	-0.00528431	0.00931151	-0.019143	0.027657	-0.0219122	-0.0123195	-0.0166823	-0.00885967	-0.000415733	-0.00926894
Vitvi14g02023_t004	-0.0475222	0.0186359	0.00140395	0.0145909	0.000813368	-0.0101952	-0.00843298	0.00159175	-0.0203748	0.011599	0.00506796	-0.0204023
Vitvi05g00067_t001	0.0150908	0.0532765	3.76324e-05	0.0745666	-0.0432951	0.0290928	0.0454183	-0.0174695	-0.0128079	-0.0264566	-0.00826479	0.0272873
Vitvi06g00016_t001	0.0228988	0.051396	0.0369833	-0.00088247	0.0106745	0.0268925	-0.00954494	-0.0485797	0.0643861	0.0453723	-0.09477	-0.0262994
Vitvi03g01316_t002	-0.0477986	0.0165344	-0.00634074	0.019476	-0.0071532	-0.0193406	0.0118715	-0.0169578	-0.00976795	0.00855676	0.00639802	-0.00243055
Vitvi14g01354_t001	-0.029574	-0.0483897	-0.0128737	0.0112466	-0.0274134	0.0231463	0.0285655	-0.0255573	-0.00320798	0.0177848	-0.00833674	0.00674377
Vitvi13g00377_t001	0.0390037	0.00637532	-0.0611397	0.0535049	-0.019216	0.0665422	-0.0488776	0.00633848	0.0492572	-0.181803	0.231695	0.0220174
Vitvi18g02241_t001	-0.0157298	0.0343284	-0.00876395	-0.115163	-0.152522	0.022198	-0.0089371	-0.0443414	0.10254	-0.0221042	0.0137709	0.0129831
Vitvi07g02608_t003	-0.0330648	0.0300609	0.0830858	0.00595041	-0.0414719	0.0320783	-0.0636316	0.106867	-0.01803	-0.0301274	-0.00159885	0.013764
Vitvi14g01987_t002	-0.0451241	0.0247532	-0.00412815	-0.0185657	0.0277611	-0.0207955	-0.00626122	0.00779635	-0.016093	0.0173581	0.00304124	0.01519
Vitvi09g00599_t001	-0.022552	-0.0523529	-0.0159056	-0.0277486	0.0135243	0.028241	0.0691668	0.0215294	0.0143224	-0.0123997	-0.0418764	-0.0133672
Vitvi13g01676_t001	0.0271604	0.0503008	0.0147697	-0.00496387	-0.000337241	0.00298674	-0.0278609	0.0249271	0.00110348	0.0426733	-0.0776448	0.0194837
Vitvi10g01682_t001	0.0102614	-0.045819	0.0389502	-0.0906201	0.0411028	-0.130708	-0.0352002	-0.0477125	0.0445116	-0.0168463	0.0107653	-0.0124165
Vitvi07g01267_t001	0.0133425	0.056936	-0.00244593	-0.0315226	0.02385	0.0593425	-0.0190574	-0.0256903	0.0114654	0.0122196	0.0186478	0.00609941
Vitvi09g01272_t001	0.0200018	0.0538211	0.00327421	0.0247763	0.00493465	0.0391219	0.0502483	-0.0626384	-0.0531012	0.0155272	-0.0197775	-0.0228014
Vitvi01g04446_t003	-0.0466951	0.0188429	-0.0187971	-0.0126425	0.0135469	-0.0164933	0.0230072	-0.0306871	0.00573258	0.00186753	0.00312661	-0.0103708
Vitvi04g01007_t001	0.0292497	0.0442451	-0.0348159	-0.0429547	0.0491966	0.0419533	-0.0057569	0.0177864	0.0150411	-0.0555671	-0.02326	0.0236844
Vitvi18g02146_t001	0.0235326	0.0460609	-0.06582	-0.0259508	0.0385385	0.029181	-0.0429228	0.0230809	0.0200001	-0.069589	-0.0468896	0.0140245
Vitvi10g00617_t001	0.0246615	0.0474878	-0.0392552	0.00297551	-0.0457675	-0.0388839	-0.0609682	0.0510903	-0.0956823	-0.00493693	-0.0455573	0.0245585
Vitvi13g00330_t001	0.0247195	0.052014	-0.0100428	-0.0191086	0.0221839	0.00879993	-0.0129936	-0.0040959	-0.00840728	0.0452113	-0.0385158	-0.00216612
Vitvi05g01542_t002	-0.0455975	0.0229615	0.00870891	0.0129885	0.00932656	-0.0280045	0.00544417	0.00835691	-0.0124596	0.0138611	0.00737315	-0.00651262
Vitvi03g04364_t001	-0.0325404	-0.0396012	-0.0465991	0.0277387	0.0226176	-0.00486866	-0.0352501	0.0905755	0.0167344	0.0630998	0.0599083	0.0157715
Vitvi14g03078_t001	-0.0203532	-0.0507861	-0.00956115	-0.0488364	0.0349758	-0.0282876	-0.0685674	0.06623	0.0645606	-0.0145704	-0.0664253	0.0226445
Vitvi06g01444_t002	-0.0450235	0.0216007	0.0329004	0.0216374	0.00769819	0.0165318	-0.00398243	0.0156073	0.00454367	-0.0191043	0.00504455	-0.00697727
Vitvi18g01618_t001	0.0256609	0.0488073	-0.0477438	-0.0135278	0.0224494	-0.00747019	-0.00531702	-0.0129454	0.00618452	0.0217457	-0.00979207	-0.0299434

## Sheet: 5
Table 5: Principal Component Analysis (PCA) loadings performed on Merlot/110 Ricther Control and Merlot/110 Ricther Extreme leaves for the 500 genes containing the most variance.
Variables	PC1	PC2	PC3	PC4	PC5	PC6	PC7	PC8	PC9	PC10	PC11	PC12
Vitvi06g01696_t002	-0.0749782	0.0821673	0.00122029	0.0223326	-0.0161022	0.00913528	-0.0339453	-9.10886e-05	0.0186788	0.00234417	-0.00158229	0.413156
Vitvi18g01072_t001	0.0905965	0.0434171	-0.0155476	-0.0682488	-0.0331419	0.00840167	0.0225329	0.01346	0.0585716	0.0484202	0.00274987	-0.131243
Vitvi06g01696_t003	-0.0685382	0.07872	-0.00312019	0.0288983	0.00352578	0.0132509	-0.0288481	-0.00793109	0.0209713	-0.0136348	-0.000693209	0.286336
Vitvi08g02375_t001	0.077678	0.0240764	-0.0125111	-0.201976	0.0662939	0.000547633	0.0115272	0.0196755	0.0868871	-0.0268975	0.0223042	0.108998
Vitvi14g01449_t003	-0.0716537	0.0625326	0.0109322	-0.0488323	-0.0666736	0.00500313	-0.0338167	0.0273061	-0.005739	0.038823	-0.00298496	-0.181068
Vitvi10g00761_t001	-0.065767	0.0679606	-0.0177858	-0.0242437	0.0400309	0.0175916	0.0064773	-0.013456	-0.0101846	-0.0447309	0.00917749	0.0536487
Vitvi19g01878_t002	-0.0638682	0.0697092	-0.00437326	0.0100638	-0.0144813	0.00855849	-0.0290518	-0.0152086	0.0152806	-0.0104664	0.00126641	0.440987
Vitvi15g00960_t003	-0.0254392	0.0689599	0.0998666	0.147094	0.134906	0.0485327	-0.0591025	0.0439247	0.129237	0.0668546	-0.0432451	0.0626771
Vitvi19g00041_t002	-0.0668724	0.0469952	0.0326881	-0.124166	-0.0328083	-0.00355611	-0.000704643	-0.000409825	-0.0162609	0.0481652	0.00353159	0.102314
Vitvi15g01110_t003	-0.0653543	0.0589138	-0.0183075	-0.0511765	0.00100661	0.0354336	-0.0222336	0.0389916	-0.0282056	-0.0137375	0.00392957	-0.0730544
Vitvi04g00997_t001	-0.0461868	-0.0742837	0.0626163	0.0163674	-0.1012	-0.0773454	-0.015575	0.0189725	0.0321895	0.0413098	-0.0368554	0.139939
Vitvi14g00322_t002	-0.0584872	0.0687096	-0.00539165	0.0245656	0.0173403	0.00793409	-0.000580166	0.00203719	0.0135714	-0.0259975	-0.00223162	-0.0202055
Vitvi08g01520_t003	-0.0605149	0.0644124	-0.0187496	-0.0176209	0.0538937	0.0334184	-0.00339486	0.00927314	-0.0113081	-0.0439228	0.00567531	0.0384779
Vitvi18g00291_t001	0.0727659	0.0345091	-0.0425381	0.00145122	-0.0883443	0.0631624	0.0095417	-0.0188772	0.0962587	0.0551233	-0.0812831	-0.0531588
Vitvi05g04032_t002	-0.0620004	0.0629062	-0.012178	-0.0194763	0.00352528	0.0183756	-0.0192236	-0.00528599	-0.00353589	-0.0213537	0.00504563	-0.053907
Vitvi09g00264_t001	-0.0647492	0.0558588	0.00569116	-0.0487568	-0.0475922	0.0275591	-0.038947	0.0710284	-0.0168103	0.0370811	-0.0077661	-0.0373054
Vitvi05g00170_t001	0.0625312	0.0586633	-0.0465077	-0.0314634	0.00483506	0.0312909	0.0220286	0.00859329	0.00751532	-0.0517815	0.0377298	0.0959862
Vitvi07g02504_t001	-0.0621143	0.0600184	0.0127519	-0.0267566	-0.0264887	0.00353731	-0.0114929	0.0208961	0.00333549	0.0194081	-0.00474584	0.026632
Vitvi15g01538_t004	-0.059534	0.064104	0.00917331	-0.00315484	0.00181156	4.20524e-05	-0.000297964	-0.00341915	0.0138379	-0.0031538	-0.00246168	0.0319752
Vitvi17g00700_t002	-0.0621594	0.0582663	0.0132782	-0.0374648	-0.0351424	0.00492896	-0.033267	-0.0133067	0.00951516	0.0218481	0.000951726	0.00861986
Vitvi07g02558_t001	0.066565	0.0369437	-0.0218118	-0.119279	-0.0169736	-0.0169212	0.11781	0.0246667	0.0540726	-0.0115288	0.00647303	0.0514452
Vitvi12g04110_t001	0.0732488	0.0295744	-0.0148868	-0.060113	-0.00955791	-0.0652968	-0.0717395	-0.0394723	0.0366807	0.0621254	-0.0318126	0.0126911
Vitvi19g02056_t002	-0.0582424	0.063547	0.0302294	-0.00546648	0.0144757	0.00409762	-0.00229094	0.0131807	0.0239755	0.0210697	-0.00914395	-0.0176925
Vitvi03g00325_t001	-0.032275	-0.0752269	0.0973422	-0.0129987	-0.0141746	0.0383758	-0.131064	-0.0169824	-0.00124307	-0.0458187	0.0148992	0.0400379
Vitvi02g01288_t001	0.0664683	0.0490248	-0.0134889	-0.0565318	-0.00342476	0.0222807	0.0313416	0.027848	0.00222759	0.0187249	0.0394848	-0.0134481
Vitvi04g01368_t001	0.0329769	0.0773291	-0.0832513	0.0381822	-0.0272873	-0.047819	0.0374552	0.0110025	-0.0124444	-0.0458836	0.0239712	-0.0646086
Vitvi05g01933_t001	0.0366817	0.0752756	-0.0604742	0.0465994	0.0746796	-0.0606898	-0.0501577	0.0572555	0.0353791	-0.0660448	0.0387063	-0.0125455
Vitvi07g01844_t001	-0.0378962	-0.0508128	0.153371	0.0707792	0.00783332	-0.0590231	0.02898	0.0824157	0.0510806	0.0196017	-0.0275283	0.0308847
Vitvi01g02258_t004	-0.0589298	0.0600282	-0.0233615	-0.0293326	0.0429896	0.0108506	0.0295248	-0.00640695	-0.0196837	-0.0559529	0.00920044	-0.0459222
Vitvi06g00666_t001	0.0352284	0.0700318	-0.0947162	0.0214898	-0.0522382	-0.0869613	0.0549195	0.000365045	0.0326585	-0.067143	0.0680283	-0.0335971
Vitvi01g00556_t004	-0.0485718	0.0678952	0.0152114	0.0759128	-0.0111347	0.00312405	-0.0396058	-0.0138264	0.0541443	0.00451289	-0.0114409	-0.00431308
Vitvi07g02188_t003	-0.0609953	0.0532823	-0.0316308	-0.0437114	-0.042361	0.00893417	-0.00725565	0.0144878	-0.0316407	-0.026472	0.00769973	-0.0107326
Vitvi16g01915_t003	-0.0517708	0.0658577	-0.0142658	0.0381119	0.0378579	0.0171748	-0.00742661	-0.0110242	0.0168361	-0.0447208	0.000465855	-0.0332224
Vitvi09g00264_t003	-0.0590001	0.0492611	-0.0205212	-0.024062	-0.121201	0.0160377	-0.0579203	0.0712117	-0.0238355	0.0295583	-0.00670887	-0.00466959
Vitvi02g00650_t002	-0.0574927	0.0586042	-0.00325521	-0.00874044	-0.0209795	0.0128709	-0.0198658	0.0216635	0.000460698	-0.000256105	-0.00299116	-0.0487152
Vitvi10g04288_t001	-0.0459176	0.0649523	-0.0344279	0.0563091	0.0659623	0.061709	-0.0720941	-0.0282691	0.0224923	-0.0653597	0.00714207	-0.0115586
Vitvi18g04286_t001	0.0715457	-0.00253891	0.0190588	-0.079942	-0.0281707	0.0472031	0.0371972	-0.0119532	-0.0217411	-0.132421	-0.0250795	-0.0202806
Vitvi07g00292_t001	-0.020839	-0.0421178	-0.144435	-2.34743e-05	0.182504	0.106096	0.00613736	0.143057	0.0742803	0.193087	-0.0314168	0.00208723
Vitvi05g00092_t002	-0.0554807	0.0600589	0.0086572	-0.00237163	-0.00329057	0.0086183	-0.0231924	-0.012388	0.0185474	0.00112991	-0.00132712	-0.0259493
Vitvi13g02005_t001	-0.0230636	-0.0427081	0.185552	-0.0049973	0.0171347	-0.00420311	0.00311498	-0.0692898	-0.018205	-0.0928322	-0.0537958	0.0384169
Vitvi14g01449_t002	-0.0589707	0.0487701	0.0229634	-0.0580118	-0.0777892	-0.00640321	-0.0403124	-0.0121669	0.00839571	0.0488184	-0.0008802	-0.0273577
Vitvi01g02258_t002	-0.0556481	0.0580148	-0.000319799	-0.0272384	0.0416834	0.0215815	-0.00676352	-0.0129724	0.00229903	-0.022616	0.004685	-0.0227696
Vitvi19g00680_t001	-0.0357209	-0.0698241	0.071091	0.0155059	-0.0639583	-0.0517418	-0.0343824	0.0185159	0.0925181	0.0444087	0.0362115	-0.031096
Vitvi02g00429_t002	-0.048712	0.0634308	-0.0245224	0.0624605	-0.0201101	0.0208313	-0.0519036	-0.00863966	0.023212	-0.0319176	-0.00145848	-0.0380571
Vitvi18g00124_t002	-0.0565017	0.0568252	0.00542092	-0.0206914	-0.0161048	0.0116563	-0.0347066	-0.0191795	0.0123011	0.00468593	0.00210508	0.00239393
Vitvi06g01723_t002	-0.0501536	0.0617069	-0.0406056	0.0462655	-0.00946836	0.00284189	0.00295414	-0.00403776	-0.00116929	-0.0631825	0.00310942	-0.0456054
Vitvi09g04569_t001	-0.0177754	-0.0519053	-0.12652	-0.047727	0.178183	0.0978512	-0.0616699	-0.0455504	0.0896028	0.144063	-0.113648	-0.0161638
Vitvi06g04080_t001	0.0428961	-0.0694819	0.00258209	0.051419	0.0260679	0.0124982	0.016934	-0.00592447	0.086134	-0.0423702	0.00762081	-0.0263749
Vitvi15g00714_t001	-0.0505352	-0.0501767	0.0934537	0.00417317	0.0412395	-0.0383586	0.0650103	0.0541349	-0.0127524	-0.00560029	0.0457869	0.0976713
Vitvi08g04165_t004	-0.0584667	0.0493654	-0.0280851	-0.0541478	-0.0280146	0.0125643	0.00419772	0.0315812	-0.0379025	-0.0244736	0.0057582	0.00132486
Vitvi04g01633_t002	-0.0563062	0.0549063	-0.00953094	-0.034668	0.00917613	0.00963198	-0.000914598	-0.0152799	-0.00738943	-0.0248231	0.00689482	-0.0414023
Vitvi03g00312_t001	0.0549794	0.0544635	-0.00499757	0.0553822	-0.0249604	0.00549818	0.0727524	0.00730437	-0.025743	-0.0160137	-0.00117582	0.0099744
Vitvi14g01624_t003	-0.0562384	0.055105	0.00254901	-0.0241771	-0.0191743	0.0135095	-0.0277922	0.00293031	0.00356011	0.00566369	-8.43608e-05	0.0211535
Vitvi14g01465_t004	-0.0553844	0.0563239	0.00801331	-0.0145449	-0.0211812	0.00463696	-0.0217345	-0.00593211	0.0117744	0.0078873	-0.00137155	0.0173304
Vitvi18g03215_t001	0.04285	0.061322	-0.0787747	0.0346894	-0.010164	0.0474514	0.0288333	-0.00307238	-0.0850081	-0.0214144	0.00234035	0.0133157
Vitvi09g01282_t001	-0.0626533	-0.0341408	-0.0510185	-0.0438426	-0.0359257	-0.0264315	0.0705532	0.0746388	-0.0423906	0.0320722	0.109292	-0.0287428
Vitvi07g02097_t001	-0.0529004	-0.0536551	-0.0661263	0.00872059	-0.0139524	-0.00352206	-0.00736011	0.0242975	0.00861678	-0.0180042	0.0387425	-0.050837
Vitvi04g01907_t001	0.0618447	0.0430357	0.00357294	-0.0159495	0.0402538	-0.0500718	-0.0263321	-0.0107392	0.0774256	-0.0411408	-0.00661596	-0.00264769
Vitvi01g01351_t001	-0.056395	0.0530094	0.00881302	-0.047782	0.00870888	-0.00104131	0.0129029	-0.0129279	-0.00234539	-0.00532884	0.00342092	-0.0262734
Vitvi16g04296_t001	-0.0443227	-0.0395079	0.139531	-0.0168515	0.0478953	0.00466594	0.0373723	0.0282938	0.00212791	0.00643372	0.0664059	0.000810108
Vitvi15g01007_t001	0.0639569	0.00573049	-0.00822712	-0.111046	-0.0678252	0.0174744	0.0015317	0.108334	0.174505	-0.0112591	0.0778524	-0.0113601
Vitvi07g04157_t003	-0.0553242	0.0543581	-0.00615226	-0.0287272	0.0038872	0.0164537	-0.0102825	0.00664948	-0.00647261	-0.0134372	0.00238457	-0.0432765
Vitvi06g04387_t001	0.0690001	0.0177376	0.0266996	-0.01377	-0.0237346	-0.020543	-0.00723285	0.0409118	-0.00599202	-0.0878363	-0.0322369	0.0496755
Vitvi16g01498_t002	-0.0541667	0.055477	-0.00631404	-0.0137702	-0.00100283	0.0164227	-0.0114608	0.0183206	-0.00344817	-0.0113639	-0.000951294	-0.00115809
Vitvi19g01801_t003	-0.0531161	0.055131	0.0349703	-0.0196947	0.00497952	0.000301625	0.000738792	0.0155531	0.0208495	0.0304722	-0.00976545	0.0137472
Vitvi07g00248_t002	-0.0546484	0.0542174	-0.0124131	-0.0235791	-0.00137892	0.000151079	0.0154401	-0.000539387	-0.0105749	-0.0273111	0.00374899	0.00586111
Vitvi09g04225_t001	-0.0520085	0.0572915	0.0133565	-0.0103692	0.011436	-0.0133209	0.001227	-0.069414	0.0277921	-0.0144656	0.00613215	-0.0119361
Vitvi08g04165_t002	-0.05685	0.0466487	-0.0308392	-0.056846	-0.0323988	0.0108941	0.00993416	0.0389753	-0.043098	-0.0258178	0.00538379	0.00348162
Vitvi19g04155_t001	0.0675361	-0.000564756	0.0344857	-0.0593355	-0.0160166	0.0708614	-0.0710508	-0.0257834	-0.000580941	-0.100816	0.0193086	-0.0104675
Vitvi09g01992_t002	-0.0525406	0.057051	-0.000589499	0.00442399	-0.0165082	0.00590323	-0.0202635	-0.00548544	0.0128664	-0.00564083	-0.00142686	-0.0096024
Vitvi16g04295_t001	-0.0460774	-0.0356012	0.135587	-0.00931602	0.0417947	0.00128854	0.0390917	0.0260231	-0.00225649	0.00876707	0.0630737	0.0037522
Vitvi15g01006_t001	0.0579186	0.0284131	0.00394824	-0.129817	-0.0453879	-0.0235396	-0.0502526	-0.0599885	0.128931	-0.0385585	0.0061589	-0.000996741
Vitvi12g04111_t001	0.0445098	0.0572469	-0.0312408	0.0784112	-0.0266752	-0.100124	-0.02174	0.0982271	0.0404899	0.0145494	-0.0463972	0.0153232
Vitvi04g00520_t001	-0.0539948	0.0546785	0.00977638	-0.0186152	-0.0121502	0.00801741	-0.0202428	-0.00241688	0.0106536	0.00824049	-0.00164476	-0.0177034
Vitvi19g00257_t002	-0.0565201	0.0488437	-0.00632596	-0.0566409	-0.017025	0.00481485	0.00428767	0.00789551	-0.0193495	-0.00765544	0.00438659	0.0108029
Vitvi12g01876_t001	-0.0469175	0.0605851	-0.0102796	0.0310684	0.0500459	-0.0227869	0.0695919	-0.0228569	0.00973009	-0.0637218	0.000965141	-0.0130642
Vitvi13g02522_t002	-0.0546037	0.0534429	-0.00252911	-0.0235642	-0.0177934	0.0075307	-0.0131771	0.00264892	-0.00137228	-0.00404088	0.000852126	0.0119905
Vitvi12g00210_t001	0.0464731	0.0520414	-0.0760227	0.0471653	-8.35179e-05	0.0433415	-0.0507962	0.0348253	-0.115219	0.0375394	0.00854084	-0.0264398
Vitvi08g00100_t001	-0.0384635	-0.0666545	0.0314399	-0.0493923	-0.037574	0.00826439	-0.0688772	-0.0227071	0.00108479	0.048259	0.0783586	0.0107518
Vitvi06g01762_t001	0.0581221	0.044072	0.00178171	-0.0494654	-0.0249112	0.0240724	0.0368133	0.0161221	-0.00980197	-0.0138905	-0.0990888	-0.0021295
Vitvi07g02320_t001	-0.0386119	-0.0407493	-0.141219	0.0280859	0.0140251	0.00329119	0.0794865	0.00658792	0.043543	-0.0324913	0.0116621	0.0391899
Vitvi17g00400_t001	0.0649409	0.0162118	0.00401381	-0.0841157	-0.0635263	0.0441308	-0.0207957	-0.0155936	0.0460036	0.0127142	-0.0148824	0.00194265
Vitvi05g00676_t001	0.0683967	-0.00603549	0.0121634	-0.0516033	-0.0156379	0.0198779	0.00551706	-0.0423969	-0.0445986	-0.058894	0.107573	0.0118161
Vitvi13g04637_t001	0.0351935	0.0672786	-0.0582874	0.0164964	-0.0129366	-0.0250133	0.061299	-0.0116451	-0.0318934	0.00879185	0.0957607	0.110605
Vitvi13g01758_t002	-0.0517177	0.0544814	-0.0077078	-0.0261995	0.0489428	0.0261981	-0.00790788	-0.0162151	-0.00129512	-0.0334133	0.00679974	-0.0259783
Vitvi14g02945_t002	-0.0527088	0.0545603	-0.00336576	-0.0039932	-0.0265106	-0.00142714	-0.00419742	0.00723851	0.00302016	-0.00611758	-0.00213683	-0.0385408
Vitvi14g01314_t001	-0.0374787	-0.0640108	-0.0549814	-0.0495521	-0.0141282	-0.0494947	0.0584317	-0.0026311	-0.0134337	-0.0527179	-0.0610782	-0.0291128
Vitvi17g00819_t001	0.0453343	0.0532993	-0.0268347	-0.0620702	0.0717747	-0.121497	-0.0143082	0.0125158	-0.0913198	0.0245326	0.0252017	-0.00796003
Vitvi13g02522_t001	0.0598565	-0.0403425	-0.00420363	-0.00218235	-0.021691	0.0516738	0.0443855	-0.0192073	0.0123277	0.0303251	0.102547	0.0177473
Vitvi08g02086_t002	-0.0497842	0.0574513	0.0108333	0.0132144	-0.00661815	-0.0026844	-0.016266	-0.0290763	0.0282449	-0.00248388	-0.00171408	-0.0439379
Vitvi12g01831_t002	-0.0532798	0.0529186	8.50901e-05	-0.0189414	-0.0167529	-0.0024313	0.00731161	0.0106247	-0.00221504	-0.00520029	-0.00165191	0.0420654
Vitvi19g00641_t002	-0.0514074	0.0543008	0.0294671	-0.010583	-0.00929552	-9.65402e-05	-0.0126717	0.00351007	0.0244806	0.0279901	-0.0081136	-0.0164579
Vitvi11g00099_t001	-0.0424588	-0.0616424	0.0356391	-0.045627	-0.0255421	-0.0384691	-0.0135359	0.0151583	0.0188091	-0.0173427	0.03081	-0.0261908
Vitvi03g00773_t006	-0.0522855	0.053295	-0.00129061	-0.0254548	0.0192885	0.0107382	0.00144269	-0.00685579	-0.000489046	-0.0182427	0.00291576	0.0453548
Vitvi18g04285_t001	0.0635052	0.0054192	-0.00759458	-0.0969189	-0.0644617	0.0398311	0.0358998	0.059557	0.0605283	-0.042852	-0.0258869	0.0140214
Vitvi07g02491_t002	-0.0518998	0.053915	0.00753457	-0.0132749	-0.00866752	0.00734851	-0.0210933	-0.0124157	0.0133563	0.00229333	-0.000284601	-0.0336466
Vitvi12g00453_t001	-0.052816	0.0498577	0.025464	-0.0466839	0.00524002	-0.00379525	0.00809609	-0.0101155	0.00897917	0.016022	-0.00124144	-0.0558288
Vitvi04g01685_t001	0.0456327	0.0572368	-0.0166087	0.00146243	0.0908492	-0.000969582	-0.0437655	-0.042225	-0.0154643	0.0224392	0.0149706	0.0201487
Vitvi06g00709_t001	0.0629105	0.0243546	0.0200355	-0.0673774	0.021393	-0.00170348	0.0367308	0.0716503	-0.0225173	-0.000344749	-0.0330788	-0.000897579
Vitvi09g01927_t002	-0.0510079	0.0527412	0.0185172	-0.0322183	0.0404168	0.0255329	-0.020138	-0.00552986	0.0129704	0.00436967	-0.000352768	0.0267171
Vitvi02g01784_t001	0.0379816	0.062657	-0.062687	0.0289888	0.00218208	-0.021452	0.030588	-0.0195146	-0.010544	-0.0363411	0.0132912	0.0131999
Vitvi19g01817_t001	-0.0509628	0.054705	-0.00257172	-0.00374105	0.00450418	0.00753629	0.00194422	0.0122665	0.00233309	-0.0143327	-0.00222865	-0.0468455
Vitvi01g01883_t001	-0.0513213	0.0530615	-0.0221924	-0.0044351	-0.0115165	0.0155541	-0.00886157	0.0216422	-0.0117687	-0.0272676	0.000851051	-0.0325719
Vitvi09g01966_t001	-0.016167	-0.0514743	-0.118417	-0.0181375	0.154035	0.0959488	-0.0458794	0.0188272	0.0541675	0.0893089	-0.105325	-0.0152637
Vitvi01g00444_t002	-0.050129	0.0550472	0.00449501	0.00743151	-0.0152688	-0.00636137	0.00664647	0.00883293	0.0108929	-0.00407161	-0.00534212	-0.0395816
Vitvi10g04037_t001	0.0452177	0.0562948	-0.0112823	-0.0275278	0.0416633	0.083748	0.0505176	0.0633091	-0.0249904	0.0503051	0.117691	0.0981064
Vitvi06g04053_t001	-0.0507706	-0.049588	-0.0532758	-0.0132542	-0.00580982	0.0124365	0.0171921	0.00861934	0.00054582	0.0184022	0.0396845	0.0204824
Vitvi12g02758_t001	0.0461996	0.053498	-0.0497978	0.0375062	-0.0115484	0.0442938	-0.0694377	0.0435851	-0.00191781	0.0201555	0.000688681	0.00116458
Vitvi01g01038_t001	0.0329816	0.0609301	-0.0861561	0.00593755	-0.0492329	-0.00292639	0.0147214	0.0170809	-0.00321015	-0.0243102	0.0721838	-0.0795619
Vitvi06g04052_t001	-0.0499054	-0.0487838	-0.0583885	-0.0116477	-0.0129837	0.00862169	0.0148232	0.0237024	0.0455332	0.00813169	0.0740204	0.0299148
Vitvi06g00064_t003	-0.0482852	0.0535726	0.0296627	0.017151	-0.0538438	-0.0167476	-0.0173994	0.00469846	0.034346	0.0387393	-0.0127452	-0.045962
Vitvi19g01484_t001	0.0613929	0.0262666	-0.0260527	-0.0477219	-0.0184676	0.0454106	0.0080396	-0.0121699	0.0961722	0.0316504	-0.0503619	0.0217221
Vitvi03g04022_t002	-0.0502969	0.0533672	-0.00657616	-0.012247	0.01149	0.013578	-0.0140797	-0.0176432	0.00492811	-0.0220442	0.0041232	-0.0121551
Vitvi07g00187_t001	-0.0239799	-0.0578259	0.102435	0.0746194	-0.0619491	-0.0250241	0.0356437	0.0529037	0.0260508	0.0612701	0.0302822	0.0323772
Vitvi04g00715_t001	0.0498384	-0.0530014	0.013918	0.0155912	-0.0056587	0.0217198	-0.0140766	0.00455784	-0.0459239	-0.0327133	-0.0665398	-0.00671506
Vitvi06g00064_t002	-0.0499831	0.053305	-0.0125523	-0.00745143	0.0153322	0.0118356	0.00784811	0.0130708	-0.00639065	-0.0293339	0.000628565	0.0400523
Vitvi04g00501_t001	-0.0526455	-0.0399325	0.0716034	0.0253211	0.0122786	-0.0329932	0.0343024	0.0221397	0.012229	-0.000251127	0.020884	-0.0238589
Vitvi12g00373_t001	-0.0528016	0.0480428	-0.00212649	-0.0373716	-0.0235332	0.00107314	0.00845449	0.0255968	-0.0139256	-0.000623745	-0.00146951	-0.0111744
Vitvi04g02210_t001	0.0576441	0.0363453	0.00538545	0.017899	0.0540226	-0.0318039	0.00519686	0.000835794	0.0598788	-0.0125859	0.197498	0.00476766
Vitvi07g00286_t002	-0.0500393	0.0528349	0.00857297	-0.00921368	0.00200926	-0.0039052	0.0180746	0.0148935	0.00499752	-0.00371515	-0.00497078	0.0197695
Vitvi04g04474_t001	-0.0458276	-0.0549582	-0.0412952	-0.0215624	-0.0182227	0.00588196	0.0285144	-0.0180733	0.0127545	0.0196675	0.0367216	-0.0482114
Vitvi12g01876_t002	-0.0455401	0.0502531	-0.065836	-0.00096279	0.0261196	0.0148704	0.00836001	-0.0495694	-0.0260162	-0.106154	0.0211606	-0.0180233
Vitvi04g00998_t001	-0.0520286	-0.0458993	-0.0135313	0.0314916	-0.0686373	-0.0361742	0.0142194	0.0198451	0.0271146	0.0268242	-0.0125751	-0.0508464
Vitvi02g00230_t001	-0.0368485	-0.0613175	0.00987893	-0.0159505	-0.0765867	0.00334071	-0.0482292	0.133765	-0.0116528	0.0072867	-0.006799	-0.00618082
Vitvi06g00141_t001	0.0614707	0.0193373	0.0292154	0.00448934	0.0318317	0.0629452	0.0930587	0.0792706	-0.0502631	-0.00291857	0.0692264	0.0246292
Vitvi03g00740_t001	-0.0240127	-0.0536977	-0.109906	-0.0319438	0.117974	0.00592359	0.0507007	0.0129087	0.0269541	-0.0106293	0.0430185	0.032293
Vitvi06g04057_t001	-0.0524177	-0.0410511	-0.060122	0.0251053	-0.0303898	-0.00571872	-0.0209059	-0.0240952	0.0226718	-0.0135812	0.0572526	-0.0640048
Vitvi05g00681_t001	0.0618327	0.0245812	-0.0196173	-0.000205039	-0.0369077	-0.0301304	0.0374607	-0.0368882	0.0357171	0.0579918	0.0170937	0.0333052
Vitvi06g01346_t001	-0.052878	-0.0447618	0.0281939	-0.00663055	0.0384983	-0.0268816	-0.0193919	-0.033608	0.0425201	-0.016679	0.0101332	-0.0180156
Vitvi17g01564_t001	-0.0374801	-0.0613621	0.000306634	0.019723	-0.0275634	0.0398274	-0.12718	0.0367773	0.0144424	0.014153	0.0235336	0.0327855
Vitvi08g02226_t002	-0.0413902	0.0573319	-0.0251474	0.0680218	-0.0129662	-0.00931526	0.00756876	-0.0105901	0.0176177	-0.0497149	-0.00252877	-0.0180852
Vitvi01g00106_t002	-0.0498206	0.0512383	-0.00760571	-0.0175421	-0.00251936	0.00074327	-0.00500004	-0.0332656	0.00410402	-0.023976	0.00649767	0.0455021
Vitvi18g02927_t001	-0.0452505	-0.0439311	-0.0619303	-0.0724223	-0.0490641	0.00246587	0.0442663	0.110989	-0.0634235	-0.00619111	-0.0787481	-0.0409453
Vitvi07g04157_t004	-0.0489515	0.0519329	-0.00453233	-0.0145282	0.0248631	0.027208	-0.0196135	0.00721416	0.00113253	-0.0166439	0.000927118	-0.00497572
Vitvi10g04021_t001	-0.0527684	-0.040833	-0.0271098	0.0445277	-0.0724221	-0.0290742	0.0228131	0.0437288	0.0263627	0.0128974	-0.030032	0.0302494
Vitvi04g00602_t001	-0.0456307	-0.0498558	-0.0580066	0.0277248	-0.03306	0.0127984	-0.0485814	0.0162783	0.011254	-0.0301071	0.0190351	0.0781672
Vitvi06g01152_t001	0.0339714	0.0228251	0.0607153	-0.0873759	0.194998	-0.184658	-0.0619148	-0.073891	-0.0687931	0.0573002	0.0300618	0.00119767
Vitvi09g00524_t001	0.0431442	0.0464241	-0.0621004	0.0783745	0.00473322	0.0151352	-0.081711	-0.00941574	-0.0526495	0.0595916	-0.130146	0.0325445
Vitvi05g00107_t001	0.0458257	0.0536816	-0.0254671	-0.0133643	0.0274492	-0.0323802	0.0233993	-0.0142637	-0.0110196	-0.00947269	0.0480022	-0.0136102
Vitvi01g00742_t001	-0.0419684	-0.0434875	-0.0997169	-0.00661793	-0.0168967	-0.030664	-0.00806812	0.0538218	0.0016098	-0.0782968	0.0246717	0.00103768
Vitvi18g02715_t001	0.0574139	0.0152498	0.0641366	-0.0592883	-0.0374139	0.0313895	0.0126456	-0.0123845	-0.038534	-0.100052	0.0176982	-0.0201669
Vitvi10g00459_t001	0.0267951	0.058519	-0.0964188	-0.00833309	0.0135989	-0.00479178	0.00467567	-0.0140127	-0.0364458	-0.0804705	0.0265059	-0.000261283
Vitvi01g00160_t002	-0.0523348	0.0402888	-0.0058355	-0.0719847	-0.0364318	-0.00502243	0.0138356	0.00979895	-0.026825	-0.00142283	0.00473685	0.0165015
Vitvi05g01952_t002	-0.0479008	0.0517899	-0.00518202	7.1387e-05	-0.00334148	9.32835e-05	0.0084984	0.00642915	0.00213015	-0.0181251	-0.00165854	0.0122943
Vitvi02g01019_t001	0.0532446	0.0394369	-0.00386849	-0.0287654	-0.00184354	0.0887009	-0.0355776	0.0165148	0.0511178	-0.019617	0.0682567	0.00189273
Vitvi13g02031_t001	-0.0501127	0.0470612	-0.0110374	-0.0369524	-0.00314531	0.0236804	-0.0288006	-0.00459992	-0.00834794	-0.0135445	0.00576909	-0.00559937
Vitvi14g00065_t001	0.0632734	-0.000736678	-0.0232666	0.00903008	-0.00285815	-0.0323103	-0.0529851	0.0397502	-0.081359	-0.0132243	0.0419977	-0.0349639
Vitvi10g00796_t001	0.0565779	0.0115309	0.0347638	-0.0910401	0.0157965	0.00127039	0.0124985	0.132447	0.127158	-0.0465659	-0.0369798	0.0272345
Vitvi15g01538_t001	-0.0453563	0.0526323	0.026901	0.00630992	-0.00577598	0.00847891	-0.0517486	-0.0478132	0.0446088	0.0210582	-0.00188542	-0.0265129
Vitvi15g04564_t003	0.00382607	-0.0688166	0.00759877	0.103501	0.0615739	-0.00470643	-0.00932349	-0.0381056	0.0614165	-0.0496743	-0.129751	-0.00607471
Vitvi14g01748_t001	-0.0478337	0.0512892	0.00921699	-0.0035023	-0.00750066	0.00531768	-0.0107876	0.00666759	0.0126483	0.00436285	-0.00458189	0.0317805
Vitvi02g00174_t001	-0.0514869	0.0414874	-0.0142325	-0.0668296	-0.00627361	0.00275901	0.0339139	0.0337279	-0.0375062	-0.0197723	0.00354337	0.0252975
Vitvi14g01942_t001	0.0522364	0.0370376	-0.0168234	0.038053	-0.0581101	-0.015836	-0.0229356	-0.0886434	-0.127762	0.0640928	0.0452792	-0.0355216
Vitvi16g01729_t001	0.039921	0.0523325	-0.0268629	0.0962503	0.0102012	-0.0141108	-0.0154823	0.0563561	0.0474008	-0.0130711	-0.0115895	0.00445087
Vitvi05g02085_t001	-0.0466652	0.0508991	0.0337324	-0.00299564	-0.00807204	-0.00759229	0.00164717	0.0108444	0.0265997	0.0298396	-0.0112642	0.00233443
Vitvi08g01547_t001	0.0410022	0.0490364	-0.0670314	0.0167234	-0.0644819	-0.0724299	-0.0306384	-0.0154601	-0.0302748	0.0288354	-0.0415484	0.00102044
Vitvi01g00554_t001	-0.0416261	-0.0463433	-0.0853494	-0.0198312	-0.0236902	-0.0301611	0.041595	0.0276782	-0.0106818	-0.0391405	0.0297656	0.0696159
Vitvi04g00192_t002	-0.0473239	0.0515189	0.00136977	-0.00217135	0.00418901	0.0018773	0.00627111	0.00419674	0.00649451	-0.012486	-0.00241482	-0.0528112
Vitvi14g01929_t001	-0.0474457	-0.0445709	-0.0479225	0.0398656	-0.0317078	-0.0112495	-0.0702253	-0.0287868	0.00845734	-0.0320309	0.00453733	0.00470153
Vitvi10g00026_t001	-0.048578	-0.0466066	0.0332763	-0.0240623	0.0248093	-0.0191232	-0.0189376	-0.0100677	0.0329129	-0.0213031	0.0415407	0.0638427
Vitvi18g02495_t001	0.0493131	0.043651	-0.0193238	0.0561964	-0.0232309	0.00399549	-0.0481052	0.00362879	-0.0313746	0.0846511	0.0549138	-0.0240123
Vitvi17g00217_t001	-0.0490693	-0.0472999	0.0107537	-0.0289205	0.0254363	-0.0172339	0.0178424	-0.0328764	-0.00275246	-0.0155869	-0.0176989	-0.0293096
Vitvi07g02315_t001	-0.0263629	-0.0136055	-0.148609	0.0620389	0.0202836	-0.136442	-0.0500714	0.0603274	0.122638	-0.138716	0.0119418	-0.00247723
Vitvi03g01503_t001	-0.036034	0.0349657	0.00873838	-0.0566318	0.104593	0.184446	-0.225287	0.0729591	0.00760839	0.0450621	-0.00192616	-0.0284303
Vitvi03g01703_t001	0.043627	0.0508194	-0.0454147	0.0373968	-0.00198613	0.00453976	0.0360516	-0.0183108	-0.0114395	-0.0180239	0.0937242	0.00131847
Vitvi07g02983_t001	-0.0460176	-0.0479829	-0.0411071	0.0243904	-0.00347169	-0.0125939	-0.068046	0.00585968	0.0454882	-0.0408622	0.0184121	-0.0363554
Vitvi07g00219_t001	-0.045735	-0.0476299	-0.0526743	-0.0231182	-0.0175746	-0.00208065	-0.0105067	-0.00413434	0.0341314	0.0126819	0.0463749	-0.0480817
Vitvi16g01344_t002	-0.0445522	0.0525101	0.0232696	0.0157667	-0.010746	0.00288505	-0.0320293	-0.0194831	0.0371206	0.0184395	-0.00633695	0.000962416
Vitvi11g00518_t001	-0.0524161	-0.0326089	0.0655388	-0.00476843	0.0240583	-0.0310571	0.0311428	0.0205323	-0.013975	-0.0565902	-0.0697957	-0.0760509
Vitvi18g00731_t001	-0.0481604	-0.0456581	-0.0328562	0.0120856	-0.0557337	-0.00784927	0.0144622	0.000392026	0.00362315	-0.0199775	-0.00458794	-0.0164851
Vitvi02g01024_t001	0.055158	0.0206389	0.00957233	-0.0747167	-0.0342736	0.074425	0.0335844	-0.0651974	0.149511	0.00108864	9.02486e-05	0.0170335
Vitvi12g02394_t001	-0.0433107	-0.0412965	0.0297626	0.106286	-0.0569592	-0.0526232	0.0530623	-0.00499709	0.0837634	0.0256842	0.0230425	0.00258913
Vitvi05g01790_t003	-0.0471215	0.0498357	-0.00708333	-0.0123955	0.0121881	-0.00406222	0.0229597	-0.0102517	-0.00186768	-0.0299135	0.00267599	0.0153598
Vitvi14g02500_t002	-0.0471394	0.0497054	0.0113644	-0.0100609	-0.00989965	-0.018416	0.0207913	-0.0181732	0.0127367	-0.00442632	-0.00151449	0.0266636
Vitvi02g00263_t001	0.0450519	0.0487271	-0.00898439	0.0641686	-0.0369205	-0.0133168	0.00931869	0.0281582	0.0312403	0.0297877	-0.0453407	-0.00329733
Vitvi19g00370_t003	-0.0479788	0.0480904	0.00609998	-0.0248476	0.0138271	0.000123579	0.0284123	0.0257521	-0.00592784	-0.00789209	-0.00402994	-0.0434986
Vitvi05g01930_t004	-0.0462638	0.0508205	0.00728738	-0.00251914	0.0119482	0.0180395	-0.0159702	0.0165729	0.0106077	3.37656e-05	-0.00495463	-0.0094648
Vitvi10g01778_t001	0.0358156	0.0563119	-0.0558212	0.00259999	-0.0203495	-0.0601302	0.0348439	-0.0253816	0.0119702	0.00684426	0.0623191	0.0143344
Vitvi01g02092_t002	-0.0489442	0.0449079	-0.0241541	-0.0316077	-0.0219894	0.0239796	-0.0296345	0.00987694	-0.0183718	-0.0203623	0.00570208	-0.0427518
Vitvi07g02249_t003	-0.0492323	0.0394272	0.012708	-0.0871495	0.0209148	0.0246189	-0.0275071	-0.0309816	-0.00546027	0.00686478	0.00978813	0.00828006
Vitvi18g00602_t001	0.0365685	0.0125086	-0.0231968	-0.0389053	0.0316412	-0.220296	-0.133923	0.317504	0.0839669	-0.0877278	-0.00808357	0.0294061
Vitvi10g01549_t001	-0.0420812	-0.0493378	-0.0487124	-0.0495289	-0.00856323	-0.0424072	0.0273495	0.0397627	-0.0221897	0.0206264	0.0480005	-0.0236687
Vitvi11g04105_t003	-0.0475739	0.0484743	0.00177393	-0.0197814	0.00761059	0.00246463	0.013573	0.00937259	-0.00174738	-0.0114143	-0.0013028	0.0242898
Vitvi05g00067_t001	-0.0461236	-0.0397941	0.0495431	0.0702949	-0.0252512	-0.0626992	0.0433221	0.0691201	0.0409061	0.00523132	-5.19597e-06	-0.0226753
Vitvi02g01788_t001	0.0397597	0.0479119	-0.0786289	0.00484988	-0.00161033	0.0332308	-0.0493121	-0.0128436	-0.00661496	-0.0434373	0.0187076	0.0479587
Vitvi10g00667_t001	-0.00453257	-0.044833	0.0992976	0.0198827	-0.0691603	0.0695281	-0.247783	0.133939	-0.0263128	-0.152724	0.102057	-0.024729
Vitvi02g00270_t001	0.0544239	-0.0343321	0.00528186	-0.0175005	-0.0160479	0.00301142	-0.00727883	0.0257019	-0.0262656	-0.107028	-0.0870119	-0.00163367
Vitvi14g04481_t001	-0.0414164	-0.0501133	-0.0536735	-0.0223458	-0.0108909	0.0256315	0.0262039	0.0134201	0.0744246	-0.0082261	0.0498257	0.0635045
Vitvi18g02559_t001	0.0403534	0.0502854	-0.0513762	0.0253831	-0.0386753	0.0323706	-0.047347	0.0116559	-0.0777255	0.029779	0.0429499	0.0233261
Vitvi19g00147_t001	-0.0438123	-0.0491167	0.0124522	-0.0597892	-0.0238857	-0.0190027	0.0174144	0.0213874	0.0137278	0.0532671	0.0222375	-0.0349689
Vitvi10g01388_t001	-0.0368799	-0.0475127	-0.0810092	-0.0314097	-0.0239717	-0.0318233	0.0806426	0.0122314	-0.0365434	-0.0556236	0.0569853	-0.0416119
Vitvi18g00013_t001	-0.0464849	0.0479174	0.0166573	-0.0247822	0.0194725	0.0151216	-0.0130081	-7.78461e-05	0.0117928	0.00706627	-0.002314	0.00829658
Vitvi15g04595_t003	-0.0440841	0.0515806	0.00540165	0.0104918	0.0178078	0.0106805	-0.00469784	0.00665299	0.0148577	-0.0100168	-0.00459036	-0.0327993
Vitvi14g02997_t005	-0.0491807	0.0406378	-0.0140089	-0.0503238	-0.0336596	0.0376717	-0.0526582	0.0351097	-0.0211737	0.00744447	0.00180779	-0.0564333
Vitvi02g01015_t001	0.0549361	0.032407	-0.0022268	0.00641008	-0.00919182	0.0368644	0.0309193	0.00684919	0.0352438	-0.0721818	-0.0384051	-0.015801
Vitvi06g00044_t002	-0.0472925	0.0469389	0.00501166	-0.0214961	-0.00681616	-0.0132006	0.0329658	0.0122781	-0.00360279	-0.00754419	-0.00300253	0.0160926
Vitvi18g01678_t001	0.0532203	0.035478	0.0146615	0.0029978	-0.0246201	0.0403707	-0.0364311	-0.00499895	0.0287585	-0.0462767	-0.0443319	-0.0204178
Vitvi10g00405_t001	0.0418129	0.00528373	-0.0173834	-0.0777974	0.0151151	-0.223141	-0.184435	0.160372	0.0336527	-0.0384197	0.0170695	-0.00630995
Vitvi09g01580_t001	0.0418908	0.0449051	-0.0309788	0.0822912	-0.0505547	0.00693113	-0.0850473	-0.00463208	-0.0165198	0.0557338	-0.00183421	-0.0195251
Vitvi08g01843_t001	0.0498019	0.038964	-0.00641444	-0.0620859	-0.0366658	-0.0190418	-0.00202303	0.0145337	-0.0408698	-0.0296715	0.00971536	0.0470264
Vitvi07g00352_t001	-0.0438267	-0.0492762	-0.0322875	-0.00615589	-0.0291775	0.0351621	-0.00400806	-0.0161887	-0.0142221	-0.0246311	-0.0276773	-0.0542022
Vitvi18g02346_t001	-0.0458846	0.0486795	0.000352515	-0.00910454	0.0137359	0.0183857	-0.00361438	0.0311291	-0.00106026	-0.00729519	-0.00470926	-0.0305124
Vitvi17g01613_t001	0.0304192	0.0598548	-0.0319422	-0.00463732	0.0579156	-0.0336843	0.0358402	-0.0299926	0.0829102	0.00381352	0.0927684	0.0222308
Vitvi05g00812_t002	-0.0454055	0.0491043	-0.0104249	-0.00648426	0.0172834	0.0110012	0.00565116	0.00466159	-0.00280902	-0.0284262	0.00114484	0.0327615
Vitvi07g02318_t001	-0.0292088	-0.0388462	-0.128498	0.0227157	0.0391783	-0.0201283	0.00170224	0.0124651	0.0518159	-0.0197809	0.0229347	0.0189791
Vitvi08g00020_t001	0.0344255	0.0468067	-0.0627441	0.0680831	-0.00460586	0.0916155	-0.082894	0.00779671	-0.0643947	0.122462	0.0605978	-0.0189728
Vitvi16g01915_t001	0.0566536	-0.0269622	-0.00474524	-0.0249894	-0.0341011	0.00521526	0.0176331	-0.000222135	-0.0115024	-0.0140693	-0.00421152	0.00452104
Vitvi10g01617_t001	0.0415802	0.0197371	0.0222468	-0.0645066	0.106618	-0.189082	-0.12873	-0.0390155	-0.137215	0.0902701	0.0327279	0.00158575
Vitvi17g00421_t001	-0.017716	-0.0310459	-0.123925	-0.0198904	0.148375	0.0977892	-0.00968365	0.104679	0.0396496	0.126511	-0.0735236	-0.00489826
Vitvi06g00051_t002	-0.045792	0.0469814	0.0108842	-0.0283391	0.0301734	0.0197515	-0.0103726	0.000217187	0.00640749	-0.00247507	-0.000326342	-0.00560926
Vitvi13g00343_t001	0.0481426	0.0419662	-0.0133637	-0.0308493	-0.0449315	-0.0114892	0.0291847	0.00500472	-0.00304692	-0.0358342	0.105847	-0.0477866
Vitvi13g02505_t001	0.0377373	0.0471865	-0.0137142	0.102952	-0.0141879	-0.0094785	-0.0947963	0.0344315	0.0230878	0.0255095	0.0973123	0.041425
Vitvi18g02446_t001	0.0521636	-0.00914989	0.0192031	-0.0471666	-0.0654799	0.098713	0.0491486	-0.00344087	-0.127374	-0.210916	-0.113684	0.00773051
Vitvi14g01391_t001	-0.0455068	0.0471597	0.0154499	-0.00910297	-0.000402519	0.0124801	0.00511159	0.064784	0.000505435	0.0185312	-0.0134589	-0.0565711
Vitvi02g01409_t001	0.0365197	0.0539717	-0.0487556	0.0184799	0.0039925	-0.0254115	0.0194988	0.000368282	-0.0410995	-0.051191	-0.0191633	0.0639438
Vitvi14g02445_t001	-0.0293799	-0.0345196	-0.126678	-0.0077795	0.0729286	0.00479356	0.0639142	0.0501684	0.0738098	-0.0261949	0.0394633	0.0086149
Vitvi12g02334_t003	-0.0475393	0.0438219	0.000530239	-0.0257133	-0.0386571	-0.00938468	0.0158359	0.0300971	-0.0102903	0.00474431	-0.00467345	0.0450907
Vitvi14g04387_t001	-0.0267051	-0.0481905	0.0762171	0.0685513	-0.0481227	-0.0643019	0.0815044	0.135683	0.0460791	0.0709602	-0.00783582	-0.0274152
Vitvi15g04519_t003	-0.0459256	0.0467518	0.0144571	-0.0152021	-0.0148792	-0.0108655	0.0129649	0.00396092	0.00903553	0.00774518	-0.00478313	0.0422468
Vitvi14g01239_t002	-0.0455186	0.0472648	0.0156199	-0.008624	-0.0173889	-0.00427719	0.00179929	0.0146754	0.0113606	0.0138663	-0.00716582	0.0318218
Vitvi01g00159_t001	-0.0443056	0.0493853	0.00537586	0.00112206	0.00453655	0.000195525	0.00226116	-0.00579191	0.0127885	-0.00931938	-0.00235129	-0.0146097
Vitvi11g00340_t001	0.0448714	0.044858	-0.00834976	0.0516464	-0.00310181	-0.021501	-0.0586979	0.070658	0.0233754	-0.00720275	-0.0231098	-0.00670867
Vitvi09g01751_t001	-0.0508984	-0.0375658	-0.000468654	-0.0109628	0.0494913	0.00393888	0.0216712	0.0338304	0.0219699	0.0159704	0.0194271	0.00659785
Vitvi13g02551_t001	0.0528325	0.0347776	0.0155367	0.000597336	0.00752552	0.00567957	-0.0325087	0.00336121	0.00847197	-0.00663873	0.0238065	-0.0252581
Vitvi08g02344_t001	0.0328928	0.0533015	-0.0195957	0.0723719	-0.030798	-0.095685	-0.0232678	-0.067264	0.0211194	0.00270915	0.00881723	0.039839
Vitvi16g00093_t003	-0.0468273	0.0435493	0.0147125	-0.0443555	0.0127909	0.0136528	-0.0007308	0.0188963	-0.00244796	0.0102625	-0.00270066	-0.0581401
Vitvi05g00071_t001	0.00503383	0.0505056	0.0162146	0.14311	0.0155638	-0.101045	0.13177	-0.109203	0.089615	-0.132684	-0.0416624	-0.01838
Vitvi08g02373_t001	0.0522571	0.0156515	0.0214339	-0.0990475	0.0578845	-0.0714869	-0.0101253	-0.000998101	0.000612316	0.0405287	0.0123095	-0.0143148
Vitvi09g01513_t001	0.0347617	0.0530566	-0.0333099	-0.00954335	0.0692975	-0.0918775	-0.0118075	-0.0253561	0.00921769	0.0136212	-0.0668243	-0.0115369
Vitvi15g01005_t001	0.0418662	0.000770961	-0.0539921	-0.151087	-0.0520614	-0.0559794	-0.00287317	0.0862909	0.138582	-0.0261504	-0.129975	0.00795069
Vitvi05g01953_t001	-0.0432656	0.0497497	-0.0104617	0.00915722	0.00654817	0.00786651	-0.00990582	-0.0188578	0.00957298	-0.0284117	0.00250858	-0.010765
Vitvi04g01894_t001	-0.0409953	-0.0476674	-0.0522134	-0.020149	-0.0260096	0.0075864	-0.0020686	0.0402209	-0.00826294	0.00179342	0.00387743	0.0452202
Vitvi06g00064_t001	0.0460357	-0.0459006	-0.00276137	0.0120774	0.00613259	0.0105693	0.0190026	0.00233604	0.0375016	0.0202743	0.0215509	-0.0212761
Vitvi19g04154_t001	0.0513281	0.0248902	0.0430968	-0.0459972	-0.0179372	0.0667427	-0.0343795	0.0602748	-0.0250866	-0.117717	-0.0157923	-0.0162499
Vitvi05g00235_t001	0.0332602	0.0524509	-0.0422497	0.00611737	0.0627563	-0.0916286	-0.0120968	-0.062911	0.00614782	0.00853145	0.1083	-0.0218442
Vitvi06g04151_t001	-0.0445558	-0.0430737	-0.0500425	-0.0119978	0.0143175	0.00437931	0.0132104	0.00842669	0.027883	0.0266549	0.0693953	-0.0535689
Vitvi02g00310_t002	-0.0428208	0.047164	0.0347148	-8.0032e-05	-0.0235685	-0.0336903	0.0234184	-0.0225271	0.0320043	0.0231585	-0.00810029	-0.00802116
Vitvi08g04253_t005	-0.00672373	0.0481039	-0.0104848	0.180738	0.0663715	0.00820045	-0.00106626	-0.00375563	0.0679137	-0.0621084	-0.0168852	-0.0292689
Vitvi19g04049_t001	0.0519206	0.00784334	0.00490947	-0.064949	-0.10444	0.0962727	-0.0267481	0.0189111	0.113585	0.00468804	0.0495304	0.0424096
Vitvi18g04574_t001	-0.0443558	0.0473824	-0.010837	0.00196673	-0.0149735	0.0135129	-0.0182325	0.0139839	0.000443125	-0.013052	-0.00162326	0.0430534
Vitvi03g00333_t001	-0.045957	0.0438973	-0.00838125	-0.0380615	0.0233345	0.0141468	0.0123571	0.0100846	-0.0150743	-0.0243069	0.00342854	0.00283302
Vitvi08g02283_t002	-0.0434339	0.0476135	-0.00968699	-0.00580957	0.0314472	0.0379626	-0.0239222	0.0299756	-0.00345946	-0.0191074	-0.00177002	0.0325811
Vitvi17g04304_t001	0.0298711	0.0584207	-0.0250591	0.00297632	0.053554	-0.0391381	0.0290669	-0.026275	0.0758796	-0.026992	0.0345096	-0.0184863
Vitvi11g04357_t002	-0.0102538	0.0264919	0.0888513	-0.0390628	0.24658	0.00777242	0.0768416	-0.0945634	0.065193	-0.012507	-0.000203772	-0.0461154
[truncated: 256 more rows]

## Sheet: 6
Table 6: Principal Component Analysis (PCA) loadings performed on Merlot/110 Ricther Control, Merlot/110 Ricther High and Merlot/110 Ricther Extreme leaves for the 500 genes containing the most variance.
[truncated: 501 more rows]

[truncated: 9 more sheets: 7, 8, 9, 10, 11, 12, 13, 14, 15]
